# Supplementary material for: Neurons and molecules involved in noxious light sensation in Caenorhabditis elegans
Source: G3 (Bethesda). 2025 Apr 16;15(6):jkaf086. doi: 10.1093/g3journal/jkaf086 (PMC12135013; doi:10.1093/g3journal/jkaf086)
Supplement: jkaf086_Supplementary_Data [file jkaf086_supplementary_data.zip]

Archive with 8 entries (8 files):
- Data_File_S1_G3-2025-405808.xlsx
- Supplemental_Code_1_G3-2025-405808.bsh
- Supplemental_Code_2_G3-2025-405808.bsh
- Supplementary_File_S1_G3-2025-405808.pdf
- Video_S1_G3-2025-405808.mp4
- Video_S2_G3-2025-405808.mp4
- Video_S3_G3-2025-405808.mp4
- Video_S4_G3-2025-405808.mp4
