# Supplementary material for: Neurons and molecules involved in noxious light sensation in Caenorhabditis elegans
Source: G3 (Bethesda). 2025 Apr 16;15(6):jkaf086. doi: 10.1093/g3journal/jkaf086 (PMC12135013; doi:10.1093/g3journal/jkaf086)
Supplement: jkaf086_Supplementary_Data [file jkaf086_supplementary_data.zip › Data_File_S1_G3-2025-405808.xlsx]

## Sheet: Fig.1
Fig. 1A,B
WT (juSI164)																				lite-1															lite-1 +AVG::LITE-1														lite-1 +PVT::LITE-1
0	0	0	0	0	0	0	0	0	0	0	0	0	0	0	0	0	0	0	0	0	0	0	0	0	0	0	0	0	0	0	0	0	0	0	0	0	0	0	0	0	0	0	0	0	0	0	0	0	0
0	0	0	0	0	0	0	0	0	0	0	0	0	0	0	0	0	0	0	0	0	0	0	0	0	0	0	0	0	0	0	0	0	0	0	0	0	0	0	0	0	0	0	0	0	0	0	0	0	0
	0	0	0	0	0	0	0	0	0	0	0	0	0	0	0	0	0	0	0	0	0	0	0	0	0	0	0	0	0	0	0	0	0	0	0	0	0	0	0	0	0	0	0	0	0	0	0	0	0
1.29071	5.47546	0	0	0	0	0	0	0	0	0	0	0	2.03418	7.02744	0	0	0	0	0	3.39496	0	3.07199	0	0	0	0	0	0	3.88653	0	0	0	0	0	0	0	9.81537	0	0	0	0	0	0	0	0	0	0	0	0
4.4965	4.31135	4.95175	0	6.56671	4.09738	0	8.28774	4.00187	6.88281	7.28357	6.44178	5.70618	4.3235	7.67263	4.53548	0	0	2.79542	4.0475	2.90545	4.80082	4.5713	2.09739	0	0	0	8.02528	5.7815	4.65464	5.15542	0	3.48746	6.38849	4.85565	0	6.50487	12.0309	7.20091	3.43946	0	0	0	0	0	6.57472	9.39142	8.28581	10.4339	0
4.28931	4.30215	4.73525	3.29655	5.90083	4.53243	7.00742	8.04717	3.70802	6.88652	5.818	5.79473	6.81135	4.44054	6.45896	4.43106	0	4.92879	2.60431	3.84531	2.85253	4.28898	3.94773	2.58435	5.95374	6.09858	7.1875	6.5051	5.4375	4.71079	5.40659	5.20898	3.66645	5.84394	4.56022	8.73301	1.94848	5.86899	6.80061	3.78427	0	0	0	0	0	5.27583	11.1515	7.58265	8.04513	12.4408
3.84694	3.68558	4.61693	4.61018	5.97875	4.21867	6.28082	7.71226	3.62407	6.23314	4.7137	5.63536	6.23372	4.40309	5.90793	3.96252	5.16097	4.90524	2.35801	3.78562	2.80226	4.0262	4.11508	2.59712	4.85082	5.48003	7.32008	5.5763	4.93162	4.61126	4.85714	5.35228	3.94891	5.10681	4.36074	8.02913	2.84663	7.44541	6.45944	2.71559	3.76733	0	0	0	0	5.82748	11.0398	7.80829	8.05164	9.40163
3.60056	3.48313	4.53386	5.10858	5.80874	4.43487	5.56731	7.60849	3.56343	6.12177	5.3681	4.99788	5.6828	4.10346	5.34294	3.96252	4.75184	4.75048	2.17497	3.73171	2.62762	3.91881	3.97753	2.35637	4.86758	4.45876	6.8608	5.63196	4.52113	3.94522	4.96703	5.13375	3.99646	4.74156	4.19914	9.5	1.42928	6.13527	5.81804	2.63635	4.00506	6.27298	0	0	7.99102	5.20562	4.07837	7.53542	7.83684	10.1458
3.50817	3.40951	4.43568	4.62086	6.01063	4.39796	4.56251	6.28302	3.28591	5.79136	4.00136	4.65045	5.5626	3.88811	5.22785	3.68675	4.91952	4.77739	1.79542	3.51027	2.2519	3.98507	4.07611	2.29072	4.96145	4.43299	6.1553	4.99884	4.63387	3.93246	4.74411	4.96179	3.8734	5.35584	4.13349	7.46602	2.58106	6.56666	5.94996	3.32596	2.79331	5.5952	0	3.92327	5.79664	6.36911	8.1042	6.78503	8.34454	8.96421
3.37657	3.33819	4.43568	4.2791	5.78394	3.77043	4.53306	5.59906	2.73787	5.72825	3.55828	4.62176	5.399	3.74298	4.64194	3.68675	4.75855	4.67983	1.72005	3.48716	2.4821	4.26841	3.87437	2.09557	4.3949	3.51482	5.2983	4.95014	4.52691	3.86101	4.52747	4.64652	3.73357	5.21306	4.01229	4.39806	2.47066	6.1619	5.73161	2.60851	3.21924	4.45933	0	3.24672	4.82764	5.94784	6.73818	6.6276	8.24691	7.79398
2.9398	3.05061	4.28715	4.10466	5.01889	3.40394	4.48724	5.54717	2.76819	5.10828	3.07089	4.68232	4.46745	3.67275	4.89654	3.42436	4.64453	4.23909	1.79408	3.49101	2.34715	4.16102	3.91334	2.236	4.36473	4.04317	5.16572	4.87709	4.657	3.69769	4.13187	4.51039	4.02442	4.99059	3.91381	4.13107	2.83171	5.25652	5.56331	2.08167	3.37442	3.91711	0	2.44883	2.74189	5.07523	7.81524	6.5279	7.53092	7.44177
2.9314	3.54985	4.44575	4.12958	4.88784	3.31429	4.84072	4.05189	2.79151	4.98577	3.53783	4.56439	4.26711	3.49017	4.63148	3.23159	4.65459	4.32993	1.93405	3.50257	1.94496	3.77942	3.9569	2.1594	4.50553	4.28802	5.09943	4.42834	4.30144	3.62113	4.02826	4.68952	3.93493	4.79469	3.81281	4.71359	2.48856	5.74117	5.3677	2.58281	2.89236	2.62699	0	4.82044	2.25956	5.14042	7.79553	6.68532	7.42677	8.53816
2.90901	3.55905	4.18394	3.84122	4.7497	3.48304	4.2974	4.59906	2.73321	4.19131	3.06748	4.1819	4.18698	3.3661	4.81283	3.43775	4.61435	4.44432	1.81561	3.33312	2.10901	3.98507	4.0188	2.03903	4.49547	4.2107	5.14205	4.67532	4.61653	3.81252	3.98116	4.76833	3.75594	5.03708	3.69666	3.07282	2.82574	6.22049	5.02654	2.54212	3.66498	4.61359	0	2.56649	3.15035	4.70913	7.20447	5.90345	7.16641	7.70309
	3.12653	4.19653	3.91954	3.9209	3.26156	3.56426	5.30189	2.84981	4.25071	3.4424	4.11496	3.27212	3.1367	4.32806	3.40027	4.74514	4.47796	1.51009	3.65469	1.81531	3.58519	3.91564	2.02991	4.87429	3.9884	5.33617	4.51531	4.44597	3.61603	3.77394	4.63936	3.81188	4.50913	3.73201	2.83981	2.66461	6.51873	4.98105	2.42005	2.68435	3.66937	0	4.52261	4.4409	4.96489	5.43126	6.39671	6.867	6.72032
	3.24847	4.048	3.83766	4.01653	3.45667	3.60681	5.92453	2.93843	4.23215	3.53783	3.68147	3.21202	2.79963	4.20251	3.28246	4.38967	4.50151	1.51144	3.25225	1.72006	3.45038	3.895	1.98432	4.4586	3.65013	5.17992	4.18831	4.33902	3.80997	4.15699	5.15882	3.77552	4.8611	3.69666	3.6165	2.27969	4.50027	5.1721	2.13521	3.03764	2.99626	0	5.11827	3.63268	5.57172	5.58231	5.89295	5.99479	7.0782
2.65422	3.41411	3.80129	4.05482	3.90319	3.40657	3.27624	5.46226	2.77519	3.65673	3.21063	4.08309	3.49917	2.93305	4.32109	3.36814	4.33266	4.29965	1.54913	3.52567	1.67507	3.50979	3.81706	2.01897	4.41167	3.81121	5.15625	4.81099	4.11932	3.7819	3.9529	4.81132	3.41475	4.78141	4.06279	3.6165	2.36025	4.61211	5.09932	1.8311	2.84944	3.01496	0	3.02243	4.14542	3.62588	5.70709	5.53087	5.9297	8.1405
2.60103	3.17255	3.72577	3.80206	4.28571	3.16664	2.75256	4.99528	2.50933	3.49709	3.18678	3.74203	3.54591	2.81133	4.11183	3.21285	4.38296	4.30302	1.53297	3.14249	1.50838	3.83198	3.89271	2.01897	4.39155	3.89175	4.52178	4.90144	3.97478	3.73852	4.38932	4.68235	3.77832	4.45268	3.59061	4.85437	2.408	4.73993	5.1812	2.12236	2.56549	3.8283	0	3.01875	3.53273	4.77934	4.87303	5.91394	5.59774	7.936
2.74942	3.16104	3.7157	3.67035	4.34593	3.72034	3.08641	4.65566	2.33209	3.48595	2.81527	3.70059	3.77963	3.022	3.98977	2.94511	4.79209	3.97331	1.38493	3.10398	1.32052	3.48694	3.72994	2.12293	4.83406	3.88209	4.28977	4.81099	4.54715	3.7819	4.08163	4.76475	3.92654	4.48257	3.72443	3.64078	1.80824	5.624	4.89007	1.6512	2.13625	4.23964	0	2.54811	3.38499	5.71214	5.17513	5.75652	4.94684	7.06684
2.45544	2.9908	3.72325	3.40335	4.01653	3.29583	3.15187	4.84906	2.00326	3.31518	3.85481	3.74203	3.47245	3.25843	3.70379	2.87818	4.62106	3.7378	1.4576	2.94223	1.31258	3.50979	3.64741	2.11381	4.62286	3.6759	4.58333	4.8423	4.05572	3.56244	4.02198	4.65369	3.64408	4.23354	3.95674	2.90777	1.63219	5.03284	4.42608	2.40291	2.5985	3.37956	0	2.55546	3.43279	4.91474	4.17032	5.40493	4.9859	5.73187
2.59543	3.0115	3.63514	3.79138	4.67532	2.93197	3.4137	4.73113	2.33442	3.51937	3.18337	3.33404	2.97496	2.98455	3.38293	3.08701	4.6613	3.89929	1.20323	3.11553	1.22261	3.36126	3.57863	2.08645	4.07979	3.9433	3.97727	4.11526	4.08463	3.47057	3.71743	4.61428	3.47348	4.78473	3.77746	4.00971	2.23493	3.67477	4.44882	1.86322	3.08387	3.49174	0	2.54443	4.39311	4.40822	3.7303	5.03236	4.66696	5.99318
2.72702	3.08052	3.82898	3.89106	5.02243	2.61557	3.3777	4.89151	2.6166	4.00198	3.02318	3.41054	3.24207	2.81367	3.45617	2.92102	4.99665	3.75799	1.14939	3.20988	1.12736	3.44124	3.6199	2.1284	3.97251	3.65335	3.70739	4.31006	3.89384	3.33532	3.69859	4.10198	3.50144	4.47925	4.04511	3.91748	2.57808	2.92384	4.53525	2.07953	2.75039	3.23465	0	2.36058	4.29316	4.80943	4.39361	4.80147	5.76047	7.25999
2.68222	3.31518	3.89947	3.31435	4.57969	3.28529	3.4137	4.88679	2.53265	4.15048	3.04022	3.86315	2.58765	2.87687	3.59219	2.81928	4.611	3.98677	1.40242	3.31386	1.3946	3.61261	3.58322	2.04997	3.68086	3.75322	4.51231	4.15005	4.01525	3.29704	3.49765	4.33843	3.5378	4.72496	3.65878	3.48544	2.24687	2.90786	4.56255	1.66619	2.7768	3.07105	0	2.22821	3.28071	2.94885	5.16856	4.74899	5.74745	7.16342
2.54223	3.10583	3.6729	3.52795	4.37072	3.193	3.07986	4.86792	1.98461	3.73469	3.28221	3.49979	2.601	2.71301	3.75959	2.7336	4.25889	3.86565	1.29071	3.26573	1.07709	3.48237	3.52591	1.98614	3.78143	3.6759	4.22348	4.42834	4.13088	3.47567	3.67975	4.23454	3.58535	4.0808	3.48961	4.48058	1.91267	3.48305	4.47612	2.32367	2.66784	2.44469	3.18109	2.07378	3.6544	3.43029	5.36559	5.23701	4.84921	6.68623
2.65422	2.82745	3.63766	3.37487	4.61157	2.95307	2.85075	4.86321	2.19216	3.66415	2.99591	3.50616	2.75125	2.7177	3.80493	2.63989	4.35614	3.86229	1.44818	3.1656	1.05856	3.88225	3.37231	1.96243	3.70432	3.60503	4.15246	4.30311	3.88517	3.24855	3.59498	4.19513	3.56297	4.47925	3.58051	3.8835	2.0559	3.41914	3.83017	1.77113	1.94145	2.24836	2.72969	3.77252	2.16396	2.87864	4.43301	4.88543	4.65394	6.93619
	2.83666	3.69053	3.36419	4.83825	3.193	2.35326	3.85377	2.19216	3.47111	2.89025	3.81534	3.11853	2.65449	3.63055	2.92637	4.12475	3.9363	1.46299	3.00193	1.27024	3.6606	3.47547	2.02262	3.55012	3.93686	4.14773	4.40399	3.96611	3.63134	3.9529	4.13422	3.66365	4.38296	3.37093	3.36408	2.13945	3.75466	4.10766	1.6512	2.41691	2.42132	1.79501	4.05564	2.70278	3.06921	4.61033	5.13731	4.57583	6.70328
	2.68252	3.6578	2.94055	4.17237	3.25628	2.82457	4.61321	2.1805	3.57134	3.1152	3.4456	3.10851	2.88624	3.55382	2.71486	4.10798	4.2761	1.13459	3.01155	1.20938	3.53492	3.51215	2.06639	3.45625	3.68235	4.01042	4.2231	3.9054	3.34808	3.28728	3.72582	3.67764	4.59214	3.74716	4.63592	1.89178	4.16474	3.65732	2.02813	2.44332	2.86538	1.8906	2.74298	3.01564	3.73621	4.59063	5.23701	4.58885	6.78849
2.82221	2.94939	3.91206	3.30723	3.70838	3.46458	2.71656	4.31132	1.98461	3.46739	2.87321	3.74203	2.98497	2.98923	3.59568	2.78447	4.49363	3.8421	1.29206	2.96534	1.15117	3.46866	3.63136	2.00073	3.32551	3.65013	4.54545	3.97263	3.67414	3.38891	3.41601	3.81538	3.38678	4.2767	3.76483	2.77184	1.64114	2.89721	3.71645	2.01314	3.35461	2.94017	2.36325	2.42677	2.69409	2.75326	3.78284	4.71226	5.422	6.4306
2.67382	2.89647	3.94227	3.36063	3.85714	3.09017	2.00633	4.14151	1.6931	3.34117	3.17314	3.78984	3.27212	2.85581	3.5608	2.60509	4.11133	3.53931	1.12786	2.76508	1.05856	3.44581	3.74599	1.92413	3.38585	3.64691	4.29451	4.15005	3.42265	3.40167	3.05495	3.8942	3.50424	4.49585	3.76736	2.99029	1.74557	2.92917	3.55269	1.62122	2.34427	2.21097	1.06745	2.9158	2.5898	3.57071	4.64974	4.60206	5.17466	5.98182
2.55343	2.83896	3.51431	2.99751	3.43211	3.04799	2.10452	3.83019	1.87733	3.37087	2.85958	3.4201	3.46244	2.97987	3.48059	2.56225	3.93696	3.80509	1.13594	2.63415	1.1353	3.25158	3.61073	1.98432	3.35568	3.58247	4.13352	4.29963	3.82157	3.32256	3.27473	3.71865	3.35322	4.23686	3.86331	2.57767	2.04993	3.06231	3.80743	1.67262	2.54237	2.12216	3.12268	3.41954	2.64629	4.92979	3.94702	4.40791	5.15513	5.02746
2.31825	2.54678	3.58228	2.63795	4.01653	3.1139	1.68558	3.56132	1.83302	3.97971	2.75051	3.23842	3.21202	2.96582	3.51546	2.69612	3.85983	3.57968	1.18573	2.7516	1.09296	3.37269	3.72765	1.97702	3.08414	3.61791	4.21402	4.00046	3.91118	3.23324	3.56044	3.83329	3.24415	4.0974	3.37093	3.17961	2.36025	2.68951	4.03033	2.04526	2.69425	1.97725	2.3898	3.00404	2.72016	3.61585	5.91725	4.35543	4.81666	5.97614
2.25385	2.60199	3.4413	2.62727	3.46399	2.94516	2.09142	3.44811	1.92631	3.96486	2.79482	3.29579	3.18197	2.87921	3.58173	2.71754	4.1717	3.79836	1.34186	2.79974	1.05856	3.35898	3.48235	1.91501	3.0942	3.62758	4.39867	3.8961	3.58164	3.3047	3.15542	3.73298	3.37	3.97786	3.55778	2.29612	2.00517	3.46174	3.59818	1.77327	2.57209	1.90246	1.87467	2.05908	2.85487	3.24975	4.19002	4.60731	4.51725	5.37398
2.31265	2.49387	3.47906	2.50979	3.63046	2.78168	2.53	3.63679	1.9403	3.85348	2.76414	2.93561	2.9783	2.92369	3.52244	2.55957	4.19517	3.73108	1.16689	2.95764	1.12736	3.58976	3.65199	1.93872	3.33222	3.48582	3.82576	4.00742	3.29835	3.35573	3.573	4.17363	3.36161	4.08744	3.53758	2.70874	2.02606	2.69483	3.28431	2.06882	2.98151	2.65036	1.05682	2.93786	2.32039	3.17954	4.76795	4.17702	4.57583	4.19239
2.16146	2.28911	3.39599	2.59523	3.29044	2.67885	2.66092	3.36792	1.70709	3.59361	2.6244	3.30854	2.92487	3.11798	3.36898	2.37751	4.18511	3.38118	1.24899	3.00193	0.939496	3.59205	3.51674	1.89312	3.06738	3.11211	4.12405	4.00742	3.30702	2.92702	3.40031	4.22737	3.38398	4.37299	3.53758	3.3932	1.50686	3.08361	3.29795	1.66405	2.38389	2.98224	1.641	2.93418	2.21611	3.03912	4.30823	3.85692	4.38056	5.23764
2.04386	2.17178	3.69556	2.97615	4.04841	3.12709	2.74274	3.4717	1.81203	3.93144	2.61077	3.0918	2.83806	2.86985	3.64799	2.63989	3.94366	3.36772	1.21669	3.04429	0.942141	3.60347	3.6199	1.95149	2.83272	3.23776	4.49811	4.04917	3.15092	3.11075	3.02983	4.21304	3.6217	4.21361	3.34063	3.01942	1.49194	3.48837	3.60273	1.71545	2.50936	3.30944	2.07116	2.1032	2.21176	3.18957	3.81567	3.85167	3.95097	5.41375
2.32105	2.33052	3.72074	2.94767	3.9209	2.74477	2.56928	3.4717	1.60215	3.32261	2.82209	3.23204	3.17529	2.59363	3.62706	2.6747	3.97384	3.3509	1.43742	2.95571	1.07709	3.51436	3.40899	1.90224	2.99698	3.37951	4.3608	3.8961	3.25787	3.0342	3.34066	4.016	3.42314	4.18373	3.3987	3.90777	1.61727	3.06231	3.05686	1.46274	2.34427	1.75288	2.89963	1.64726	2.74189	3.63591	4.3345	4.23999	4.10067	4.97065
	2.38113	3.74339	2.56675	3.23377	2.65249	2.68383	3.00472	1.72575	3.6493	2.48466	3.12367	3.17195	2.54213	3.46315	2.56493	4.19852	3.3509	1.39838	2.99422	0.997707	3.41153	3.43191	1.87489	2.69527	3.31508	3.63163	4.02481	3.1249	2.85812	3.25903	3.86912	3.38398	3.89485	3.1866	2.16019	1.64711	3.15285	3.3116	2.00885	2.69095	2.42132	2.3898	2.90844	1.9945	2.06118	3.4282	3.90415	3.92493	5.10699
	2.82285	3.66787	3.27163	3.84652	2.51274	2.64783	3.34434	1.9986	3.57505	3.02999	2.74437	3.07513	2.24953	3.51895	2.56493	3.94366	2.97073	1.43607	3.39666	0.968601	2.96595	3.17744	1.67974	2.9534	3.21198	3.68845	4.18135	3.04685	3.15669	3.23391	4.12706	3.32246	3.69563	3.39365	2.55825	2.00517	3.41381	3.12509	1.52484	2.02069	2.11748	2.46415	1.97451	2.0336	3.04413	4.05867	4.03533	3.54741	5.58985
	2.27991	3.66032	3.05803	3.92798	2.59975	2.27471	3.08019	1.96595	3.58248	2.97887	2.89099	3.3389	2.32678	3.505	2.6988	3.81623	2.99092	1.51144	3.06354	0.942141	3.28129	3.26685	1.91501	3.30204	3.19588	3.50379	3.87523	2.97747	3.21538	2.95761	3.90494	3.02321	4.17045	3.24215	4.07767	1.94848	3.85585	3.5163	1.47773	2.41691	1.68744	2.01806	1.59578	1.74247	2.74323	3.1852	3.76246	4.00955	5.37966
1.88427	2.20629	3.7157	3.02243	4.01299	2.37827	2.62492	3.45755	1.70942	3.12214	3.11861	3.25117	2.70785	2.397	3.17368	2.5917	3.39034	3.14568	1.45491	2.70924	0.89716	3.24244	3.06511	2.0445	2.77908	3.26031	3.92045	3.98655	3.09888	3.29959	2.96389	3.94793	3.23856	3.83841	3.22448	2.65534	1.68888	3.35523	3.06141	2.00243	3.01123	1.31349	1.02496	1.59946	1.81634	3.44534	3.13923	3.40038	4.11369	5.40807
1.91227	2.50767	3.47655	2.76611	3.71901	2.31236	2.41872	3.2217	2.01026	3.42656	3.55828	3.19698	2.51419	2.39232	3.16671	2.50602	3.52448	3.23988	1.27052	2.19512	0.881284	2.85856	3.23705	2.04997	2.86289	3.20232	3.1392	3.76739	3.30413	3.3838	3.03297	3.80463	3.4511	3.7554	3.10075	2.0534	1.67396	3.58956	3.07961	1.6769	1.72683	2.58024	2.97929	2.13629	1.92932	1.37412	3.46103	3.78345	3.82729	6.15792
1.83668	2.77684	3.33054	2.69135	3.20897	2.76323	2.2158	3.16981	1.73741	3.8275	3.30607	3.4711	2.36394	2.45552	2.89816	2.47122	3.62844	3.23651	1.34455	2.16816	0.907744	3.01165	3.11325	2.1977	3.30204	3.14755	3.31913	3.73956	3.27811	3.15669	3.03297	3.39264	3.18262	4.06752	3.42143	2.54369	1.58146	3.42979	2.7066	1.11151	2.39049	2.57557	1.81625	2.629	2.42468	2.24674	4.0127	3.44761	4.06162	5.61257
1.78628	2.2615	3.46899	2.73407	3.2196	2.53647	2.24198	3.00472	1.84235	3.43027	3.14588	2.74437	2.10351	2.44616	3.10393	2.45515	3.2562	2.7756	1.29879	2.27407	1.04004	3.00251	3.04448	2.02809	2.93329	2.79317	3.67898	3.76044	3.17404	3.01633	3.22449	3.77597	3.30008	4.04427	3.29013	3.35922	1.86195	3.54163	2.86126	1.50128	2.42351	2.35587	2.20924	1.40458	2.54635	2.49248	4.13748	3.36365	3.80126	5.66938
1.75268	2.39264	3.58731	2.74475	3.51358	2.65512	1.95396	2.66038	1.89599	3.54907	2.75051	2.82724	2.51419	2.2191	3.00279	2.49799	3.17907	2.964	1.30148	2.29525	1.01094	3.02308	2.91609	1.93507	2.75562	2.90593	2.99716	3.42648	3.14514	3.21793	2.76923	3.65059	3.20779	4.10072	3.12095	4.81553	1.7217	3.55228	2.98408	1.74971	2.29474	1.92583	2.93149	2.2466	2.07706	2.36209	4.49212	3.34266	3.93144	5.69778
	2.39494	3.40354	2.95479	3.8111	2.4521	2.60855	2.98585	1.96129	2.95508	2.81186	3.16511	2.62771	2.45787	2.84236	2.31861	3.17907	2.85634	1.2638	2.22786	0.854824	3.01165	2.90922	2.02626	3.14784	2.95425	3.0161	3.81262	3.0931	3.45015	3.01099	3.87628	3.06237	4.20697	3.2371	4.09709	1.72469	3.09959	2.93859	2.00457	2.46313	2.33718	2.27828	2.31278	1.23841	2.85858	3.59238	3.41088	3.82079	5.3683
1.92907	2.12347	3.22984	2.94411	3.50295	2.66567	2.50055	3.50472	1.63713	2.82515	3.0334	3.02805	2.76795	2.61704	2.90165	2.2838	3.28974	2.69822	1.17227	2.53017	0.955371	2.94082	3.04906	1.88765	3.14113	3.04124	2.87405	3.72217	3.25787	3.3149	2.86656	3.72224	3.46229	3.96126	3.42395	3.52913	1.40541	3.26469	2.66111	1.83538	2.45653	1.9679	2.2411	2.64003	1.23841	2.13139	4.0521	3.10652	3.87286	4.39121
1.92347	1.97163	3.56717	2.39587	3.14168	2.93725	2.38272	3.52358	1.69543	2.89568	2.98228	3.18742	2.68781	2.45084	2.42734	2.27309	3.60832	2.94382	1.15074	2.42041	1.00035	2.87455	2.99175	1.91501	2.69527	2.99291	2.65152	3.36039	3.03529	3.41953	3.00157	3.68283	3.27771	3.94466	3.33305	3.02427	1.67098	3.02503	3.17968	1.87821	2.71076	1.59395	2.50133	2.07746	2.22914	2.51254	3.63835	2.87563	4.38056	4.35713
1.80588	1.82439	3.45641	2.46707	3.00354	2.61557	2.32053	3.7783	1.84935	3.13328	2.80504	3.23523	2.65776	2.35487	2.63311	2.49264	3.5446	2.98419	1.31225	2.36264	0.844241	2.90883	2.98258	2.04997	2.71539	2.54188	2.69886	3.41605	3.00927	3.12351	2.30141	4.10915	3.17144	3.63586	3.38355	2.87379	1.5009	3.48837	3.23882	1.76685	2.76359	1.93518	2.41105	0.889815	2.27694	2.29689	4.10464	3.10128	4.22434	3.00511
1.80868	1.72546	3.33054	2.80883	3.57379	2.67094	2.24198	4.21698	1.77705	2.70635	2.52556	3.30535	2.48414	2.38062	2.83887	2.44712	3.61502	2.80588	1.27187	2.65148	0.786029	2.91568	2.92985	1.93325	2.61482	2.70296	2.7178	3.48214	3.17404	3.34042	2.58399	4.02675	3.03999	3.79524	3.01995	2.76214	1.68291	3.38718	2.7066	1.87607	2.51266	1.79028	2.34201	1.35311	1.74681	2.59779	3.37566	3.27444	4.01606	3.55614
	1.95552	3.45892	2.58455	3.44628	2.69204	2.60201	3.50943	2.08722	2.46875	2.34151	3.14917	2.66778	2.48127	2.6366	2.42838	3.34675	2.75878	1.43742	2.47625	0.664315	2.6689	3.02613	1.89495	2.70533	2.96714	2.91667	3.36039	2.98325	3.08523	3.17111	4.0375	3.32525	3.84837	3.15883	2.89806	1.87686	3.23274	3.23427	1.64477	2.9551	1.75288	2.03399	2.18777	2.20307	2.668	2.35114	2.87039	4.06162	3.69816
1.81988	2.15798	3.32047	2.93699	3.52774	2.39673	2.66747	3.11321	1.85634	2.68779	2.43695	3.0663	2.2404	2.7411	3.04813	2.21151	3.56808	3.00774	1.49798	2.30295	0.722526	2.86313	2.93443	1.89495	2.75562	2.84794	2.25852	3.59346	2.93411	3.05716	3.10832	3.63984	3.57975	3.38019	3.40628	3.21359	1.56654	3.01971	2.60652	1.53341	2.55228	1.54721	2.82528	1.71345	1.61645	2.14644	3.82224	2.92286	3.69711	4.69797
1.78068	2.05215	3.20467	2.94055	3.68005	2.64458	3.13877	3.15094	2.09188	3.09615	2.36196	2.71249	2.51753	2.52107	2.84236	2.01874	3.30651	2.76214	1.41184	2.0276	0.838949	2.89283	3.0055	1.84935	2.78914	3.02191	3.05871	3.66303	2.95435	3.12862	2.91052	3.65417	3.22457	3.21417	3.31285	2.3301	1.53073	2.66288	2.5019	1.56982	2.5919	1.42568	2.61816	2.26498	1.38615	3.24473	3.78284	2.87039	3.9054	4.83999
1.71629	2.15798	3.11404	2.79815	3.76151	2.86869	2.50382	3.24528	2.1292	3.10358	2.27676	2.97386	2.60434	2.31039	2.85282	2.43641	3.055	2.82606	1.3459	2.05648	0.868054	2.76259	3.02384	1.84388	2.42038	3.04446	3.23864	3.64216	3.09888	3.1822	2.94819	3.71507	3.02042	3.51965	3.28508	2.82524	1.69485	2.109	2.83851	1.65762	1.88862	1.69679	1.06745	2.20248	1.26883	2.36209	3.40193	2.35613	3.63853	4.96497
1.83948	2.04294	3.3255	2.44927	2.62102	2.29917	2.33362	3.08962	1.82603	3.24836	2.09952	3.01849	2.56761	2.53745	2.35759	2.46051	3.13548	2.51991	1.26514	2.2991	0.791321	3.07335	2.96653	1.92595	2.42373	2.80284	2.57576	3.66651	2.82426	3.01633	2.64992	3.85121	3.17144	3.57941	3.29265	2.79612	1.49194	2.73744	2.57923	1.67047	1.63768	1.48177	3.00584	1.29428	1.3427	3.29488	2.96191	2.70247	4.14624	3.23802
1.74428	2.33512	3.55207	2.52047	3.19481	2.74477	2.35654	2.9434	2.04991	2.89939	2.01431	3.11411	2.07346	2.22378	2.70635	2.1071	3.34004	2.36178	1.22342	2.43967	0.640501	3.2493	2.74186	1.85847	2.09185	2.77062	2.54735	3.0647	3.04396	2.88874	2.83203	3.57893	3.10711	3.64582	3.25225	2.76699	1.69186	2.22084	2.2608	1.65548	1.45609	1.40698	2.31014	1.09205	1.49479	2.11133	2.97504	2.92286	3.93795	3.41413
1.70789	2.51917	3.34061	2.92275	3.01063	2.50483	2.39908	3.17453	2.11287	2.91053	2.1302	2.72206	2.03673	2.41807	2.70635	2.22222	3.26291	2.50645	1.12382	2.34531	0.669607	3.34298	2.83127	1.94237	2.55783	3.14755	2.46212	3.02644	2.7809	3.20007	2.79435	3.49654	2.79668	3.66574	3.29013	3.16505	1.52775	2.2954	2.7066	1.32995	1.49901	1.50047	2.11896	2.09952	1.27752	3.42528	2.74518	2.88088	3.36516	4.41394
	2.29831	3.47151	2.74831	2.96812	2.34663	2.83439	2.63208	1.97994	2.68036	2.39605	2.84637	2.28381	2.42275	2.62265	2.25435	3.38364	2.58046	1.179	2.23363	0.553184	3.17617	2.75103	1.9296	2.91653	2.99613	2.54735	3.1134	3.41108	3.06737	3.35322	3.62551	3.01482	3.35362	3.21943	2.48544	1.28009	3.04633	2.58378	1.7797	2.0438	1.61733	2.45884	1.91568	1.45133	2.51755	3.27058	3.0488	3.06574	3.51638
1.76668	2.2592	3.53948	2.61659	3.08855	2.40728	2.54309	2.63679	1.87733	2.79916	2.44376	2.89099	2.26043	2.24017	2.56336	1.93039	3.17572	2.53673	1.07402	2.25096	0.645793	3.08477	2.73498	1.83841	2.61817	2.6482	2.23958	3.22124	3.19428	2.95253	3.08634	3.66492	3.4539	3.19092	3.24468	2.15049	1.20251	3.12622	2.46096	1.35351	1.43297	2.8794	2.29952	2.19512	2.15962	3.07422	3.41506	2.96484	3.22847	3.85722
1.77788	2.82975	3.17697	2.77323	2.74144	2.18316	2.38599	2.56604	1.84235	3.111	2.56305	2.9898	2.20701	2.2706	2.64008	2.00535	2.57881	2.54346	1.19381	2.0199	0.627271	2.95681	2.73957	1.86212	2.65505	2.46778	2.86458	3.14819	2.87341	2.75349	3.18367	3.83329	3.56577	3.48644	3.58051	2.43689	1.37259	2.49778	2.42911	1.43061	1.23487	2.29043	1.98619	1.57372	1.90759	2.55266	3.09326	2.59752	3.62552	4.16966
	2.17638	3.19208	2.64507	2.82645	2.51538	2.58564	2.58962	1.96362	2.64695	2.4983	2.687	2.05676	2.46723	2.67496	2.13655	2.723	2.55691	1.27456	2.07959	0.677545	3.16932	2.66392	1.81835	2.53101	2.76418	2.86458	2.95339	3.10177	2.50595	3.07692	3.49654	3.16584	3.3337	3.0553	1.99515	1.54864	2.21552	2.6793	1.59123	1.42637	2.18292	1.82156	1.22074	1.50782	2.77332	2.46935	2.61851	3.00065	5.11267
1.83388	2.30752	3.37333	2.26771	3.14168	3.14554	2.12743	2.49057	1.47621	3.30033	2.65508	2.88143	2.20701	2.397	2.42385	2.20616	2.99799	2.66794	1.22342	2.16431	0.502911	3.13504	2.64328	1.90407	2.76232	2.61276	2.90246	2.92556	2.9688	2.52637	3.00785	2.90542	2.91694	3.21749	3.24215	2.12621	1.70082	1.89064	2.92949	1.43704	2.53577	1.87442	1.96495	1.99657	1.26448	2.1665	1.83888	2.98583	2.87047	4.573
1.87587	2.47776	3.49669	2.24635	3.63046	2.74741	2.01615	2.4434	1.64879	3.57505	2.39605	2.82724	2.11352	2.12781	2.79354	2.1419	3.16566	2.56028	1.13728	2.21823	0.592874	3.31785	2.45071	1.85665	2.60476	2.28415	2.55682	3.10645	2.73176	2.62334	2.83203	3.47862	2.99804	3.72219	3.41133	2.64078	1.34872	2.58832	2.884	1.45631	2.13295	1.55189	1.641	1.66932	1.42961	2.17151	4.0718	2.67623	2.76633	4.15262
1.74708	2.10506	3.51179	2.53115	3.69776	2.25435	2.0587	2.12264	1.67444	3.21124	2.60055	2.90374	1.89316	2.20974	2.6366	2.24364	3.29309	2.33487	0.94751	2.13158	0.574352	3.03222	2.55846	1.62502	2.55112	2.19716	2.94981	3.31169	3.05841	2.48044	2.84144	3.33532	2.88618	3.63586	2.68664	2.26699	1.69485	2.27942	2.45186	1.2914	1.82589	1.65005	1.39671	1.82008	1.27752	3.16951	5.16856	2.6395	3.3261	3.94812
1.85348	2.03144	3.35571	2.44927	3.7686	2.0065	1.96051	2.34434	1.54384	2.90311	2.27676	2.77624	1.70284	2.45084	2.79354	2.23829	3.32327	2.51991	0.877524	2.09884	0.426177	2.58893	2.53553	1.60861	2.46396	2.07796	3.17235	2.88729	2.86762	2.81218	3.14914	3.00573	2.91135	3.94466	2.98207	2.32039	1.48896	2.36464	2.55193	1.28926	1.4759	1.35556	1.56134	1.92303	2.02926	2.59278	2.63354	2.54504	2.87698	3.64704
1.83668	2.16948	3.42116	2.48131	3.51712	2.07506	2.14052	2.13208	1.70009	2.61725	2.4983	2.91649	1.70284	2.3736	2.6087	2.20348	3.10195	2.46271	0.912517	2.00257	0.677545	2.77173	2.07015	1.54477	2.26953	2.24871	3.18655	3.12732	2.88786	2.54678	2.78179	3.29592	3.1155	3.92142	2.99975	1.70874	1.42928	2.33801	2.41092	1.37065	1.44618	1.78093	1.94902	3.107	2.19438	1.99097	3.1852	2.92811	3.07225	3.6868
	2.22699	3.19963	1.97579	3.35065	1.90895	2.33035	2.40566	1.59515	2.65066	2.49489	2.97705	1.46578	2.12313	2.32272	2.22222	2.90744	2.40552	0.753701	1.89666	0.680191	2.72146	2.39569	1.81652	2.27958	2.68041	3.26705	3.09253	2.87051	2.72797	2.49294	3.23501	2.73236	3.89817	2.91137	2.79126	1.58444	2.23682	2.44276	0.976585	1.62778	1.30882	1.06213	2.31646	2.68105	2.31194	3.19834	2.63425	2.6036	4.6014
	2.45245	3.02341	2.10039	3.66942	1.90367	2.33362	2.41038	1.44356	2.8103	2.14724	2.90374	1.87312	2.53043	2.60521	2.09103	3.25956	2.37187	0.752355	1.95635	0.574352	2.93853	2.45071	1.853	2.27958	2.28093	3.125	3.02296	2.98325	2.59782	2.74097	3.5861	2.76032	3.67571	2.80279	2.72816	1.56356	2.49246	2.54738	1.28926	2.47634	1.05173	1.86936	1.87891	1.80765	2.2016	2.54816	2.59752	2.39531	2.76652
1.5231	2.18098	3.27012	2.02563	3.38253	2.32818	1.8885	2.67453	1.65345	2.80658	2.05862	2.97068	1.78631	2.48596	2.82841	2.15797	3.48089	2.49972	0.850606	1.85237	0.590228	2.88598	2.50573	1.86759	2.62823	2.26804	2.86932	3.1134	2.99771	2.49064	2.57143	3.82255	3.11271	3.73879	3.07802	1.95631	1.43227	2.19954	2.47005	1.53983	2.01079	1.02368	2.94211	1.79801	1.85545	2.57773	3.09326	2.32465	2.92905	2.80061
1.74988	2.03604	3.17194	2.40299	3.92798	2.09351	1.91468	3.22642	1.49487	2.68036	2.27335	2.78262	1.89316	2.2706	2.43781	2.06158	3.23944	2.57037	1.10633	1.74454	0.521432	2.69404	2.6685	1.87124	2.67181	2.27771	2.79356	3.07862	3.14514	2.41919	2.59655	3.77597	2.9505	3.71555	2.99975	2.16019	1.37856	2.35399	2.6793	1.26571	1.58486	2.24836	1.60382	1.92303	1.67729	2.29188	2.78459	2.33514	2.97461	3.60159
1.79748	2.12577	3.12159	2.27483	3.71547	1.80612	1.64303	2.70283	1.38526	2.58755	2.30402	3.10455	1.90317	2.20506	2.51802	2.12316	3.05835	2.70495	0.989233	1.75995	0.614041	2.41526	2.24897	1.81835	2.33993	2.12951	2.85038	3.12384	3.08443	2.3707	2.42386	3.09529	2.83863	3.1876	2.78259	1.58252	1.67993	2.52441	2.14253	1.11793	1.6707	2.48676	1.62507	1.5774	1.55997	3.84152	3.65149	2.03603	2.89	2.20413
1.65469	2.16948	2.80188	2.26059	3.80756	1.83776	1.95723	2.45283	1.33162	2.56899	2.42331	2.73799	1.92654	1.77903	2.55987	2.16867	2.95104	2.63766	0.878869	2.0353	0.558476	2.36271	2.19624	1.73263	2.58465	2.04897	2.67992	3.12036	2.80692	2.70245	2.48038	3.26726	2.63727	3.75872	2.90632	2.6165	1.66799	1.9013	2.31539	1.09866	2.23861	2.01465	2.60754	1.40458	1.59038	2.01605	3.11296	2.26168	2.66869	2.3291
1.71629	2.01074	2.88495	2.28551	3.23731	1.87994	1.9736	2.71226	1.21035	2.52444	2.22222	2.71887	1.97997	2.13951	2.59126	2.01874	3.0617	2.43243	0.806191	2.07574	0.600811	2.55465	2.37047	1.83476	2.27958	2.05219	2.41477	2.87686	2.3762	2.46768	2.36107	3.27442	2.64566	3.7554	2.87097	1.6699	1.49493	1.84271	2.36998	1.39206	2.15276	1.97725	2.41636	2.05908	1.35574	2.96389	2.42995	2.42435	2.79887	2.65291
1.67429	2.15798	2.94537	2.05767	3.41086	1.56882	1.58739	2.91038	1.12407	2.56528	2.06203	2.50531	1.96995	2.23081	2.382	1.834	2.72636	2.81597	0.94751	2.13543	0.592874	2.71003	2.38881	1.822	2.10191	2.44845	2.45739	2.62291	2.70285	2.61058	2.70016	3.73298	2.81346	3.48976	2.82299	2.13592	1.32186	2.02379	2.2881	1.91248	1.64759	1.15457	1.46575	1.36414	2.29432	2.4674	2.338	2.08851	3.41723	3.85154
1.5707	1.92331	2.81447	2.18939	3.40378	1.75866	1.51538	2.53302	1.20569	2.83257	2.22222	2.47025	2.09015	2.09036	2.22506	2.00803	2.93427	2.67803	0.84926	2.10847	0.397072	2.83571	2.41862	1.79281	2.0818	2.08763	1.97917	2.66466	3.11045	2.41664	2.16013	3.09529	2.50023	3.62258	2.8735	2.57767	1.40541	2.05042	1.97422	1.6255	2.19238	1.14989	0.913436	1.11043	2.07706	1.98094	2.58757	2.29316	2.81189	2.82901
1.35791	2.00613	2.7616	2.05055	3.17355	1.8193	1.67249	2.40566	1.243	2.97735	2.19836	2.56587	2.23706	2.0927	2.55289	2.01874	2.79007	2.35505	0.807537	2.11232	0.502911	2.89969	2.19395	1.71257	1.74321	2.20361	1.8892	2.85946	2.48026	2.27884	2.28885	3.15978	2.62329	3.35695	2.81289	2.81068	1.38751	2.18356	2.02881	1.40919	1.60467	2.04269	1.23208	1.02586	1.95973	2.35707	1.87828	2.14623	2.95509	3.18122
	1.8934	3.04859	1.89035	2.92562	1.7903	1.77395	2.7217	1.21968	2.85113	2.55283	2.43838	1.91987	2.13483	2.56684	2.03213	2.80013	2.45262	0.752355	2.2837	0.571706	2.89969	2.26043	1.87853	1.85719	2.13918	1.81345	2.79337	2.64504	2.46768	2.06593	3.50728	2.58973	3.34034	2.82299	2.62136	1.41735	2.19954	2.19257	1.4713	1.82589	1.43035	0.70632	1.23545	2.25956	1.60481	1.82574	1.93108	2.92905	4.20375
	2.2592	2.80691	1.94731	2.52538	1.70856	1.94741	2.56604	1.17071	2.96993	2.15065	2.33638	2.02337	1.78839	2.51104	1.85542	2.94433	2.40888	0.82638	2.13736	0.386488	2.93396	2.26272	1.65968	2.07844	2.03286	2.21117	2.8699	2.68262	2.64376	1.96232	3.38906	2.80507	3.23741	2.75987	2.07282	1.28606	1.93325	2.37453	1.15648	2.27163	1.75288	0.966543	1.4818	1.92932	1.3992	2.581	2.09376	2.71425	3.02215
	1.8612	2.66846	2.16803	3.27981	2.07769	2.35654	2.5	1.35261	2.72491	2.34833	1.85827	2.05008	1.92884	2.33318	2.01071	2.90744	2.32814	0.892328	2.31065	0.322985	2.84942	2.35442	1.70892	2.12202	2.21005	2.38163	2.87686	2.77801	2.54678	1.78336	3.0738	3.0316	2.98174	2.72199	1.95146	1.20251	1.87467	2.2608	1.10722	2.19238	1.50982	1.66224	1.55901	1.8989	1.60983	2.39711	2.34039	2.94858	3.12441
1.4895	1.8635	2.8774	2.32467	3.20897	2.00123	1.87868	2.60849	1.25	2.75832	2.379	2.03676	1.88982	1.84457	2.37154	2.04284	2.68612	2.05899	1.13728	2.31065	0.465867	2.72374	2.21458	1.54477	1.67281	2.29059		2.31679	2.73176	2.1002	1.70801	3.22427	2.83583	3.0249	2.82047	2.07282	1.04138	1.98651	2.05155	1.18218	2.26172	2.24369	2.04461	1.50386	1.83806	1.41926	1.70096	1.92059	3.14385	3.0392
1.4419	1.62423	2.69111	2.27127	3.03188	1.8984	1.62994	2.24057	1.35261	3.0813	2.3347	2.0017	1.91319	1.99204	2.35759	2.1419	3.00805	2.27094	0.881561	2.0199	0.537308	2.93396	2.41174	1.58307	1.72645	2.17461	2.55682	2.76554	2.56409	2.08744	1.76452	3.20635	2.72676	3.02158	2.91137	1.84466	1.4263	2.6256	2.27445	1.55483	2.09663	1.6033	1.98088	0.783184	2.67671	1.15346	2.52846	1.94158	2.84443	3.90835
1.65189	1.95092	3.07124	2.15735	3.08501	1.87203	1.80668	2.35377	1.33162	2.76946	2.24608	2.04314	1.62604	1.96863	2.14136	2.14993	3.11201	2.40888	0.780619	1.94865	0.468513	2.54094	2.30628	1.65785	1.93429	2.14884	2.31061	2.68205	2.61613	2.32222	1.68289	3.14545	2.51981	3.1212	2.85835	1.85922	1.45614	2.34866	2.19257	0.985151	2.05701	1.31349	1.21083	1.35311	1.70771	1.55466	3.12609	2.15148	2.87047	2.49953
1.5315	1.79908	2.98565	2.15735	2.79811	1.611	1.63321	2.14151	1.43657	2.49845	2.17791	2.06226	1.63272	1.78839	2.25994	1.96519	2.68276	2.48626	0.635262	1.80616	0.579644	2.41755	2.24209	1.48641	1.61918	2.2326	2.04072	2.78293	2.51784	2.23035	1.90267	3.34965	2.82465	2.80908	2.61847	2.05825	1.50686	1.68827	2.19257	1.17362	3.01123	0.920848	2.36325	1.16926	1.86848	1.66499	3.05385	2.32465	3.16989	3.24938
1.69669	1.63344	2.92775	1.98291	3.02834	2.22271	1.5612	2.03302	1.32229	2.62468	2.01772	1.96345	2.10684	1.82818	2.47268	2.1178	2.666	2.23057	0.787349	1.90244	0.55583	2.34443	2.07703	1.67244	1.90748	2.49678	2.46212	2.88033	2.72598	2.36305	1.90581	3.12396	2.75473	2.80576	2.70179	2.17476	1.30694	1.78946	2.0561	1.2807	1.54193	1.34154	2.17207	1.65461	2.26825	1.37914	1.7338	2.05178	2.75982	3.86859
1.73028	1.79218	2.65839	2.00427	2.71311	1.83248	1.5743	2.40566	1.22435	2.64324	1.52011	2.31407	1.94658	1.8235	2.39595	2.01606	2.65929	2.36178	0.868102	1.83312	0.447345	2.23018	2.21458	1.69798	1.8002	2.2616	2.33428	2.70292	2.6248	2.24821	2.09733	2.91975	2.70439	2.75927	2.71694	2.13107	1.38452	1.5924	2.16983	1.12222	1.89192	1.75756	2.0393	2.21718	2.11182	1.71515	1.92426	1.88386	2.49946	3.18122
1.71909	1.8934	2.73894	1.87255	3.13459	1.7903	1.51211	1.91038	1.46455	2.4242	1.31902	2.10051	1.61603	1.99906	2.43432	1.78581	2.87726	2.16665	1.12651	2.05263	0.611395	2.42212	2.33608	1.60131	1.56219	1.95232	2.49053	2.80032	2.61035	2.2967	2.19466	3.02723	2.70159	2.88877	2.97197	1.87864	1.24726	1.67229	2.0652	1.10294	1.37024	1.94453	2.42167	2.57384	2.19003	1.10331	2.24606	2.17772	2.57106	3.12441
1.61269	1.95092	2.33616	1.81915	3.65525	2.09088	1.56775	2.25	1.63713	2.73976	1.70075	1.96026	1.75626	1.875	2.20414	1.72691	2.96445	2.27094	0.958277	1.75802	0.592874	2.16391	2.34296	1.57213	1.48173	1.98454	2.44318	2.68553	2.4051	2.18186	2.60283	3.18128	2.78829	3.24737	2.75482	1.83981	1.36662	1.70424	2.0652	0.974443	1.58486	1.33219	1.3914	1.65461	1.56866	1.75025	2.38398	2.28791	2.70775	3.32323
1.80308	2.10046	2.45196	2.07191	3.30815	1.553	1.35828	2.50943	1.42257	2.82143	1.79277	2.05907	1.63272	1.75796	2.15183	1.76439	2.85379	2.34832	0.837147	1.78306	0.399718	2.40612	2.24668	1.50647	1.38116	2.01031	2.39583	2.44898	2.19986	2.07979	2.0157	3.15978	2.87499	3.03486	2.60332	1.58252	1.39049	1.44328	1.89234	0.916619	1.99098	1.72484	1.38078	2.10688	1.573	1.4343	2.34457	2.39811	2.39531	3.10737
	2.11426	2.1549	2.14311	2.88666	1.73756	1.42047	1.87264	1.36427	2.64695	1.66326	1.81683	1.65609	1.73923	2.07859	1.71352	2.98122	2.3786	0.753701	1.63671	0.547892	2.16163	1.94635	1.45906	1.80355	1.93299	2.57102	2.43854	2.47448	2.0313	2.08163	3.03797	2.62329	3.19424	2.49221	1.76699	1.4621	1.64033	2.19257	1.15006	1.34052	1.50047	1.90122	2.35323	1.42961	1.79037	2.46278	2.14623	2.68171	2.51657
	1.83589	2.07686	2.28195	2.48642	1.83776	1.72485	2.12736	1.35494	2.51702	1.49284	1.74989	1.80634	1.64092	1.91467	1.75368	2.69953	2.25412	0.733513	1.52311	0.56906	2.00853	1.77671	1.48459	1.59906	1.93299	2.02178	2.39332	2.55542	2.18442	2.28885	2.88393	2.39955	3.46652	2.61342	2.0534	1.0921	1.68827	1.96058	1.26142	1.65419	1.03303	1.23739	2.17306	1.38181	1.32397	2.67951	2.16197	2.48644	2.80061
1.4867	1.94402	2.83712	1.71591	2.83707	1.63473	1.4401	2.14623	1.50886	2.61354	1.50988	2.19932	1.7596	1.6573	1.92165	1.48327	2.82361	2.1431	0.815612	1.69833	0.492327	2.06337	1.95094	1.51924	1.6527	1.70747	2.26326	2.64378	2.6566	2.30691	2.28257	3.12754	2.30726	3.30382	2.9644	1.96602	1.4263	1.64566	2.05155	1.14577	2.56549	1.50514	1.55603	2.09585	1.5252	1.52959	2.26576	1.8996	2.7468	2.63018
1.73588	1.83359	2.56776	1.68743	2.71665	2.01178	1.10954	2.11792	1.49021	2.60611	1.81663	2.10688	1.82304	1.72753	2.03325	1.6332	2.50838	2.33487	0.946164	1.89474	0.415594	2.23932	1.64145	1.61955	1.8773	1.87822	2.15436	2.44898	2.29815	2.22269	2.0471	3.07738	2.47227	3.42667	2.71189	1.93204	1.58444	1.75217	1.82866	1.50128	2.2254	1.2948	1.58789	1.21706	1.14716	1.34403	2.21322	1.60574	2.59058	2.10756
1.69669	1.82899	2.70622	1.84051	2.52538	2.09879	1.60703	1.49057	1.5695	2.71377	1.53715	2.03357	1.65609	1.95225	2.16578	1.68942	2.23675	2.17338	0.960969	1.84082	0.402364	2.09079	1.80422	1.69798	1.86054	1.64304	1.60511	2.30288	2.36752	2.14614	2.24804	2.7048	2.77431	2.97842	2.44424	2.18447	1.48896	1.7788	2.12889	1.13935	1.1094	1.76223	1.56665	1.35311	1.52955	1.56971	2.71891	1.92059	2.34975	3.46525
1.4783	1.60583	2.90006	1.89035	2.65998	1.89313	1.36155	1.68868	1.4972	2.72862	1.60191	2.23757	1.70618	1.78371	2.2146	1.82062	2.44802	2.096	0.761777	1.70411	0.426177	2.15249	1.82485	1.80376	1.46832	1.68492	2.1875	2.51855	1.99173	2.06193	2.46782	3.17769	2.76312	3.14444	2.53009	1.51456	1.24428	1.87467	1.91509	1.29569	1.26458	2.11281	1.86936	1.27957	1.59907	1.55968	1.94396	2.53455	2.37579	4.05037
1.57909	1.61043	2.82202	2.00783	3.08146	1.80875	1.36155	1.67925	1.48088	2.60983	1.72802	1.79452	1.58932	1.7603	2.26691	1.84203	2.5721	1.94124	0.864065	2.00257	0.428823	2.20504	1.72398	1.70162	1.45156	1.56894	1.84659	2.36201	2.41378	2.10786	2.49608	3.1347	2.60651	3.43664	2.57049	1.63592	1.30097	1.49121	2.06975	1.28284	1.14902	2.14085	2.01275	1.34575	1.53389	1.89067	2.10814	1.74742	2.66218	2.86309
1.4587	1.93021	2.47462	2.12531	2.94333	1.60309	1.40083	1.5283	1.46688	2.65066	1.51329	1.60646	1.35559	1.89373	2.62265	1.86345	2.70624	1.98161	0.791386	1.97946	0.40501	2.39698	1.80422	1.66515	1.77338	1.53028	2.41477	2.29244	2.43401	2.31967	2.28885	2.90542	2.5282	3.12784	2.66644	1.71359	1.51283	1.65099	1.95603	1.00871	1.76645	1.84637	2.07116	0.830984	1.46002	2.33701	2.19352	1.51653	2.87047	2.80629
1.4335	1.4862	2.88747	2.25347	2.36246	1.90367	1.59066	2.08019	1.49021	2.91796	1.65985	1.80089	1.63606	1.96629	2.5808	1.76439	2.723	1.90423	0.816958	1.97946	0.426177	2.31701	1.60477	1.59767	1.77338	1.70425	2.25852	1.86109	2.23744	2.26608	1.87441	2.98782	2.29887	2.9751	2.64877	1.73786	1.22638	1.68827	2.0652	0.659623	1.53863	1.63135	2.35794	1.10308	1.23407	0.827482	2.0359	1.93108	2.59709	3.34028
1.61549	1.5023	2.4293	1.63403	2.28099	1.37107	1.51211	2.04245	1.58116	2.543	1.50648	2.00489	1.42905	1.94054	1.99837	1.7751	2.20657	2.17674	0.878869	1.80231	0.373258	2.48838	1.85695	1.74539	2.00805	1.79446	2.23485	2.3481	2.26346	2.17166	1.89953	2.68331	2.38557	3.23409	2.75482	1.13107	1.11299	1.42198	2.07885	0.880211	1.02355	1.29947	1.40202	1.56637	1.15151	1.68506	2.64667	1.75791	2.61011	4.36281
1.4447	1.66104	2.33112	1.86187	2.59622	1.67692	1.65939	1.84906	1.54151	2.18661	1.67348	1.93476	1.36561	2.04588	1.78563	1.91165	2.29041	1.65863	0.837147	1.83312	0.349444	2.24617	1.9005	1.67974	2.04492	1.68492	1.83712	2.25765	2.29526	2.14359	1.76138	2.59374	2.4471	2.96514	2.57049	1.34466	1.31291	1.74152	2.02426	0.946602	1.57165	1.25273	0.440786	1.48915	1.86848	1.48947	2.52189	1.96782	2.36277	3.30051
1.4279	1.4931	2.39154	2.00071	2.88312	1.85358	1.54484	1.98585	1.60681	2.14206	1.77232	2.24076	1.3823	2.03184	1.57638	2.01339	2.18645	1.75283	1.04038	1.61361	0.550538	2.06566	1.9326	1.63414	2.00805	1.9491	1.85133	2.20895	2.20275	1.95475	2.14757	2.74779	2.21777	2.89209	2.52757	1.76214	1.35767	1.56045	2.0561	0.882353	1.70372	1.20131	2.37918	1.13985	1.59907	2.0662	2.37741	2.07277	3.24799	3.22666
1.5007	1.53451	2.42679	1.95443	2.46871	1.74547	1.67576	1.86792	1.43657	1.90818	1.60532	2.04632	1.7429	1.91245	1.64962	1.80991	2.43125	1.78648	0.927322	1.7638	0.489681	2.22104	1.89363	1.76546	2.06504	1.64626	2.05492	2.16025	2.38487	2.17676	2.10047	2.55075	2.06675	2.95517	2.43414	1.80583	1.16073	1.6137	1.90144	1.29997	1.39005	1.02836	1.66755	1.03321	1.67729	1.97593	2.23949	2.06752	2.31721	4.78318
1.4531	1.70245	2.41923	1.94375	2.56789	1.76393	1.77395	1.51887	1.35961	2.14577	1.74165	1.93476	1.78631	1.91011	1.82748	1.7992	2.18981	1.55097	0.776581	1.64249	0.362674	2.31929	1.98304	1.56848	2.04827	1.83312	2.14962	1.84717	2.39354	2.164	1.96546	2.27132	2.31845	2.93525	2.90127	1.69903	1.28606	1.46991	1.8787	1.3942	1.38345	0.906825	1.43388	1.04792	1.79896	1.20863	1.59588	1.93633	2.22608	3.99924
1.4811	1.58512	2.19267	1.68031	2.39787	1.37634	1.6823	1.93396	1.14506	2.43534	1.93933	1.80089	1.61269	2.08099	1.96001	1.751	2.39437	1.74274	0.938089	1.64827	0.521432	1.82801	1.94406	1.61773	1.98458	1.91688	1.82292	2.07328	2.2201	2.03896	1.84929	2.10294	2.24574	2.94189	2.66897	2.13592	1.13984	1.86402	1.97422	1.32139	1.20515	0.654409	0.993096	1.15823	1.22972	1.32899	1.84545	2.35088	2.64916	3.60159
1.31031	1.29064	2.1977	1.94019	2.90791	2.13834	1.52193	1.78302	1.15905	2.03069	1.95637	1.95389	1.64942	1.99672	2.05766	1.48862	2.69282	1.699	1.01346	1.71759	0.510848	2.11821	2.27648	1.6925	1.92759	2.02642	1.90814	2.33418	1.96282	2.04917	1.93093	2.26057	2.11709	2.77255	2.33314	1.59223	1.23533	1.57642	2.01971	1.34923	1.95135	1.43035	1.18428	1.26486	0.882097	1.22367	1.7535	1.84188	2.14797	3.07328
1.39711	1.16641	2.11211	2.05055	2.81228	1.9775	1.38119	1.83962	1.21735	2.3017	1.76892	2.06226	1.35225	1.8633	1.84492	1.63855	2.26358	1.66199	0.896366	1.89089	0.412948	1.93313	1.93489	1.75999	1.74656	1.87178	1.85133	2.27157	1.87899	2.07979	1.86499	2.10294	2.06675	3.06475	2.72452	1.40777	1.05033	1.51784	2.12434	1.29997	2.2221	1.42568	2.37918	1.81272	0.973349	2.20662	2.32487	1.8891	1.99176	4.14126
1.34951	1.46779	2.19267	2.13243	2.55018	1.70065	1.66921	2.05189	1.12407	2.16434	1.70075	2.29494	1.34891	1.978	1.91118	1.66265	2.2334	1.66536	0.816958	1.71759	0.341506	1.84629	1.95782	1.6542	1.8639	1.80735	1.88447	2.21243	1.94547	1.98027	2.31083	2.32147	1.97725	2.88877	2.57302	1.37379	0.981699	1.37405	1.8696	1.21002	1.15232	1.2948	1.42857	1.53328	0.973349	1.85055	2.30517	2.36663	2.52549	3.3346
1.41391	1.42638	2.1549	2.16803	2.59622	1.44753	1.5743	1.92925	1.07976	2.11236	1.71438	2.1037	1.28881	1.99438	2.01232	1.4672	2.277	1.96479	0.791386	1.69833	0.357382	1.89428	1.87987	1.67062	2.01475	1.94265	2.05019	2.25417	1.87321	2.11041	1.95604	2.43969	2.08912	2.62313	2.61847	1.40291	1.04436	1.66164	1.55572	1.13292	1.26458	0.780617	1.10993	1.08469	1.28187	1.00802	1.4317	2.12524	2.6036	3.4823
1.33551	1.57822	2.30595	2.02919	2.41558	1.2946	1.53175	1.93396	1.16604	2.00841	1.78255	2.26944	1.6394	2.02481	2.09602	1.41633	2.7666	1.9917	0.763122	1.77343	0.309755	2.04052	1.89592	1.53018	1.85719	1.68492	2.10227	2.14634	1.98594	2.18442	1.83046	2.36446	2.24294	2.37078	2.30789	2.6068	1.14283	1.28351	1.50114	0.993718	1.63108	1.03303	1.0462	1.41561	1.2949	1.77031	1.86515	1.98356	1.98525	3.55046
1.32151	1.4931	2.25057	2.14311	2.6706	1.42116	2.01615	1.94811	1.19403	1.97129	1.54738	1.99214	1.4424	2.06461	1.91467	1.45114	2.55198	2.04217	0.734859	1.87741	0.410302	2.18905	1.90738	1.47729	1.86725	1.85245	1.8608	1.89587	1.83274	2.25332	1.93721	2.53284	2.26811	2.28777	2.27001	2.42233	1.18162	1.23025	1.53753	0.97016	0.950913	0.911499	1.76845	1.19132	0.669177	1.8656	2.52846	1.95732	2.40182	3.14145
1.32431	1.5161	2.04917	1.92951	2.68123	1.87203	2.22562	1.85849	1.27099	1.96015	1.42468	1.84233	1.72955	2.09972	2.0751	1.36011	2.50168	1.71582	0.888291	1.82157	0.423531	2.20276	1.95094	1.62685	1.63258	1.67204	1.67614	2.14286	1.93391	2.3018	2.06593	2.23191	2.22336	2.68954	2.62352	2.15534	1.0563	1.33677	1.89689	1.05368	1.13251	0.939545	1.41795	1.21706	0.838644	1.72518	1.95709	2.35088	2.44088	2.57338
1.31871	1.55752	2.17504	2.41367	2.4085	1.90895	1.83286	1.70755	1.11241	2.2423	1.5167	2.32044	1.48247	1.74391	2.04022	1.40295	2.277	1.84703	0.839838	1.65597	0.367966	2.11364	1.89592	1.61773	1.76333	1.59794	1.79924	2.12894	2.16228	2.17676	2.49922	2.57225	2.01361	2.49032	2.57302	1.91748	1.08315	1.57642	1.6649	1.13078	1.33392	1.25273	1.55603	1.20603	1.00377	1.03811	1.60245	1.76316	2.43437	3.91971
1.37471	1.63344	2.23798	2.18939	2.69185	1.553	1.67249	1.90566	1.19636	2.05668	1.62577	1.89652	1.23539	1.88436	1.89723	1.3842	2.55533	1.98161	0.900404	1.91592	0.386488	1.86914	1.95094	1.74175	1.62588	1.66237	1.83239	2.18808	2.18252	2.29925	1.86813	2.41103	1.81784	2.70282	2.40131	1.98058	0.996618	1.40067	1.73768	1.15648	1.08298	0.673107	0.913436	1.85317	1.21234	0.837513	1.89799	2.24069	2.2391	3.31755
1.4279	1.62193	2.14987	2.26415	2.31995	1.83248	1.73467	1.9434	1.23134	1.88591	1.54397	1.72758	1.61269	1.65964	1.8798	1.45382	2.47485	1.85713	0.685061	1.93325	0.439407	1.95826	1.87299	1.53018	1.56219	1.5174	1.76136	2.30983	2.32127	2.0951	2.08163	2.5615	2.06115	2.88213	2.16901	1.79126	0.963796	1.52317	2.02426	1.1265	0.993837	0.948894	1.09931	1.40091	1.30794	1.40923	2.50219	1.73692	2.03081	3.1869
1.38591	1.57592	2.20022	2.39943	2.41558	1.70329	1.55793	1.53302	1.257	2.19032	1.45876	1.71164	1.38898	1.39747	2.0472	1.25301	2.30047	1.70237	0.627187	1.97946	0.402364	1.88285	1.83631	1.53566	1.64599	1.65271	1.67614	2.28896	2.00618	2.3605	1.92151	2.74421	2.12268	2.49032	2.17658	1.31553	1.02049	1.28351	1.71039	1.00443	1.20185	1.10782	1.47106	1.7686	1.40353	1.7001	1.35289	1.72643	2.25862	3.02784
1.4279	1.8704	2.08442	2.10395	2.13223	1.77448	1.30591	1.83019	1.14972	2.47618	1.38378	1.72758	1.45576	1.47004	1.91816	1.4083	2.28035	1.7562	0.625841	1.64442	0.397072	2.16391	1.71252	1.42623	2.0181	1.55928	1.50095	2.02458	2.04954	2.07979	2.00942	2.45761	2.0192	2.27449	2.07558	1.14078	0.966779	1.52317	1.48294	1.17576	1.50891	0.888127	1.37015	1.28325	1.32097	1.11334	1.29378	1.9993	2.21957	3.15281
1.41671	1.95552	2.17253	1.95443	2.20661	1.61891	1.60375	1.71698	1.10075	2.23487	1.41445	2.01764	1.399	1.62219	1.70193	1.53146	2.01543	1.72928	0.663526	1.38447	0.449991	1.94912	1.77671	1.60678	1.78679	1.63015	1.22159	2.0211	2.13337	1.88585	1.70173	2.42178	2.18421	2.55008	1.93418	1.63107	1.17565	1.56577	1.67854	0.95731	1.55514	0.532876	0.568242	1.09572	1.09936	1.3992	2.46935	2.02029	2.21306	2.98807
1.37471	1.78298	1.96106	2.02919	2.11452	2.06187	1.89505	1.90566	1.17304	2.28685	1.73142	1.90608	1.20534	1.70646	2.00535	1.62784	2.17639	1.63844	0.672948	1.56354	0.510848	2.31015	1.89363	1.60496	1.56889	1.3692	1.60038	2.02458	2.08712	1.98027	1.95604	2.7048	2.03878	2.50692	1.92408	1.17476	1.12194	1.3847	1.53753	0.991576	1.74004	1.02836	0.663834	1.29795	1.32097	1.5998	3.00788	1.93633	2.08939	3.52774
1.4531	1.80828	1.82764	2.14311	2.2987	2.22535	1.5252	1.96698	1.25	2.03069	1.74506	1.84233	1.30885	1.39045	2.12392	1.56091	2.25687	1.8033	0.60969	1.63671	0.463221	2.04281	1.83402	1.55389	1.42139	1.26611	1.47727	2.1359	2.30682	2.04917	1.37206	2.66181	1.97725	2.58329	2.03518	1.71845	0.916053	1.41133	1.60121	0.976585	1.22166	0.962917	1.62507	1.2428	0.934241	2.33701	1.72723	1.58475	2.55153	3.14713
1.4587	1.8773	1.96106	1.77287	1.97639	1.98277	1.50556	1.84434	1.23834	1.98614	1.7212	1.86464	1.48915	1.56601	2.16926	1.38153	2.37425	1.72255	0.664872	1.78113	0.500265	1.74347	1.88216	1.51742	1.54207	1.28222	2.03598	2.26809	2.08134	2.20994	1.47881	2.61882	2.20378	2.36082	2.26244	1.6068	1.2413	0.84147	1.50569	0.873786	1.19525	0.832035	1.13648	1.24648	1.79461	1.87563	0.597636	1.73692	2.27815	3.94812
1.4531	2.00153	1.85533	1.97579	2.43684	1.65583	1.59721	2.33491	1.17071	2.29056	1.42468	2.00807	1.2788	1.61985	2.01232	1.34672	2.36083	1.77638	0.628533	1.86393	0.436761	1.93541	1.76525	1.66515	1.57224	1.19201	2.17803	2.30983	2.17963	2.07979	1.56986	2.35013	1.77589	2.23132	2.29779	1.43204	1.13388	1.04917	1.66035	0.689606	1.02025	0.729199	1.26925	0.981738	2.25521	2.40722	1.10333	1.83663	1.7379	3.50502
1.4783	1.68175	1.70681	1.84051	2.65643	1.62682	1.66267	2.06132	1.27332	2.3017	1.44853	1.91245	1.19533	1.58006	2.07859	1.27175	2.0892	1.9446	0.829071	1.63479	0.473805	2.20276	1.77442	1.59949	1.50855	1.44974	1.75663	1.99675	2.11025	1.96495	1.59812	2.43969	1.95488	2.41063	2.18921	1.90291	0.972747	1.15036	1.69219	0.715306	1.25798	1.43503	1.43388	1.29795	1.0646	1.44935	2.73205	1.75791	1.47754	3.45957
1.4923	1.66104	1.81002	2.04343	2.61393	1.34734	1.89832	1.46698	1.35494	2.39451	1.48262	2.11645	1.42905	1.60581	2.14834	1.39759	1.93159	1.89077	0.728129	1.53659	0.487035	1.98111	1.90509	1.68156	1.35769	1.15979	1.41572	2.20547	2.04087	1.97006	1.44427	2.48268	1.87378	2.3575	2.26749	1.97573	1.34872	1.44861	1.442	1.13935	0.960819	1.00499	1.641	1.19868	1.23407	1.62989	1.66156	1.62148	2.17401	3.40845
1.28511	1.80138	1.89058	2.00071	2.27391	2.07769	1.83941	1.85849	1.31996	2.11979	1.50648	2.0272	1.33556	1.66199	1.97047	1.5502	2.18981	1.91432	0.686406	1.39024	0.402364	1.72976	1.82027	1.55937	1.39122	1.45619	1.4536	1.93066	1.91946	1.91136	1.40345	2.40029	1.96607	2.28113	2.29526	1.63107	1.17565	1.17167	1.74678	1.11579	1.22826	0.696479	1.2958	1.47445	1.14282	1.0682	2.09501	1.58475	2.33673	3.72089
1.4923	1.68635	2.01645	2.09327	2.21015	1.43435	1.74776	1.90566	1.27099	1.90447	1.46558	2.16426	1.23539	1.63155	2.27389	1.38153	2.24011	1.69564	0.838493	1.44994	0.476451	1.69091	1.68959	1.58125	1.40798	1.53673	1.45833	1.9898	1.73445	1.96495	1.74882	2.3967	2.28489	2.487	2.26244	1.75243	0.960812	1.13439	1.46475	1.12436	0.983931	0.771268	1.65693	1.53695	0.986385	1.30391	1.74694	1.8891	1.80299	3.48798
1.4783	1.58742	2.0391	1.88679	1.98347	1.51608	1.89177	1.83019	1.18703	2.11236	1.65985	2.10051	1.21536	1.58474	2.22158	1.41098	2.32059	1.73601	0.814266	1.56932	0.444699	1.64293	1.67125	1.67609	1.46497	1.37564	1.3447	2.36549	1.72289	1.68935	1.88383	2.27848	2.02759	2.63641	2.39879	1.65534	1.04138	1.24623	1.41926	0.670331	1.39996	1.20598	1.55603	1.54063	1.18192	1.02307	1.22811	1.77891	1.77045	4.38553
1.40271	1.68405	1.81757	2.11107	2.366	1.8193	1.52193	1.45755	1.20569	2.5133	1.76892	1.90608	1.53589	1.71348	1.92513	1.51272	2.15627	1.73265	0.606999	1.58087	0.280649	1.7686	1.73086	1.57031	1.39122	1.33376	1.32576	2.09416	1.89633	1.84502	1.80848	2.37163	1.87937	2.45047	2.13366	1.3835	0.966779	1.01189	1.35102	0.841662	1.87211	0.930196	1.26925	1.53328	1.14716	1.39418	1.01138	1.56376	2.00477	3.97084
1.22912	1.47929	1.83016	1.87611	2.58205	1.46599	1.63976	1.42925	1.22201	1.98985	1.50648	1.78496	1.33222	1.63624	2.07859	1.44846	2.17975	1.7461	0.69852	1.35751	0.40501	1.7229	1.72169	1.48824	1.33758	1.47552	1.22633	1.77412	1.69109	1.86033	1.3281	2.64748	1.9353	2.6663	1.90893	1.50485	0.883231	1.39535	1.52388	0.991576	1.50561	1.20131	0.642592	1.01115	1.01246	1.40923	1.37916	1.77891	1.69885	3.07328
1.20112	1.73466	1.76471	1.66963	2.71311	1.611	1.28955	1.91981	1.28032	2.21631	1.54056	1.88695	1.32888	1.56835	1.82748	1.6091	2.34071	1.83358	0.716016	1.04365	0.439407	1.61551	1.68271	1.40799	1.33758	1.34665	1.92708	1.51322	1.65929	1.97006	1.48195	2.21041	1.99683	2.6995	2.17658	1.3932	0.95186	1.48056	1.2282	0.933752	1.1193	1.97725	1.68348	0.922907	1.06025	1.29388	1.22154	1.67395	1.91365	3.62431
1.16192	1.71396	1.89813	1.98291	2.77332	1.34734	0.942614	1.63208	1.20103	2.14577	1.56101	1.83595	1.1586	1.29448	1.73332	1.55288	2.06573	1.48368	0.854643	1.18806	0.362674	1.79602	1.73086	1.46635	1.39457	1.25	2.05019	1.44365	1.63038	1.94199	1.56986	2.46477	1.84022	2.49032	2.18416	1.41748	0.945892	1.30481	1.53298	0.94446	1.2976	0.892802	1.76314	1.03689	0.70394	1.16349	1.68783	1.53227	1.91365	3.49366
1.20672	1.35276	1.95855	1.76219	2.47226	1.1364	1.08008	1.8066	1.24534	1.93788	1.58487	1.91245	1.22871	1.46536	1.71937	1.50736	2.24011	1.82348	0.792732	1.36714	0.360028	2.2416	1.97616	1.51742	1.41804	1.4884	1.74716	1.60019	1.64195	1.88074	1.63579	2.52209	1.83183	2.18816	2.26244	1.6699	0.942908	1.36872	1.55118	0.798829	1.52873	1.13119	1.12586	1.53695	0.451912	1.58475	1.63529	1.42207	1.97874	3.14145
1.30191	1.40567	2.1398	2.03275	1.83471	1.15222	1.16518	2.06132	1.08675	1.90075	1.52352	1.60327	1.17529	1.55665	1.93908	1.34404	2.15292	2.10273	0.73755	1.43068	0.304463	2.04966	1.76066	1.52471	1.58565	1.45619	1.3589	1.82282	1.92524	2.01599	1.70173	2.40745	1.98005	2.32097	2.00993	1.62136	0.862343	1.2622	1.38741	0.683181	1.36364	1.63135	0.722252	1.6252	0.899479	1.78034	1.60902	1.63722	1.62074	2.65859
1.23192	1.43098	2.22287	1.90459	1.9268	1.36052	1.52193	2.04717	1.35728	1.89333	1.50307	1.69252	1.08514	1.61751	1.85887	1.31727	2.17304	1.49714	0.794078	1.30745	0.296525	1.83944	1.71022	1.62685	1.43815	1.45941	1.78504	1.73933	1.93969	1.79143	1.45683	2.14235	1.78149	2.66298	2.07053	1.46602	0.933957	1.42198	1.35557	1.04083	1.2877	1.01433	0.855019	1.43032	0.982039	2.45236	0.886602	1.74742	1.47754	4.05037
1.14512	1.39877	2.18511	1.70879	2.26682	1.81666	1.28628	1.88679	1.10075	2.14577	1.64963	1.85508	1.23539	1.61049	2.02627	1.28246	2.18645	1.31546	0.903096	1.35173	0.360028	1.98568	1.78129	1.56119	1.5119	1.46907	1.83239	1.56192	1.75758	1.92157	1.40659	1.67662	1.8514	2.34422	2.24224	2.05825	1.00259	1.23025	1.29189	0.633923	0.941008	1.18729	1.15773	1.16926	0.955968	1.26881	1.11646	1.42207	1.94619	4.00492
1.23192	1.5161	2.20777	1.39551	2.11098	1.66637	1.37465	1.80189	1.15205	2.19404	1.60191	1.6734	1.08848	1.4911	2.11695	1.3012	2.25352	1.29191	0.710633	1.68485	0.402364	1.88285	1.8088	1.45358	1.59571	1.74291	1.94129	1.44017	1.91657	1.78122	1.35636	2.17459	1.78988	2.15495	1.95186	1.41262	1.20847	1.27818	1.2464	0.942319	1.1193	1.65472	0.987785	0.8126	0.890788	1.28385	1.29378	1.70019	2.27164	2.57906
1.31031	1.5023	2.14735	1.14632	2.28099	1.40007	1.29609	2.2217	1.10774	2.14206	1.3531	1.56502	1.09182	1.38109	1.87282	1.27979	2.20657	1.84367	0.818304	1.47689	0.375904	2.07251	1.79734	1.52471	1.60241	1.49485	1.87027	1.56888	2.10157	1.68425	1.37834	1.8235	1.7703	2.08522	1.98216	1.45146	1.25622	1.20895	1.44655	0.848087	1.04667	0.827361	1.25863	0.717	1.13847	1.78536	1.22811	1.3696	1.82252	2.83469
1.16192	1.23313	2.23043	1.46315	2.29162	1.16541	1.22409	1.93396	0.921175	2.14206	1.62918	1.68933	1.19533	1.27107	1.84143	1.2664	2.11603	1.57788	0.701211	1.30359	0.367966	1.80745	1.78129	1.53018	1.6527	1.48196	1.7803	1.3532	1.93391	1.86288	1.281	1.99188	1.78428	2.35086	1.73218	1.82524	1.2413	1.29949	1.21911	0.612507	0.960819	1.26208	1.48699	0.794215	0.856025	2.12136	1.14273	1.64247	1.58169	2.34615
1.17592	1.29755	2.02148	1.51655	2.451	1.1074	1.70521	1.67925	1.03545	2.23116	1.48943	1.72439	0.904841	1.44897	1.81004	1.40562	2.05567	1.34911	0.725437	1.29204	0.328277	1.70462	1.7171	1.4627	1.37446	1.69781	1.84186	1.63497	1.92813	1.86033	1.20565	2.07786	1.89895	2.65634	1.89378	1.34951	1.09509	0.921356	1.42835	0.625357	1.77636	0.514179	0.594796	1.51121	0.634415	1.29388	1.76007	1.49029	1.71838	2.82901
1.33831	1.34356	2.1398	1.64827	2.59976	1.3447	1.74776	1.87264	1.0028	2.43905	1.35651	1.94751	0.971619	1.45365	2.17624	1.32262	2.1328	1.75283	0.77389	1.28819	0.285941	1.93541	1.83861	1.45176	1.20349	1.78479	1.47254	1.79151	1.58124	1.94964	1.27159	1.93456	1.69479	2.7161	1.87863	1.33495	1.12194	1.20895	1.44655	0.552541	1.46269	0.813337	1.15773	1.25015	0.71263	1.17854	1.40543	1.51653	1.84205	3.22666
1.35791	1.64724	1.99127	1.66963	2.52184	1.43962	1.67249	1.81132	1.04011	2.30541	1.43149	1.79133	0.911519	1.1985	1.83097	1.15127	1.92488	1.5577	0.765814	1.41142	0.288587	1.93084	1.8409	1.43352	1.46497	1.71714	1.24527	1.42277	1.76336	2.10276	1.15228	2.20325	1.65564	2.32761	1.74228	1.54369	1.02646	1.2622	1.44655	0.931611	1.09949	1.4584	0.955921	1.30531	0.847335	0.962889	1.63529	1.52178	1.74441	1.96554
1.34391	1.64494	1.88554	1.68743	2.07556	1.65319	1.09972	1.77358	1.10541	2.45019	1.48943	1.81364	0.914858	1.30852	1.69844	1.44043	1.89135	1.52406	0.759085	1.33248	0.238314	1.95141	1.72169	1.38793	1.25377	1.63015	1.49148	1.29058	1.77203	1.98282	1.42543	1.83067	1.71437	2.57001	1.83065	1.29612	0.922021	1.23558	1.16452	0.899486	1.15562	1.13119	1.03558	0.889815	1.09067	1.97091	1.60902	1.67395	1.98525	1.45427
1.22352	1.55521	1.65394	1.72659	2.29516	1.0784	1.28955	1.8066	1.15438	2.43905	1.58828	2.0017	1.0384	1.38109	1.60428	1.41098	1.89135	1.54088	0.722746	1.37099	0.317693	2.00625	1.76754	1.40616	1.24036	1.63015	1.37784	1.27319	1.58124	2.01089	1.48823	1.98471	1.45427	2.41395	1.96953	1.4466	0.936941	1.37405	1.76952	0.796688	2.05701	0.813337	1.35422	1.30898	1.09067	1.66499	1.22811	1.43257	1.92016	1.87464
1.28231	1.58282	1.73701	1.58419	2.24557	1.20496	1.51866	1.71698	1.14039	2.55414	1.53715	1.73396	1.17863	1.53792	1.74378	1.51539	1.80416	1.5005	0.810229	1.45764	0.246252	1.83258	1.85007	1.41893	1.28729	1.48196	1.49621	1.68715	1.72578	1.99558	1.58242	2.05278	1.70318	2.25125	1.74228	1.42718	1.06525	1.00657	1.48294	0.621074	1.15893	1.2574	0.950611	1.23545	1.12543	1.2337	1.85858	1.74217	1.59471	2.65859
1.18992	1.43558	1.60863	1.47739	2.1039	1.00984	1.54484	1.63208	1.08209	2.22373	1.41786	1.61921	1.05509	1.30852	1.61125	1.35743	1.77062	1.46013	0.701211	1.57895	0.336215	1.74118	1.7492	1.46635	1.29735	1.57539	1.28788	1.44017	1.5928	1.92412	1.51962	1.93814	1.65564	2.14499	1.96701	1.59709	0.742988	1.11841	1.56027	0.843804	1.03346	1.37893	1.15242	1.17294	0.873407	1.66499	2.27233	1.61098	1.49707	1.89169
1.34391	1.37347	1.64135	1.60911	2.41913	1.52399	1.43029	1.78774	1.02146	2.0344	1.56442	1.49809	1.10518	1.37406	1.5136	1.28782	1.74044	1.46013	0.694482	1.52696	0.346798	1.77317	1.86612	1.38975	1.09286	1.53673	1.60038	1.45408	1.51186	1.83226	1.34066	1.95964	1.66403	1.83287	2.00236	1.34466	1.01751	1.2622	1.41926	0.899486	1.34713	0.986289	1.25863	1.54063	1.04287	1.05817	1.70096	1.42732	1.86808	1.58493
1.24872	1.1365	1.69422	1.45959	2.46163	1.63473	1.15536	1.66981	1.20336	2.1829	1.57805	1.56184	1.30885	1.32257	1.67752	1.2423	1.78739	1.43322	0.795424	1.72529	0.389134	1.82344	1.75608	1.41346	1.43144	1.71714	1.51515	1.13057	1.48585	1.63321	1.34694	1.85574	1.7675	1.96901	1.74733	1.08738	0.922021	1.43263	1.33283	0.702456	0.85186	1.24805	0.929368	1.04425	0.725666	0.757272	0.958844	1.41158	1.66631	1.90305
1.12832	1.25383	1.65646	1.66251	2.61393	1.05994	1.12263	1.58491	1.03545	2.1829	1.45194	1.40884	1.33222	1.25	1.54848	1.41901	2.03555	1.34574	0.84253	1.57895	0.375904	1.75718	1.78588	1.46817	1.25377	1.54961	1.58144	1.73933	1.50608	1.85012	1.29356	1.81275	1.73954	2.42391	1.664	1.1165	0.757907	1.21427	1.14632	0.631782	1.36694	1.0751	2.90494	1.43768	1.02115	1.25376	1.24124	1.71069	1.29529	2.60746
1.18712	1.57822	1.74205	1.77643	2.45455	1.46071	1.211	1.0566	1.07276	2.30541	1.5985	1.22078	1.17195	1.16573	1.74378	1.25033	1.94836	1.30874	0.958277	1.57895	0.381196	1.73433	1.58414	1.57213	1.32417	1.4433	1.5483	1.78455	1.43381	1.77867	1.41287	2.0492	1.80945	2.06862	1.80288	1.3301	0.689278	1.08113	1.39651	0.775271	0.792428	0.846058	0.679766	1.23912	0.982039	1.5346	0.617338	1.34861	1.57518	2.60746
1.22912	1.38037	1.6766	1.64471	2.32704	1.11531	1.37465	1.48585	1.30131	2.59126	1.6803	1.40565	0.994992	1.3132	1.74029	1.17001	1.71026	1.4635	0.769852	1.5077	0.346798	1.83944	1.78817	1.53566	1.39457	1.63982	1.72348	1.49235	1.37889	1.67404	1.42229	2.00979	1.80386	2.05202	1.51755	1.17476	0.981699	0.873424	1.36012	1.0237	1.03346	1.12184	1.0462	1.31266	0.730012	0.927783	1.84545	1.20168	1.56867	1.56788
1.25432	1.40567	1.71436	1.55215	2.38017	1.13904	1.42374	1.45755	1.40858	2.20146	1.40082	1.47578	1.06177	1.29916	1.84143	1.41098	1.45205	1.28182	0.780619	1.17266	0.256835	1.78688	1.71022	1.52654	1.31411	1.43686	1.73769	1.61758	1.57835	1.52348	1.60754	1.89515	1.60809	2.20808	1.64885	1.24272	1.15178	1.28351	0.964367	0.766705	1.33392	1.10782	1.97026	0.989092	0.856025	1.08325	1.4514	1.56376	1.54914	1.92577
1.27392	1.23543	1.47269	1.32787	2.25266	1.51345	1.70194	1.25472	1.37826	1.90818	1.65985	1.35465	1.20868	1.37875	1.70542	1.3842	1.65996	1.46013	0.87214	1.2439	0.375904	1.97883	1.67813	1.44811	1.23701	1.59472	1.69508	1.45756	1.64484	1.5592	1.41915	2.18534	1.48783	2.26121	1.70945	1.49029	1.10404	1.08645	1.10538	0.871645	1.80938	1.55189	1.00903	1.04425	0.708285	1.44433	1.81261	1.26465	1.7314	1.84056
	1.18482	1.63128	1.47739	2.29162	1.41325	1.58084	1.7783	1.22435	1.87477	1.58487	1.32597	1.02504	1.28745	1.57289	1.27443	1.72703	1.40294	0.97712	1.26701	0.373258	1.88285	1.71252	1.36422	1.3644	1.47229	1.74242	1.56888	1.6246	1.57707	1.44113	2.30714	1.39275	2.34422	1.664	1.5	1.18759	1.57642	1.35102	0.959452	1.41316	1.42568	1.26394	1.09572	0.955968	1.14845	1.62215	1.29613	1.56216	1.54516
1.22912	1.32975	1.85533	1.68031	2.11452	1.5029	1.41719	1.77358	1.27099	1.71142	1.32924	1.42796	0.951586	1.27107	1.67054	1.38956	1.57277	1.65527	0.857335	1.42683	0.357382	1.65892	1.82485	1.28944	1.4415	1.42397	1.39205	1.44017	1.54944	1.59748	1.17425	1.91665	1.48504	2.0819	1.7852	1.3932	1.05033	1.46458	1.40106	0.818104	1.34383	1.17794	0.568242	1.13249	0.821263	1.65496	1.43827	1.29613	1.41896	2.24389
1.29351	1.5046	1.91827	1.68387	1.9693	1.35261	1.04735	1.23585	1.20802	1.61119	1.394	1.23034	0.971619	1.48408	1.54848	1.12718	1.55936	1.69564	0.921938	1.41913	0.497619	1.75032	1.76525	1.4244	1.42474	1.47229	1.9839	1.20362	1.78937	1.90116	1.44113	2.0277	1.52699	2.27449	1.65895	1.5534	1.21146	0.756258	1.47839	0.86522	1.32071	1.20598	1.54541	1.42665	0.734357	1.18355	1.48424	1.42732	1.61423	1.98258
1.33271	1.4908	1.81254	1.05732	1.98701	1.44489	1.55139	1.59906	1.22901	1.44042	1.38718	1.09647	1.00501	1.45599	1.61125	1.17805	1.80416	1.38948	0.807537	1.36906	0.455283	1.81659	1.70793	1.42623	1.28059	1.54317	1.86553	1.12709	1.83274	1.8195	1.53218	2.07786	1.38436	2.04538	1.84833	1.68932	0.930973	1.18764	1.10083	1.0237	1.00044	1.25273	1.40202	1.15455	0.473638	1.49448	1.80604	1.51128	1.82903	2.99375
1.20392	1.68865	1.78485	1.26379	1.87013	1.14959	1.62666	1.7783	1.27565	1.66687	1.40763	1.49171	0.918197	1.28511	1.43688	1.2075	1.86117	1.45004	0.777927	1.37291	0.399718	1.79602	1.779	1.44629	1.3644	1.18557	1.54356	1.47843	1.71421	1.6919	1.69231	1.73752	1.41512	1.90592	1.88873	1.29612	0.802666	1.58708	1.16452	0.993718	1.25138	1.53786	0.716941	1.27589	0.808227	2.00602	1.72067	1.52178	2.01128	1.96554
1.29351	1.58282	1.7924	1.29227	2.18182	1.1575	1.76413	1.41981	1.24067	1.85621	1.37355	1.56821	0.694491	1.38109	1.6252	1.15395	1.87458	1.52069	0.838493	1.45764	0.272711	1.67035	1.62999	1.22925	1.30741	1.25322	1.57197	1.27667	1.66507	1.61535	1.34694	2.17817	1.53538	2.02546	1.44937	1.34951	0.832504	1.29949	1.15542	0.880211	1.12921	1.32752	1.03558	1.25751	1.78158	1.87061	0.912872	1.43257	1.72489	2.17004
1.33271	1.54141	1.75212	1.39907	1.95868	1.04939	1.211	1.24528	1.26632	1.57035	1.55419	1.56184	0.961603	1.40215	1.49965	1.09505	1.51911	1.71246	0.814266	1.34403	0.394426	1.45099	1.43283	1.26026	1.41468	1.34987	1.55303	1.23145	1.5639	1.74549	1.59498	2.02054	1.45427	2.45379	1.75743	1.45146	0.838472	1.15569	1.03715	1.09223	1.16553	0.939545	0.934679	1.30898	1.21234	2.2317	1.14273	1.22792	1.53612	2.22685
1.33271	1.59663	1.71939	1.27091	2.19953	1.16804	1.31573	1.43868	1.17304	1.70771	1.45876	1.55546	1.00501	1.31554	1.48221	1.21553	1.30449	1.6048	0.841184	1.29974	0.410302	1.69777	1.43054	1.38063	1.26048	1.44652	1.70455	0.977505	1.59858	1.66128	1.58556	1.76976	1.2613	2.18484	1.91903	1.97087	1.03242	1.32611	1.30553	1.25286	0.874972	1.34154	1.67286	1.64726	0.743048	1.95587	1.47767	1.64772	1.6598	3.00511
1.32711	1.38037	1.97113	1.32075	2.52538	1.611	1.48265	1.12736	1.21269	1.78196	1.33265	1.64152	0.974958	1.35066	1.47524	1.19679	1.33132	1.66199	0.69852	1.63094	0.322985	1.69091	1.42366	1.40616	1.33423	1.29188	1.97443	1.12709	1.51186	1.86033	1.18367	1.94889	1.20817	2.24792	1.6438	1.67476	1.10404	1.52849	1.18726	0.991576	1.00704	1.43503	0.647902	1.55166	1.16889	2.16148	1.36602	1.20693	1.45151	2.28366
1.20952	1.4977	1.68667	1.34211	2.41558	1.50026	1.50229	1.1934	1.0541	1.41814	1.42127	1.53315	0.974958	1.44429	1.67403	1.2075	1.51241	1.67545	0.682369	1.45571	0.362674	1.90799	1.42366	1.32956	1.38451	1.08247	1.52462	1.1897	1.4049	1.87053	1.48195	2.34297	1.36758	2.07194	1.39382	1.08252	0.984683	1.35274	1.16907	1.1265	1.2976	1.4397	2.04461	1.12881	0.986385	1.7653	1.56305	1.17019	1.40594	2.72676
1.24032	1.75767	1.56835	1.47027	2.11452	1.37898	1.62666	1.2783	1.08909	1.58149	1.42127	1.4949	0.744574	1.38811	1.59382	1.17001	1.63313	1.68554	0.765814	1.16496	0.452637	1.7229	1.60706	1.52654	1.24707	1.20812	1.75663	1.18622	1.52343	1.48775	1.37834	1.89873	1.30885	1.98229	1.5226	1.18932	0.984683	1.36339	0.99166	1.01513	1.18534	1.31349	1.27987	1.24648	1.13413	1.72016	1.4317	1.19118	1.41245	2.63586
1.21512	1.55521	1.62877	1.60199	1.84179	1.1074	1.4041	1.46698	1.14039	1.57778	1.46217	1.38015	0.901502	1.32022	1.55196	1.09505	1.85781	1.63171	0.60969	1.18999	0.309755	1.76175	1.53141	1.52471	1.05598	1.30799	1.55777	1.05404	1.41069	1.81184	1.20879	1.62646	1.45707	2.11179	1.6337	1.17476	1.07122	1.37937	0.873389	0.753855	1.31411	1.13119	1.44981	1.42297	1.10371	1.93079	1.7535	1.53752	1.5166	1.95986
1.32431	1.56902	1.56835	1.43823	2.78749	1.60309	1.41392	1.54245	1.08675	1.45898	1.30879	1.22397	0.808013	1.17978	1.63567	1.10843	1.64319	1.64854	0.611036	1.28434	0.209208	1.67263	1.43054	1.22013	1.10292	1.40142	1.66667	1.02273	1.4685	1.48775	1.40973	1.5369	1.3452	1.93581	1.68925	1.60194	1.16968	1.69892	0.632297	1.10294	1.42307	1.10782	1.68879	1.30898	0.955968	1.82046	1.72723	1.28564	1.47754	2.14732
1.21792	1.4954	1.6187	1.34211	2.84061	1.3737	1.51866	1.41981	1.257	1.75226	1.43831	1.37378	0.941569	1.24766	1.78214	1.19679	1.63313	1.55097	0.718708	1.26123	0.304463	1.57666	1.63457	1.27303	1.08951	1.07281	1.73769	1.11665	1.51475	1.61279	1.37834	1.71603	1.37037	1.77643	1.57057	1.73301	1.30694	1.58708	1.02805	1.09652	1.1193	1.43035	1.80032	1.13249	0.873407	1.91575	0.985114	1.19643	1.59471	1.67582
1.27112	1.55291	1.71436	1.36703	2.1039	1.14959	1.44665	1.19811	0.974813	1.74483	1.62236	1.30684	0.69783	1.44897	1.57987	1.03079	1.60295	1.71582	0.748318	1.38832	0.336215	1.78917	1.78588	1.31497	1.12303	1.11791	2.01231	1.18275	1.41647	1.77611	1.39403	1.59064	1.35359	1.96901	1.86095	1.60194	0.975731	1.10243	0.996209	1.23572	1.25468	2.11281	1.08869	1.23545	0.882097	1.78536	1.85858	1.23841	1.35387	2.07915
1.16192	1.5	1.58849	1.25311	2.19244	1.32097	1.46629	1.24057	0.930504	1.81166	1.56783	1.45346	0.851419	1.32725	1.73681	1.0415	1.47887	1.47695	0.644684	1.64634	0.357382	1.53553	1.57497	1.41893	1.24371	0.969716	1.86553	1.3532	1.43092	1.6868	1.40031	1.73394	1.1802	2.18484	1.7044	1.6165	1.03839	1.26753	1.25095	1.00657	1.21836	0.958242	1.31174	1.43032	0.995075	1.33902	1.17557	1.43257	1.6598	2.3007
1.23192	1.40798	1.69422	1.1392	2.20661	1.49499	1.57757	1.36321	0.89319	2.06039	1.32924	1.52996	0.854758	1.36938	1.68798	1.10576	1.53588	1.50723	0.769852	1.32863	0.349444	1.7229	1.61852	1.30585	1.24036	1.07925	1.73769	1.07491	1.39623	1.58217	1.41601	1.50107	1.0963	2.27781	1.48977	2.01942	1.15476	1.16102	1.21001	0.820246	1.15562	1.48644	0.621349	1.13249	0.995075	1.4343	1.29378	1.61098	1.43849	2.10756
1.23752	1.63113	1.61114	1.24244	1.69658	1.00193	1.52847	1.50472	0.888526	1.94902	1.45535	1.37378	0.924875	1.33895	1.77517	1.11379	1.64319	1.40294	0.794078	1.4095	0.330923	1.6475	1.41907	1.34598	1.18002	1.32732	1.53883	1.04708	1.39045	1.72763	1.1617	1.83425	1.4291	2.41727	1.47715	1.69417	1.04138	1.56577	1.09629	1.26571	1.35043	0.832035	1.56134	1.11778	0.955968	1.32397	1.56961	1.22267	1.50358	2.05075
1.25152	1.41028	1.66904	1.54147	2.13932	1.30779	1.70849	1.35849	0.946828	2.14949	1.4758	1.61921	0.84808	1.40918	1.61125	1.29585	1.4051	1.47359	0.923284	1.319	0.354736	1.45327	1.36864	1.25296	1.27389	1.22101	1.41098	1.05056	1.2199	1.94454	1.3595	1.85933	1.30605	2.38406	1.60593	1.43689	1.16073	1.5924	1.06899	1.24429	1.09949	0.691804	1.1949	1.2428	0.999421	2.07121	1.95709	1.19643	1.43849	1.60765
1.17872	1.54371	1.83519	1.44535	1.77096	1.31833	1.62994	1.08019	0.974813	2.06039	1.60191	1.70846	1.05843	1.29682	1.33225	1.32798	1.35144	1.58798	0.916555	1.32092	0.235668	1.72976	1.47639	1.18913	1.11297	1.0567	1.75663	0.935761	1.33553	1.65873	1.50078	1.67304	1.41512	2.13171	1.48977	1.54854	1.30993	1.56045	1.12813	1.25714	0.964121	0.827361	0.886883	0.683907	0.773465	1.30391	1.95709	1.34861	1.69234	2.13596
1.11993	1.62653	1.7496	1.55215	1.66116	0.970294	1.48593	1.00943	0.909515	2.24972	1.54397	1.38972	1.06845	1.48876	1.53453	1.08969	1.63649	1.47023	0.920592	1.47112	0.222438	1.6932	1.48326	1.29674	1.1465	1.19201	1.47727	1.00881	1.34998	1.77356	1.44113	1.63363	1.28368	2.01882	1.63118	2.24272	1.08613	1.05983	1.21911	1.06011	1.22166	1.37426	1.30643	0.801569	0.782155	1.4343	1.31349	1.26465	1.96572	2.36319
1.07233	1.60123	1.76471	1.45603	1.75679	1.09685	1.26009	1.16038	0.965485	2.29798	1.49966	1.22078	0.978297	1.54026	1.67054	1.21553	1.55936	1.13715	0.991925	1.37099	0.301817	1.63607	1.54746	1.34415	0.995642	1.05992	1.53409	1.27319	1.48585	1.55155	1.40973	1.7017	1.25012	2.34422	1.81298	1.21845	1.27412	1.45393	0.900682	1.17147	1.21836	1.28545	1.69411	1.37149	0.721321	1.57974	1.27408	1.14396	1.77696	2.7438
1.16192	1.53911	1.60107	1.27803	2.52184	1.11004	1.32228	1.4717	0.876866	2.15691	1.42808	1.5204	1.07513	1.49813	1.57289	1.34137	1.54259	1.37939	0.850606	1.39217	0.166872	1.48298	1.45346	1.36422	1.12974	1.14691	1.70928	0.862709	1.51475	1.64086	1.48509	1.81992	1.14664	2.14499	1.83065	1.21845	1.28307	1.15569	1.31008	0.918761	0.818842	1.2761	1.43919	1.2906	0.812572	1.04313	1.65499	1.34861	1.97223	2.65291
1.04713	1.5161	1.63632	1.42755	2.6706	0.851644	1.283	1.74528	1.03545	2.01213	1.44853	1.39928	0.767947	1.47238	1.53801	1.17269	1.35144	1.53415	0.831763	1.26316	0.166872	1.43042	1.52682	1.23837	1.13644	1.0857	1.5767	0.709647	1.45116	1.59238	1.20251	1.52257	1.19698	2.20476	1.6034	1.53398	1.04734	0.942659	1.08719	0.955168	1.03016	1.27142	1.73128	1.19132	1.17758	1.07322	1.40543	1.18069	1.63376	2.18141
1.17872	1.36656	1.69422	1.54147	2.20661	0.754087	1.17172	1.42453	0.98181	2.2126	1.45194	1.30684	0.751252	1.34831	1.46478	1.06024	1.35144	1.47359	0.87214	1.18614	0.190686	1.49212	1.31133	1.24567	1.33423	1.04059	1.44886	0.918367	1.46561	1.39588	1.43799	1.65512	1.23893	2.45711	1.866	1.50485	1.08017	1.1983	0.978014	0.807396	1.01035	1.46775	1.48699	0.853046	0.947277	1.21866	1.64842	1.12821	1.445	2.24389
1.06953	1.40107	1.69925	1.60911	2.57143	1.07049	1.54811	1.32547	0.874534	2.15691	1.53033	1.51721	0.754591	1.50515	1.44036	1.10843	1.40174	1.57788	0.888291	1.34403	0.119245	1.34359	1.49014	1.24932	1.19678	1.15013	1.51989	0.946197	1.51186	1.48775	1.24647	1.59064	1.13825	2.46707	1.5832	1.23786	1.5009	1.43263	1.12813	0.593232	1.37684	1.69679	0.63197	0.779507	0.538818	0.897693	2.23949	1.01277	1.78998	1.84624
1.26552	1.5069	1.47017	1.46315	2.65289	0.812094	1.30264	1.51415	0.841884	2.22745	1.57805	1.44071	0.754591	1.49813	1.40549	1.30656	1.3548	1.39621	1.01615	1.31707	0.0848474	1.5401	1.51765	1.19095	1.13644	1.06637	1.51042	0.977505	1.41358	1.60769	1.07692	1.60855	1.33681	2.16491	1.62613	1.0534	1.16968	1.18764	1.07809	1.00014	1.6575	1.82767	0.955921	1.3862	0.56489	0.947844	1.1493	1.24366	1.50358	2.08483
1.18152	1.4977	1.34933	1.53791	2.00472	0.999297	1.49902	1.34434	0.921175	2.09751	1.55078	1.38334	1.10518	1.24064	1.36712	1.30656	1.23742	1.38612	0.868102	1.30167	0.169518	1.22248	1.5039	1.09794	1.0057	1.17268	1.72822	1.14796	1.53499	1.41119	1.28414	1.46167	1.18579	2.31765	1.44937	1.55825	1.11299	1.27286	0.818802	1.08581	1.18534	1.49112	1.45512	1.40091	0.973349	1.16851	1.00482	1.15445	1.49707	2.40295
1.05833	1.36196	1.42234	1.30651	1.63991	0.912287	1.4041	1.35849	0.851213	2.1235	1.43831	1.72121	0.928214	1.42088	1.32527	1.22624	1.46546	1.24481	0.911171	1.18614	0.17481	1.33902	1.58414	1.28762	1.23031	1.21134	1.71402	1.17927	1.60148	1.45458	1.0989	1.49391	1.24452	1.84615	1.47715	1.40291	1.09807	0.995917	0.99166	1.23144	1.19194	0.855407	1.13648	0.875107	1.34705	1.21866	1.51708	1.02851	1.52311	1.28385
1.07233	1.32515	1.57842	1.39551	1.85596	0.87801	1.28628	1.26415	0.774254	1.99728	1.63599	1.64471	1.15192	1.30852	1.19972	1.16734	1.19718	1.3121	0.919246	1.20154	0.267419	1.55153	1.54058	1.13989	1.26383	1.24356	1.77557	1.13057	1.29217	1.45202	1.07064	1.41509	1.35919	1.98561	1.66148	1.3835	0.987667	1.43263	0.937074	0.918761	1.64099	1.15924	1.07276	0.878784	0.677868	0.59679	1.23468	1.09673	1.42547	1.57925
1.28511	1.28834	1.50038	1.22464	1.93388	1.03885	1.22082	1.37736	0.771922	1.85249	1.46898	1.3164	1.19199	1.2383	1.35666	1.22624	1.2106	1.3592	0.931359	0.995507	0.185394	1.5401	1.54287	1.21649	1.11297	1.37242	1.71875	1.13752	1.29506	1.51327	1.27159	1.41868	1.30046	2.28445	1.51502	1.48544	0.904118	1.02255	1.22365	1.25071	1.2943	0.537551	1.23739	0.742738	0.834299	0.897693	1.62872	1.06	1.41896	2.6245
1.34391	1.43328	1.52303	1.32431	1.82763	1.38425	1.48593	1.45283	0.874534	1.81537	1.55078	1.39609	1.16528	1.31086	1.30435	1.29317	1.49564	1.4063	0.927322	1.22272	0.267419	1.5401	1.62999	1.25296	1.05263	1.5625	1.73295	0.970547	1.29795	1.7608	1.146	1.72319	1.45707	1.9192	1.51755	2.05825	0.963796	1.16102	1.41926	1.02156	1.40986	0.448738	1.12055	0.801569	0.477984	0.777332	1.74037	0.976036	1.3018	1.31225
1.26552	1.44709	1.63884	1.40619	1.8595	1.14168	1.13245	1.68396	0.844216	1.98985	1.6394	1.51402	0.928214	1.33193	1.51709	1.19143	1.4554	1.40967	1.02019	1.28626	0.106015	1.50126	1.58872	1.25661	0.952062	1.54639	1.16951	1.0436	1.43959	1.64852	1.19937	1.68737	1.65284	1.96237	1.35342	1.37864	1.02944	1.31546	1.50114	0.751713	1.28109	0.602992	0.79129	0.698615	0.682213	1.0331	1.82574	1.50079	1.36038	1.31793
1.18712	1.58282	1.56583	0.936276	1.96576	0.97293	1.23063	1.01415	0.832556	1.72627	1.58487	1.60327	1.00835	1.40918	1.6252	1.26104	1.32797	1.76965	0.84253	1.44801	0.132475	1.54924	1.74461	1.24749	1.03252	1.2049	1.40152	0.980983	1.36732	1.45968	1.29042	1.92023	1.45987	1.88932	1.40392	1.57767	0.862343	1.17167	1.0508	1.18004	0.878274	0.911499	0.780669	0.805246	0.773465	0.5667	1.37259	1.1597	1.26926	1.87464
1.12552	1.36887	1.518	1.04664	2.41204	0.922834	1.01789	1.20755	1.03078	1.91189	1.60532	1.73714	0.944908	1.3132	1.53801	1.08166	1.20389	1.26836	0.674293	1.1534	0.251543	1.49212	1.64833	1.21466	1.08615	1.14046	1.21212	1.05751	1.3124	1.62555	1.13344	1.91306	1.41792	1.99889	1.52007	2.35437	1.04138	1.11841	1.01895	1.08581	0.808937	1.15924	1.72597	0.750092	1.06895	1.11334	1.76664	1.16495	1.3018	1.80648
1.17872	1.44018	1.43744	1.03596	2.09327	1.38425	1.0408	1.67453	1.10308	1.61119	1.53033	1.29409	0.931553	1.29682	1.38107	1.08701	1.12005	1.265	0.77389	1.29974	0.230376	1.33445	1.61623	1.21284	1.06604	1.1308	1.22159	1.08534	1.2199	1.45968	0.941915	2.23549	1.30885	2.16823	1.22969	1.94175	0.984683	1.0545	1.20546	0.835237	0.75941	0.97694	2.66596	0.941292	0.860371	1.20361	1.84545	1.07574	1.42547	1.95986
1.17312	1.60813	1.34682	0.957636	2.2987	1.32361	1.15863	1.46698	1.00513	1.53323	1.5576	1.21122	0.918197	1.27107	1.3462	1.14324	1.08317	1.42985	0.909825	1.07638	0.145705	1.71148	1.68042	1.35327	1.13309	1.44974	1.43939	1.10969	1.29217	1.16876	1.00471	1.93098	1.24732	1.8694	1.3408	1.62136	1.16073	1.28351	0.818802	0.785979	1.4792	0.626363	1.641	1.05528	0.856025	1.06319	1.77977	0.897324	1.38642	2.24389
1.18152	1.4885	1.36695	1.00036	2.05785	0.912287	1.52847	1.14151	1.00047	1.38473	1.34628	1.45665	0.931553	1.37172	1.27645	1.24766	1.14688	1.42312	0.934051	0.999358	0.20127	1.8303	1.54058	1.32045	1.2169	1.20812	1.28314	1.23493	1.32685	1.4163	1.19623	1.94172	1.63886	1.94909	1.49482	1.3301	1.17565	0.846796	0.818802	0.73458	1.46269	1.31349	1.52947	1.10675	0.603998	1.69509	2.14098	1.06524	1.41896	1.19864
1.09473	1.27914	1.52303	1.02884	1.60449	1.10213	1.76086	1.03302	0.830224	1.47383	1.33606	1.38653	1.10184	1.28277	1.33574	1.30656	0.871898	1.45004	1.02288	1.06483	0.150997	1.70462	1.45117	1.37698	1.11968	1.1759	1.05587	0.991419	1.21122	1.15601	1.09576	1.80917	1.35639	1.98229	1.60593	1.09709	1.14283	0.921356	0.937074	0.916619	1.95796	0.631038	1.2958	0.944969	0.973349	1.36409	1.1296	1.01802	1.16511	1.63605
1.28511	1.26074	1.44751	1.06444	2.05785	1.09949	1.52847	0.924528	0.818563	1.54436	1.32924	1.50446	0.928214	1.32959	1.25901	1.23695	0.982562	1.42312	0.942127	1.03017	0.0980773	1.66121	1.46263	1.24567	1.11297	1.3982	1.13636	0.869666	1.2806	1.0131	1.39089	1.71244	1.56614	1.84947	1.69178	1.04854	1.11001	0.87875	0.882487	0.948744	1.15232	0.939545	1.31174	1.09205	1.04287	1.37914	1.29378	1.19118	1.39293	1.8576
1.13112	1.25153	1.23605	1.33855	2.366	0.904377	1.23718	1.25472	0.98181	1.28449	1.21677	1.48215	1.08848	1.09082	1.49616	1.02008	1.22736	1.32219	0.951548	1.22272	0.0927853	1.81202	1.51536	1.2785	1.18337	1.32732	1.40625	1.13404	1.25748	1.00544	1.49451	1.476	1.49902	2.10515	1.49735	1.19903	1.01452	1.48589	1.13723	1.02798	1.54523	1.31349	1.54541	1.0994	0.49102	1.04313	1.59588	1.21217	1.28227	1.60765
1.22352	1.35966	1.27885	1.39551	2.27037	1.16277	1.24373	1.07547	1.23834	1.72627	1.34288	1.48534	1.12855	1.34363	1.55545	1.10576	1.02616	1.13379	0.810229	1.06868	0.0927853	1.71376	1.40761	1.17272	1.12638	1.32732	1.17424	0.80705	1.27193	1.23001	1.00471	1.85216	1.04876	1.83619	1.32312	1.45146	0.880247	1.04385	1.0508	1.04512	1.14572	1.11717	1.65693	0.797892	0.408459	0.942828	1.63529	0.970789	1.22369	1.76671
1.20392	1.30905	1.45003	1.04308	2.34829	1.08894	1.18481	0.910377	0.974813	1.87106	1.28153	1.40884	1.06845	1.3132	1.45431	1.22624	1.07311	1.13715	0.850606	1.30552	0.034574	1.64064	1.23796	1.33139	1.09286	1.39175	1.48674	0.85923	1.27193	1.38568	1.07692	1.71603	1.1802	1.62701	1.3206	1.42233	1.01154	0.974614	1.05534	1.00443	1.40986	0.930196	1.80032	1.22441	0.391078	1.06319	1.26751	1.11247	1.19115	1.05662
1.11433	1.29294	1.40723	1.47027	2.63518	1.02566	0.936068	1.16509	1.0611	1.86363	1.3531	1.42478	1.05509	1.20552	1.27993	1.07898	1.05969	1.36929	0.835801	1.21887	0.0927853	1.78917	1.21045	1.3168	1.09286	1.3241	1.40152	0.723562	1.41069	1.26829	0.951334	1.52615	0.931295	1.51743	1.49987	1.14563	1.10404	1.02787	1.05989	0.64249	1.07308	1.24805	2.52788	0.91923	0.586616	1.12337	1.7141	0.860591	1.13257	1.61333
1.10313	1.46319	1.39465	1.36347	2.16411	0.85428	0.955706	1.25	0.991138	1.77453	1.32924	1.44071	0.981636	1.10721	1.24855	1.18876	1.30785	1.265	0.812921	0.997433	0.0848474	1.66578	1.42366	1.18548	1.08615	1.19845	1.16004	0.987941	1.26326	1.36271	1.16484	1.52615	1.0991	1.62701	1.24232	1.14078	1.04138	0.777561	1.08264	1.03655	1.32071	1.41633	2.41105	1.09205	0.695249	0.997994	2.41025	0.844849	1.15209	1.91441
1.15632	1.37807	1.14794	1.12852	1.82054	0.754087	1.11281	1.46226	1.09608	1.77825	1.44172	1.45665	0.924875	1.22425	1.2904	1.16734	1.04963	1.31546	0.851952	1.34211	0.106015	1.61094	1.57038	1.3861	1.14314	1.37564	1.56723	1.00533	1.24591	1.24022	1.10518	1.47958	0.959262	1.62037	1.30545	1.34951	0.859359	0.900053	0.99166	0.950885	1.50231	1.15457	2.17207	0.603015	0.517092	0.60682	1.76664	1.05475	1.20417	2.11892
0.988334	1.27224	1.16053	1.34211	2.08264	1.11267	1.02771	1.33962	1.07509	1.51466	1.42808	1.66065	0.944908	1.28043	1.05673	0.934404	1.03622	1.19771	0.97712	1.07445	0.164226	1.5104	1.31133	1.33504	1.26383	1.19845	1.4536	0.827922	1.39334	1.2198	1.3281	1.59064	0.931295	1.62701	1.62613	1.17476	0.966779	1.13971	1.16907	0.770988	1.3042	1.09847	1.74721	0.591984	0.938586	1.01304	1.412	1.14396	1.30831	1.8292
0.974335	1.41718	1.31157	1.16412	2.04014	1.08367	1.21427	1.21226	1.02146	1.53694	1.35992	1.63515	1.13856	1.32491	1.33922	1.15395	1.19048	1.04295	1.20592	1.02439	0.206562	1.5104	1.34113	1.28397	1.14314	1.06314	1.14583	0.80705	1.23724	1.44947	1.10832	1.6802	0.956465	1.62701	1.69935	1.86893	1.08613	1.0758	0.823351	1.14363	1.07308	1.46307	1.57727	0.768477	0.664832	0.982949	1.10333	0.934056	1.445	1.72695
1.05273	1.29064	1.41227	1.08224	2.08264	0.796274	1.13245	1.11321	1.11241	1.63346	1.24404	1.38653	1.19533	1.14232	1.35317	1.03079	0.898726	1.18762	1.05653	0.960847	0.0689716	1.54696	1.35488	1.26208	1.02917	1.23389	1.07481	0.974026	1.29506	1.33719	0.835165	1.60139	1.25012	1.20199	1.41907	1.48058	0.942908	1.2196	0.941622	0.972302	1.09949	1.39296	1.98619	0.941292	0.803882	0.917753	1.24124	1.06	1.13908	1.15887
1.19552	1.30445	1.31661	1.40263	2.06848	1.22605	1.22082	1.1934	1.15205	1.4961	1.2713	1.51721	1.03506	1.28043	1.52406	1.04685	0.989269	1.20444	1.12248	1.04365	0.0583877	1.3573	1.39156	1.21284	1.09956	1.40464	1.3447	1.12361	1.10427	1.32953	0.747253	1.58347	1.46546	1.34809	1.59078	1.59223	0.862343	0.985265	0.850644	0.965877	1.42637	1.90246	1.82687	0.981738	0.530127	0.987964	1.89142	0.976036	1.52311	1.84624
1.04153	1.18712	1.38709	1.36347	1.98701	0.912287	1.29609	1.5283	1.20802	1.54808	1.41104	1.30684	1.18865	1.29682	1.60428	1.02276	1.32461	1.27173	1.04307	1.2208	0.034574	1.47612	1.60935	1.26573	1.11968	1.09214	1.33996	0.775742	1.19388	1.47499	0.872841	1.56914	1.39554	1.50415	1.5327	1.58252	0.972747	1.0332	0.86884	1.07724	1.68391	1.88376	1.63569	1.19868	0.690904	0.817452	2.72548	0.965541	1.31482	2.13028
1.04433	1.1204	1.61366	1.48451	2.27391	1.14431	1.01135	1.54245	1.07976	1.45527	1.45535	1.14747	0.84808	1.17743	1.63218	0.995984	1.23407	1.18089	1.14939	1.45956	0.145705	1.32303	1.47409	1.18913	0.982233	1.14369	1.07008	0.730519	1.27193	1.3576	1.07064	1.64796	1.45427	1.82623	1.7549	1.45631	0.987667	0.995917	1.12358	1.10294	0.865067	1.03771	1.66755	1.0994	0.560545	1.54463	2.04904	0.760889	1.24973	1.75535
1.16192	1.16181	1.64639	1.29227	1.7745	1.27615	1.13899	1.09906	1.06343	1.27336	1.41445	1.29728	0.898164	1.28043	1.46826	1.12985	1.00939	1.22799	0.940781	1.21502	0.211854	1.28647	1.21962	1.3095	0.945357	1.23067	1.1553	0.761827	1.21411	1.49541	0.872841	1.64796	1.27808	1.40122	1.43675	1.6068	1.26517	0.947985	0.99166	1.16505	1.16223	0.780617	2.06585	0.959676	0.856025	1.15848	2.20009	0.892076	1.54914	1.47131
1.09193	1.29294	1.52807	1.39195	1.46989	0.891194	1.37465	1.0566	1.18004	1.19911	1.42808	1.43753	1.10518	1.36704	1.3741	1.26908	1.10664	1.12706	1.07133	1.12452	0.137767	1.36873	1.48097	1.23473	1.11297	0.972938	1.49621	0.810529	1.22279	1.37802	0.910518	1.54765	1.27249	1.47759	1.59583	1.46602	0.987667	1.15036	0.818802	0.901628	1.92494	0.855407	2.02868	0.911876	0.734357	1.6349	1.64186	0.991779	1.59471	1.44859
1.11433	1.37577	1.72694	1.17124	1.3353	1.11531	1.29282	1.36321	1.09375	1.29563	1.52011	1.07735	0.981636	1.35534	1.52755	1.06024	1.22066	1.1237	1.02019	0.826059	0.164226	1.22934	1.48326	1.2402	0.905129	1.06314	1.40152	0.935761	1.1563	1.41885	0.847724	1.30762	1.183	1.56724	1.47967	1.40291	0.996618	1.05983	0.836998	1.0494	1.12921	1.03771	1.57727	1.06631	0.456257	1.46439	0.440018	0.876334	1.25624	1.27249
1.09753	1.40798	1.54317	1.1392	1.36718	1.16277	1.26664	1.45283	0.963153	1.52951	1.33265	1.13472	0.841402	1.18446	1.45431	1.15663	1.30449	1.11024	0.900404	0.885751	0.148351	1.47384	1.34342	1.05417	1.02917	1.19201	1.55303	0.810529	1.18521	1.38057	0.967033	1.77693	1.14664	1.44106	1.48472	1.36893	1.09509	1.14504	1.06444	1.36208	1.45609	0.995637	1.46044	0.926584	0.595307	0.932798	1.55648	0.897324	1.45802	1.72126
1.17872	1.24693	1.45758	1.02172	1.63991	0.912287	1.57102	1.45755	0.909515	1.50353	1.29516	0.972163	0.964942	1.16105	1.47175	1.16734	1.30785	1.18425	0.779273	0.943517	0.135121	1.43956	1.23796	1.21831	0.995642	1.03737	1.24527	0.75487	1.28638	1.40864	0.866562	1.61213	1.11867	1.30493	1.42917	1.02427	1.10105	1.07048	1.10538	0.856653	1.51552	1.02836	1.57196	1.05895	0.908169	1.09328	1.169	0.970789	1.41896	1.42587
1.23752	1.18482	1.37702	1.12496	1.30342	0.899104	1.22736	1.38679	1.03312	1.17312	1.21336	1.0901	0.954925	1.36002	1.52058	1.15663	1.27096	1.32556	0.987887	0.845315	0.140413	1.58352	1.36635	1.20554	0.885015	0.95683	1.33049	0.730519	1.22279	1.46223	0.844584	1.60497	1.18579	1.52739	1.44432	1.45631	1.06226	1.04385	1.0326	1.20788	1.09289	1.14989	2.21986	1.04057	0.808227	0.947844	1.64186	0.997026	1.28878	2.14732
1.09193	1.15031	1.44499	1.28159	1.7745	0.769907	1.35501	1.27358	1.01446	1.23252	1.16224	1.08372	0.90818	1.30384	1.25552	1.11111	1.36821	1.41976	1.04307	1.01284	0.106015	1.48755	1.30215	1.2712	0.858196	1.12436	0.975379	0.939239	1.03489	1.44437	1.1146	1.56198	1.25851	1.43442	1.36605	1.87864	0.963796	1.03852	0.900682	1.12864	1.95466	0.925522	2.65003	0.974384	0.85168	0.987964	1.03765	1.22267	1.33435	2.1246
1.03033	1.21012	1.50038	1.07156	1.6222	0.991387	1.61684	1.28302	1.00746	1.19911	1.08044	1.00404	0.978297	1.20787	1.16136	1.04418	1.14017	1.41976	1.10094	1.13992	0.0848474	1.41443	1.11646	1.25479	0.952062	1.42397	1.34943	0.904453	1.17075	1.50306	1.146	1.72319	1.25851	1.11898	1.37615	1.4466	1.06823	0.958637	0.777862	0.788121	1.35043	1.17794	2.75093	1.15455	1.04287	1.33902	0.8669	1.13871	1.10002	2.18141
1.02193	1.1089	1.4752	1.19972	1.49115	1.04412	1.08662	1.40094	0.916511	1.1063	1.10429	1.38653	0.771285	1.27341	1.18577	1.03882	0.995976	1.4635	0.965007	1.08601	0.0716176	1.3573	1.26089	1.2329	0.952062	1.33054	1.49148	1.08882	1.07536	1.36781	1.19309	1.54048	1.15783	1.58052	1.37615	1.04369	0.939924	1.13439	0.836998	0.730297	0.987233	0.79464	2.22517	1.0516	1.17758	1.15346	0.926007	1.17544	0.904752	2.05075
1.03033	1.28834	1.4601	1.07512	1.18654	0.938654	1.45974	1.32547	0.94916	1.30306	1.11793	1.38972	0.751252	1.15871	1.46129	1.21017	1.07311	1.33229	1.03365	1.0629	0.121891	1.6018	1.24713	1.26755	1.0057	1.23067	1.42045	0.984462	1.16497	1.49285	1.02983	1.41868	1.31164	1.52407	1.21959	1.07282	1.01452	1.53914	1.0508	1.22073	1.00374	1.22001	1.12586	0.7648	1.00377	1.2337	0.814361	0.839601	1.43849	1.25544
1.11153	1.17331	1.46765	1.43823	1.61511	0.91756	1.27646	1.37736	1.02379	1.2548	1.18609	1.27178	0.931553	1.17978	1.46826	1.2075	0.979209	1.18089	1.02557	1.16688	0.034574	1.6018	1.10271	1.13077	0.928595	1.23067	1.47254	0.737477	1.04934	1.16366	1.30298	1.50107	1.11028	1.38794	1.16657	1.00971	0.969763	1.45393	0.964367	1.03869	1.02685	0.962917	0.759426	1.0994	1.19061	1.32397	0.958844	0.892076	1.72489	0.903238
1.10873	1.22163	1.52555	1.39551	1.49823	0.825277	1.247	1.24528	1.0681	1.19168	1.27471	1.4949	0.711185	1.10019	1.47873	1.08434	0.84507	1.18425	1.02692	1.18806	0.0636797	1.44185	1.3182	1.04687	0.921891	1.08892	1.49621	0.793135	1.06091	1.25553	1.09262	1.57273	1.16901	1.76314	1.35595	1.1068	0.925005	1.31014	0.887036	0.905911	0.947612	0.79464	1.72066	0.978061	0.660487	1.25878	1.22154	1.23841	1.34736	1.8576
1.10313	1.15721	1.47772	1.40975	1.34238	0.928107	1.04408	1.26415	1.17304	1.21025	1.12474	1.31322	0.711185	1.01124	1.33225	1.08701	0.818243	1.02277	1.13459	1.12837	0.0186982	1.45784	1.24713	1.13442	0.955414	0.763531	1.36837	1.13057	1.17075	1.11773	1.28414	1.35777	1.20257	1.7067	1.15647	1.18932	0.939924	1.20362	0.955269	0.687464	1.04006	0.953568	1.67817	1.0994	0.92555	1.17352	1.36602	1.23841	1.26275	1.8292
1.10033	1.23543	1.54821	1.16768	1.12279	1.06785	1.35501	1.52358	1.13573	1.17683	1.01909	0.997663	0.90818	1.00421	1.30086	1.06024	0.928907	1.02613	1.12651	1.24583	0.031928	1.39158	1.20358	1.18548	0.972176	0.905284	1.44886	0.939239	1.30084	1.30912	1.146	1.23955	1.43749	1.7399	1.4317	1.23301	0.996618	1.08645	0.896133	1.08152	1.19855	0.813337	1.29049	0.970707	0.556199	0.737212	1.93082	1.11772	1.1586	1.49972
1.08633	1.30905	1.53814	1.36703	1.26446	1.04939	1.20445	1.21698	0.916511	1.36246	1.29857	1.03591	0.687813	1.06273	1.27296	0.963855	1.3548	0.989122	1.04038	1.04365	-0.0580349	1.30932	1.34571	1.13624	1.12303	0.892397	1.6714	1.05751	1.33553	1.26318	0.985871	1.29687	1.35359	1.65357	1.58825	1.63592	0.73702	1.18232	0.818802	1.06653	1.37024	0.883453	1.70473	0.6692	0.730012	1.1334	1.26751	0.939304	1.02842	1.05094
1.05553	1.24003	1.4022	1.24244	1.15821	0.82264	1.20445	1.09906	0.944496	1.34018	1.22359	1.23353	0.844741	0.926966	1.1788	1.0415	0.865191	0.804082	0.981157	0.89923	-0.00776151	1.33902	1.43971	1.1946	1.24371	1.15979	1.67614	0.866187	1.22568	1.36271	1.25903	1.31478	1.24452	1.15219	1.3004	1.27184	0.748956	1.20362	0.882487	0.794546	1.23157	1.22001	1.86405	0.8604	0.734357	1.93079	1.1296	0.955046	1.02191	1.56788
1.01073	1.24233	1.4173	1.29583	1.53011	0.938654	1.13572	1.32547	1.00513	1.27336	0.964554	1.3419	0.958264	1.19616	1.18577	0.92905	0.992622	0.864641	0.92463	0.866496	0.0504498	1.53325	1.35718	1.17819	1.16326	1.09858	1.08428	0.984462	1.14185	1.37036	1.19623	1.37927	1.11867	1.65357	1.14889	1.6068	0.853392	1.29416	1.05989	1.00228	1.21506	1.07043	1.89591	0.731707	0.730012	1.51956	1.09676	1.07574	1.19115	1.82352
1.02193	1.1273	1.32416	1.27447	1.58323	0.907014	1.07681	1.16981	1.03778	1.41443	1.19973	1.17297	0.841402	1.12828	1.2625	0.921017	0.821596	1.04295	0.903096	0.874198	0.113953	1.35959	1.34801	1.22196	1.16996	0.99549	0.890152	0.960111	1.06958	1.21215	1.09576	1.11416	0.995619	1.62369	1.24232	1.18932	1.08912	1.7788	0.768764	0.749572	1.54523	0.696479	1.33829	1.1472	0.912514	0.882648	1.40543	0.955046	0.98286	2.07347
1.10313	1.21472	1.1706	1.1748	0.942149	0.899104	0.994981	0.863208	0.991138	1.38473	1.07362	1.09647	1.0985	1.13998	1.36712	0.80589	0.885312	1.13043	1.19112	0.98973	0.0610337	1.43042	1.22421	1.13442	1.14985	0.921392	1.20739	1.02273	1.07825	1.05393	1.11146	1.2288	1.23054	1.24848	1.44432	1.6068	1.1846	1.56045	0.796058	1.09866	1.35043	1.13119	1.22677	1.36414	1.208	1.45938	1.26095	1.13871	0.995878	1.86328
0.985534	1.1296	1.48276	1.34567	1.21842	0.801547	1.05717	0.740566	1.04478	1.20653	1.16564	1.05822	1.14858	1.09551	1.26947	0.902276	1.13682	1.02277	1.02692	0.983954	0.116599	1.12651	1.26318	1.18731	1.13644	0.921392	1.2642	0.974026	1.31529	1.02076	1.05495	1.57273	1.14944	1.22856	1.38877	0.718447	1.15775	1.29416	0.941622	1.11793	1.05987	1.20598	0.924057	0.985415	0.869061	1.18857	0.965412	1.24366	0.924279	1.64173
0.937937	1.10199	1.34933	1.58419	1.0307	0.77518	1.18154	0.948113	1.04011	1.14342	1.12134	1.41203	0.974958	1.03464	1.4299	0.950469	1.10329	1.04632	0.855989	1.03402	0.143059	1.10595	1.24484	1.21284	0.87831	0.863402	0.9375	0.984462	1.23146	1.20449	1.02669	1.14282	0.981635	1.02269	1.11607	0.669903	1.03242	1.13439	0.8279	0.828812	0.914594	0.986289	1.16835	0.948646	0.964658	1.18355	2.02933	0.991779	0.989369	1.00549
1.11433	1.1204	1.49786	1.27091	1.19362	0.899104	1.211	1.05189	0.970149	1.45527	1.17928	1.17935	1.10518	0.863764	1.30435	0.832664	0.892019	1.12706	0.882907	1.13415	0.18804	1.19049	1.20816	1.13442	0.968823	0.699098	0.819129	1.08882	1.34709	1.28615	0.979592	1.14282	1.22215	1.13226	1.01254	0.718447	1.19355	1.15569	0.918878	0.807396	1.20185	1.18261	1.37015	1.27221	0.977694	0.852558	1.30035	1.06524	1.12606	1.20432
1.18992	0.998466	1.42234	1.42399	1.16883	0.920197	1.08008	0.971698	1.07509	1.24737	1.1486	1.18572	1.02504	0.88015	1.39154	0.886212	0.955734	0.989122	0.876178	1.12452	0.129829	1.09681	1.27235	1.14901	0.988937	0.934278	0.956439	1.03316	1.11294	1.12793	1.2967	0.970862	1.20537	1.32153	1.29535	1.24272	1.08017	0.953311	0.836998	1.10294	1.31411	1.22001	0.610728	0.82363	0.929896	1.38917	0.985114	1.04425	1.13908	1.73831
1.10033	1.14571	1.29898	1.36703	1.23613	0.98875	0.870609	1.13679	1.05177	1.4367	1.18269	1.23672	0.914858	0.976124	1.39851	1.0415	1.06975	1.15734	0.965007	1.00321	0.0954313	1.14251	1.30215	1.37698	1.08951	0.895619	1.11742	1.13057	1.09559	1.04372	1.16484	1.15357	1.20817	1.11234	1.46452	1.17476	0.916053	0.969288	1.15997	1.01942	1.32732	1.31349	1.26925	0.739061	1.53824	0.59679	0.650175	1.18069	1.02842	1.67582
1.11153	1.21472	1.37954	1.34211	1.4876	1.04676	0.932795	1.03302	0.930504	1.20653	1.29175	1.17616	1.09182	0.905899	1.41595	0.838019	1.30785	1.02277	0.981157	0.93389	0.153643	1.15393	1.26547	1.12894	0.881663	1.06637	1.16951	1.12013	1.00309	1.10497	1.31554	1.06043	1.1774	1.46763	1.38877	1.12136	1.00259	0.942659	0.641395	0.777413	1.01365	0.883453	1.12586	1.06631	0.986385	1.26881	0.453152	0.928809	1.06097	1.51108
1.07233	1.22853	1.43996	1.47027	1.31759	1.17859	1.03753	1.07075	0.874534	1.17683	1.22018	1.16022	0.864775	0.809925	1.34969	0.921017	1.55936	1.10687	0.973082	1.04365	0.0874934	1.03511	1.2586	1.10888	0.754274	1.14691	1.1553	1.22101	0.927931	1.16621	1.08634	0.949367	1.0963	1.33481	1.10849	1.27184	0.913069	1.07048	1.04625	1.06011	1.03676	1.24805	1.82687	1.37885	0.895133	0.927783	0.788091	1.1492	1.1586	1.69854
1.10593	0.970859	1.37702	1.57351	1.50177	0.891194	0.965525	0.886792	0.818563	1.0766	1.26108	1.21122	1.03172	0.742041	1.30784	0.998661	1.35815	1.36593	1.02826	1.13992	0.182748	1.08081	1.26777	1.1253	0.958766	0.889175	1.04167	1.36016	1.04934	1.10497	0.973312	1.0246	1.03757	1.08246	1.21454	1.17961	0.981699	0.894728	1.00986	1.18861	1.4759	1.22001	1.69411	1.25383	0.747393	0.732197	1.07706	0.960294	1.30831	2.04507
1.06393	1.1181	1.49031	1.1214	1.30697	0.93338	0.834606	0.943396	0.886194	1.26964	1.30198	1.37697	0.988314	0.765449	1.36364	0.854083	1.3112	1.39285	0.928668	1.18421	0.116599	1.04654	1.33884	0.970272	1.02246	1.02771	0.795455	1.09926	0.942384	1.18152	1.146	1.13208	1.31724	1.18539	1.16657	1.2767	0.775811	0.905379	1.0144	0.946602	1.30751	1.26208	1.9384	1.31634	0.969003	1.40421	0.807793	1.04425	1.28878	1.43723
1.12552	1.23313	1.35689	1.068	1.71783	0.959747	0.854244	1.13679	0.855877	1.44042	1.26449	1.27497	0.924875	0.816948	1.27645	0.722892	1.35144	1.09005	0.982503	1.28434	0.111307	1.04882	1.21045	1.11982	0.868253	1.1308	0.894886	0.834879	1.07536	1.13814	1.22449	0.985192	1.42071	1.01605	1.20697	1.24272	0.966779	1.16102	1.05989	0.972302	1.20185	0.860081	1.25863	1.37149	0.947277	1.04313	1.24124	1.01277	1.08049	1.55652
1.05833	1.19862	1.19074	1.12852	1.46635	0.706627	0.864063	1.39151	0.897854	1.136	1.53374	1.07735	0.891486	0.859082	1.10904	0.921017	1.29443	0.911742	0.971736	1.03979	0.235668	1.10366	1.1646	0.946562	0.918538	1.23067	0.658144	0.942718	1.1563	1.11773	1.40345	1.09625	1.45148	1.544	1.04537	1.17476	0.966779	0.958637	0.864291	1.04512	0.769315	1.44905	1.01434	0.956	0.738702	1.04313	1.17557	0.881581	1.13908	0.789623
1.04713	1.07899	1.37199	1.01816	1.53365	0.914924	0.913157	1.24057	0.928172	1.32162	1.37696	1.17935	0.81803	0.814607	1.08463	0.875502	1.13347	1.05304	1.02423	1.13415	0.132475	1.08767	1.05915	0.961153	0.938652	1.26611	1.14583	0.939239	1.14763	1.24277	1.19623	1.26821	1.19698	1.47427	1.27515	1.05825	0.841456	1.24623	1.24185	0.963735	1.31081	1.43035	1.60382	0.996446	0.521437	0.992979	1.1296	1.09148	0.989369	0.925961
1.11993	1.07439	1.17311	1.1748	1.27509	0.991387	0.867336	1.22642	0.809235	1.44042	1.24744	1.27178	0.891486	0.969101	1.24157	0.987952	1.22401	0.901649	1.11709	0.889602	0.124537	0.973418	1.17148	1.01222	0.874958	1.16624	1.03693	0.747913	1.22857	1.34229	1.00785	1.27896	1.1802	1.34477	1.31555	0.723301	0.886214	0.937334	1.08719	0.989435	1.21506	0.542225	2.16144	0.683907	0.608343	1.47442	0.827496	0.907819	1.02842	1.18728
1.13952	1.1181	1.23605	1.00392	1.35301	0.83055	0.785512	1.36321	0.974813	1.3773	1.1077	1.27816	0.984975	0.957397	1.19972	0.838019	1.14688	0.888191	1.08614	0.820282	0.20127	0.902582	1.27694	1.00128	0.888367	0.940722	0.809659	0.91141	1.10138	1.20449	1.30612	0.920707	1.2641	1.16547	1.31807	1.35922	0.945892	0.644417	0.864291	0.833095	1.02025	1.03771	1.9384	0.742738	0.682213	1.40421	1.17557	0.813364	1.11955	1.0907
1.12273	1.00307	1.38709	0.971876	1.39906	1.02303	0.873882	1.63208	0.890858	1.1657	1.33606	1.22397	1.01169	0.868446	1.12648	1.04953	1.03286	1.05304	0.975774	1.19576	0.103369	1.10138	1.1348	1.087	0.754274	0.91817	1.01799	0.960111	1.11294	1.12028	1.23077	1.07476	1.33961	1.15883	1.17667	1.63107	0.805649	0.639091	0.750569	0.717447	1.41316	1.09847	1.97557	1.32737	0.603998	0.285858	1.41856	0.834354	1.19115	0.738497
1.30191	1.03988	1.23353	1.16412	1.5549	0.954474	0.94916	1.58019	0.876866	1.20282	1.23381	1.25584	1.00501	0.980805	1.24506	0.926372	0.979209	1.09342	1.01211	1.1611	0.230376	1.13108	1.07519	1.01222	0.794502	0.795747	0.984848	1.07143	1.21701	1.10497	1.14286	1.12133	1.35359	1.53071	1.20192	1.17961	0.880247	0.862773	0.791509	0.833095	1.13251	1.01901	0.971853	1.08101	0.538818	0.315948	1.65499	1.07049	1.49056	1.06798
1.22072	0.82362	1.20081	1.25311	1.19008	0.746177	1.28628	1.3066	0.799907	1.28821	1.07021	1.23034	1.01503	0.987828	1.23808	0.800535	1.07646	0.830997	0.934051	1.11297	0.129829	0.966563	1.20358	0.930148	1.05598	0.943943	0.710227	1.0436	1.03778	1.14835	1.18367	1.29329	1.30885	1.10238	1.10344	1.28641	0.713149	1.00657	1.16907	0.653198	1.54854	0.617015	0.849708	1.07366	1.07764	0.882648	1.61559	1.12821	1.37991	1.26681
1.11713	1.1365	1.25619	1.03952	1.19362	0.524697	0.795331	1.26415	0.958489	1.39587	1.02249	1.30365	1.03506	0.948034	1.14392	0.886212	1.06975	1.06314	1.05249	1.00128	0.127183	0.891157	1.37781	0.9265	0.901777	0.815077	1.29735	0.991419	1.06958	1.00034	1.19309	1.3936	1.348	1.17543	1.12112	1.0534	0.936941	1.01189	1.11448	0.998001	1.34383	0.649735	0.770048	1.38252	0.825608	1.32397	1.88485	1.12821	1.20417	1.13047
1.04153	0.940951	1.18067	0.978996	1.38135	0.469327	1.12917	0.985849	0.958489	1.407	1.04635	1.35465	1.09516	1.10019	1.10904	0.741633	1.15359	1.19098	1.0498	0.910783	0.193332	0.856882	1.27235	0.95021	0.838082	0.856959	1.31629	1.07839	1.10716	1.06924	1.24333	0.845474	1.21656	1.23852	1.02517	1.3835	0.966779	0.926682	0.891585	1.23144	1.21175	1.36959	0.982475	1.29795	0.899479	0.707121	0.958844	1.30663	1.0154	0.806665
1.10593	0.869632	1.06738	1.0324	1.2928	0.78309	1.247	0.820755	0.858209	1.51095	1.04635	1.38972	1.07179	1.10019	1.08812	0.843373	1.03286	1.20444	1.08883	0.845315	0.233022	0.888872	1.0729	0.98851	0.838082	0.821521	1.6714	1.13752	1.19099	1.03862	1.20565	0.93862	1.15503	1.06918	0.914064	0.990291	0.889198	1.04917	0.877938	0.86522	0.746203	0.920848	1.03558	1.25015	0.886443	0.827482	0.965412	1.16495	0.930788	1.2384
1.11713	1.1434	1.08752	1.09292	1.83117	1.5029	1.10299	1.13679	0.977146	1.29563	1.11111	1.38972	1.13856	1.16573	0.997442	0.803213	1.15023	1.13043	0.955585	0.735558	0.195978	0.781476	1.22879	0.922852	0.750922	0.892397	1.81345	0.949675	0.953947	1.30146	1.24647	1.30045	1.21656	1.12894	1.20949	0.917476	0.647503	0.884076	0.809704	0.927327	1.01695	0.841384	1.32236	0.838338	1.23407	0.952859	0.89317	1.12821	0.924279	0.891877
1.10033	1.08359	1.17563	1.01104	1.44156	1.29988	0.985163	0.84434	0.972481	1.1063	1.11793	1.1921	1.2621	0.985487	0.913741	0.813922	1.05969	0.979029	0.959623	0.754814	0.121891	1.04654	1.17377	0.851724	0.925243	0.885954	1.28788	0.946197	1.14185	1.32443	1.23705	1.2503	1.06833	1.14222	1.39382	0.88835	0.73702	1.11841	0.823351	0.717447	1.19525	0.775943	0.876261	1.44871	0.690904	0.947844	0.860333	1.13871	1.08049	0.761219
1.13392	0.929448	1.56583	1.16056	1.19008	1.28669	1.14226	0.915094	0.986474	1.27336	1.08044	1.31959	1.22871	1.06742	1.01488	0.97992	1.12005	1.09342	1.02826	0.820282	0.0901393	1.16536	1.15314	0.915557	0.720751	1.02126	1.59564	1.04708	1.00309	1.06669	1.14286	1.11416	0.942482	1.3016	1.02264	0.898058	0.853392	1.10776	0.987111	0.775271	0.914594	0.925522	0.520446	1.18765	0.856025	0.927783	1.06392	1.33287	0.898243	0.92028
1.08633	0.855828	1.42989	1.2282	1.56553	0.738267	0.906611	1	0.900187	1.26593	1.3122	1.30684	1.11853	0.905899	1.14392	0.838019	1.2173	1.2179	1.04307	0.656611	0.0874934	1.32074	1.011	1.03228	0.757627	1.02771	1.21686	1.11317	1.09848	0.954406	0.919937	1.07834	0.900531	1.2518	1.24484	1.28155	0.841456	0.750932	0.914329	1.0237	0.81554	0.654409	0.355815	0.981738	0.899479	0.977934	1.10333	1.04425	1.02842	0.999811
1.13112	1.07669	1.25871	0.968316	1.39551	1.0784	1.02117	1.57075	1.04244	1.36988	1.13497	1.20484	0.874791	0.835674	1.19972	0.821954	1.12676	1.05304	1.06057	0.672015	0.0636797	1.27047	1.09812	1.10523	0.858196	0.847294	1.15057	1.01229	1.08692	0.921232	1.0832	1.2503	1.03757	1.42114	1.16404	1.01456	0.847424	0.761584	0.982563	1.20788	0.997138	1.03303	0.977164	0.757446	0.595307	0.927783	1.26095	1.03901	1.02191	1.59629
0.912739	0.842025	1.3443	1.10004	1.34947	0.89383	0.857517	1.15566	1.08675	1.66687	1.32924	1.16022	1.18865	0.957397		0.70415	1.4051	0.995851	1.03769	0.791399	0.113953	1.23619	1.13022	1.01404	0.948709	0.966495	1.36364	0.967069	1.20255	1.04883	1.12402	1.23955	0.962058	1.285	1.13374	1.07282	0.89815	0.974614	0.800607	0.99586	1.14902	0.841384	1.4923	0.981738	0.430185	1.52959	0.89317	1.03376	0.78759	1.6815
0.954736	0.952454	1.2285	1.09292	1.05195	0.740904	1.0048	0.830189	0.869869	1.75968	1.33265	1.0391	0.958264	0.945693	1.30086	0.883534	1.23072	0.952114	1.04845	0.974326	0.0504498	1.12194	1.18753	1.00128	0.988937	0.966495	1.16477	1.10622	1.19677	0.977373	1.0675	0.978027	1.00681	1.14555	1.24989	1.32039	0.862343	1.02787	0.768764	0.783838	1.14572	1.03771	1.31705	0.864076	0.673523	1.08826	1.53021	1.10722	1.07399	1.26681
0.965936	0.982362	1.21339	0.797437	1.16175	0.912287	1.05389	1.01415	0.918843	1.46269	1.39059	1.26541	0.974958	0.854401	1.23111	0.985274	1.04628	0.901649	0.985195	0.824133	0.121891	1.02826	1.05915	1.13989	1.16326	1.01482	1.0464	0.890538	0.930821	1.06159	1.05181	1.14282	0.931295	1.11566	1.36605	1.46117	0.871295	1.00124	0.864291	0.790263	1.23817	0.906825	0.955921	0.772153	1.04722	0.997994	1.46454	1.07049	1.30831	1.04526
0.993934	1.03758	1.20584	0.854397	1.24675	1.02566	0.988436	1.10849	0.790578	1.51838	1.27812	1.22716	0.93823	0.919944	1.22413	0.741633	1.30114	0.874734	1.12113	0.860719	0.0451579	0.856882	1.05456	1.06329	0.744217	1.13402	1.19318	1.06447	0.930821	1.04372	0.838305	1.00669	1.0963	1.35805	1.20949	1.05825	0.960812	0.846796	0.70508	0.985151	1.25138	1.00966	1.57727	0.91923	1.27317	1.10832	1.42513	1.03376	1.10002	1.24408
0.971535	1.07209	1.28388	0.925596	1.13341	0.99666	1.02444	0.910377	0.956157	1.03948	1.2304	1.35784	0.671119	0.756086	1.34969	0.821954	1.36486	0.81754	1.1144	1.03209	-0.00776151	1.09452	1.18982	0.829838	0.636943	1.1759	1.20265	1.01577	1.0002	0.900817	0.979592	1.28612	1.13545	1.25512	1.3004	1.03398	1.08613	0.974614	0.846096	0.837379	1.23157	0.68713	1.7897	0.639784	1.14716	1.09829	1.09676	1.06	0.943806	1.21568
1.10033	1.00307	1.15801	1.0324	0.995277	0.936017	1.03098	0.882075	1.09375	1.29563	1.14179	1.4694	0.894825	0.901217	1.11253	0.784471	1.42857	1.04968	1.01884	1.14377	0.0689716	1.17221	1.00183	0.944738	0.915186	1.18235	1.07481	1.09578	1.07536	1.19939	1.11774	1.1894	1.08232	1.28832	1.27262	1.12621	1.06226	0.734955	0.627748	1.02584	1.1061	0.574945	1.66755	1.01851	1.1993	0.752257	1.28722	0.970789	0.911261	1.79511
0.884741	1.07899	1.20836	1.12852	1.11216	1.01248	1.16845	0.79717	1.17771	1.08402	1.07021	1.19847	0.911519	1.04401	1.19623	0.859438	1.27767	1.07996	1.04576	1.20154	0.0107603	1.26133	1.01559	1.0414	0.824673	1.05348	1.12689	1.08186	1.23146	0.997788	0.835165	1.22164	0.869768	1.19203	1.14384	1.0534	0.880247	0.846796	0.891585	0.863078	1.16223	0.757245	1.54541	0.72803	1.08198	0.817452	0.991681	1.15445	1.04144	1.60197
0.890341	0.881135	1.26878	0.865077	0.782763	0.938654	1.10299	1.11792	1.04711	1.00978	1.16224	0.882915	0.861436	1.06976	1.25552	0.779116	1.26425	0.905013	1.15478	1.13607	0.124537	1.1745	1.15085	0.95021	0.764331	1.26933	1.16004	0.980983	1.01754	1.00289	0.99529	1.28971	0.920108	1.25844	1.19939	1.10194	1.12493	0.745606	0.900682	1.10294	0.841955	1.06108	1.30112	0.647138	0.91686	1.07823	0.8669	1.14396	0.748535	1.47131
0.979935	1.05598	1.2285	0.843717	0.945691	0.83846	1.13899	0.985849	1.05177	1.05061	1.3531	1.23991	0.964942	1.06507	1.20321	0.819277	1.03286	0.756981	1.2611	1.03979	0.0425119	0.945997	0.978909	1.14718	0.87831	1.13724	1.22633	1.02968	0.826754	0.987581	0.976452	1.13208	1.06833	1.19535	1.12364	1.15049	1.04734	1.19297	0.918878	1.05583	1.20185	0.860081	1.48168	0.797892	0.551854	0.687061	0.801226	0.860591	0.885225	0.954365
0.999533	1.00997	1.16808	0.914916	0.72255	1.1364	1.14554	1.06604	0.928172	1.32904	1.25767	1.00085	1.08848	0.898876	1.31132	0.80589	1.25419	1.10687	1.20188	1.06675	0.0398659	1.07853	1.00642	1.06511	1.03922	0.876289	1.51989	1.09926	1.16497	0.928887	0.979592	1.08192	1.183	1.2684	1.11859	1.31068	1.10702	1.24623	0.591357	1.14792	0.997138	1.01901	0.918747	1.48915	1.18627	1.82548	1.37259	1.25415	0.937297	1.44859
1.04153	1.1112	1.22598	0.964756	0.977568	0.94129	1.05717	1.03774	0.98181	1.37359	1.24063	1.1156	0.791319	1.0206	1.22762	0.741633	0.962441	1.10351	1.24899	0.872272	0.0610337	1.19963	1.19899	0.942914	0.938652	0.844072	1.48201	0.761827	1.18232	0.773222	1.09576	1.13208	1.10749	0.972883	1.08577	1.07767	0.889198	0.958637	0.682335	0.931611	0.924499	1.42568	0.743494	0.974384	0.808227	1.61986	1.20841	1.08099	0.71599	1.81216
1.07233	1.1411	1.30654	0.978996	0.793388	1.03357	1.00807	1.20283	0.888526	1.16198	1.12134	1.1411	0.911519	0.931648	1.41595	0.886212	1.05969	0.931928	1.21669	0.879974	0.0530958	1.04425	1.19211	1.0104	0.995642	0.924613	0.965909	1.00533	1.11872	1.1458	1.05181	1.04968	1.05435	1.27172	1.18424	1.08252	1.11001	1.15036	0.768764	1.2293	0.775919	1.11717	1.00372	0.985415	0.873407	0.907723	0.84063	1.17544	0.807117	1.31225
0.974335	1.1319	1.21843	0.822357	0.750885	1.01248	1.01462	1.08962	1.11241	1.0172	1.05317	1.20166	0.931553	0.90824	1.25203	0.859438	1.12341	0.743524	1.1319	0.843389	0.0927853	1.10595	0.802384	1.01404	1.01911	1.06314	0.94697	1.10622	1.04356	1.09731	0.967033	0.978027	1.01799	1.12894	1.10092	1.07282	1.19057	0.947985	0.691433	1.26356	1.14902	1.1125	1.22677	1.00012	0.886443	0.932798	1.28065	1.05475	0.98286	0.908919
0.957536	1.1319	1.22598	0.872197	0.602125	1.07312	1.06699	0.783019	0.967817	1.00606	1.14179	1.03591	1.10184	0.887172	1.3462	0.904953	0.985915	0.901649	1.02153	0.878049	0.124537	0.843172	0.937643	0.942914	0.670466	0.876289	0.999053	0.932282	1.05223	0.964614	1.02669	1.0246	1.04596	0.94632	1.10597	1.2233	1.29501	0.87875	0.873389	1.07938	1.05327	0.972266	0.796601	1.15455	1.28187	1.1334	0.650175	1.10198	1.10653	1.37474
0.968735	1.08819	1.03214	0.889996	1.34593	1.05467	0.94916	0.688679	1.07976	1.0469	1.05658	0.905227	1.06177	0.898876	1.2904	0.990629	0.902079	0.760345	1.09421	0.980103	0.153643	0.626095	0.935351	0.919205	0.714046	0.9375	1.18371	1.0436	0.907695	0.87785	0.857143	0.949367	1.20257	1.2518	1.07062	1.08252	1.22936	1.12374	0.932525	0.989435	1.44618	1.38828	0.456718	1.17661	1.18627	1.07322	1.06392	1.11247	1.0154	1.63037
1.03313	1.02377	1.03717	1.05376	1.46281	0.928107	0.877155	0.731132	1.03078	0.946665	1.03272	1.12197	0.994992	0.917603	1.4578	0.982597	0.925553	0.854547	1.15343	0.93389	0.0266361	0.815751	1.09354	0.981215	0.911834	0.95683	1.01799	0.967069	0.979964	0.768118	1.00471	0.849057	1.12706	1.64361	1.11607	1.02913	1.03242	1.15036	0.882487	0.843804	0.983931	0.939545	0.63197	1.13249	0.912514	0.892678	0.66331	0.865839	1.13257	1.60765
0.968735	1.1066	1.1127	0.711997	0.821724	0.693443	1.34519	0.882075	0.995802	1.08031	1.02249	1.07097	0.958264	0.912921	1.30784	0.958501	1.11335	0.837726	1.25976	0.893453	0.0769095	0.824891	0.962861	1.10523	0.905129	0.811856	1.0464	0.980983	0.927931	1.07435	1.04239	1.09267	0.922905	1.08246	1.06809	1.08738	0.963796	0.623114	0.800607	0.974443	0.607528	1.46307	0.398301	1.30163	0.834299	1.55968	0.525394	0.965541	0.995878	0.823708
0.949137	1.05828	1.17311	0.929156	1.25738	0.859554	1.14226	0.716981	1.10774	0.942953	0.988412	0.882915	0.711185	0.969101		0.987952	1.15359	0.91847	1.11978	0.970475	-0.0315752	0.770051	1.02476	1.08335	0.895072	0.99549	1.09375	1.08882	1.11005	1.008	1.15542	0.895629	1.0096	0.883232	1.48472	1.01456	0.817585	0.660394	0.805155	1.0751	0.660357	0.878778	1.06745	1.03689	0.556199	1.45436	0.781524	1.04425	0.911261	1.08502
1.06673	1.03528	1.09507	0.811677	0.945691	1.27351	0.952433	1.11792	1.13106	0.86128	1.0668	0.870166	0.801336	0.985487	1.04278	1.07898	0.892019	0.901649	1.20592	0.86457	-0.0289293	0.815751	1.24026	1.07605	0.945357	0.892397	0.899621	1.08186	0.979964	0.888057	0.89168	1.27538	0.788664	1.02601	1.14637	0.849515	0.987667	0.559205	0.809704	0.961593	0.891481	0.467435	1.01965	0.797892	1.12543	0.972919	0.899737	1.11247	0.943806	0.982768
1.07513	1.1089	0.878577	0.829477	0.910272	1.04939	1.15208	1.29245	0.977146	0.972652	0.998637	0.994475	0.978297	0.997191	1.10207	1.05489	1.04628	1.09678	1.3607	0.735558	-0.0130534	0.939142	1.27923	1.06146	0.777741	0.905284	0.809659	1.01229	0.913477	0.839571	0.803768	1.20731	1.07952	1.03597	1.02264	1.16019	0.835488	0.814841	0.850644	0.899486	0.964121	0.663758	0.924057	0.96703	0.621379	1.16851	0.873468	1.07574	0.904752	1.26112
	1.05138	0.946547	1.25667	1.32822	1.09158	1.3321	1	0.998134	1.08031	0.974778	0.911602	0.777963	1.1236	1.07766	0.797858	1.1603	1.19771	1.25841	0.928113	0.034574	0.852312	1.24943	0.919205	0.958766	1.02448	1.1553	1.02968	0.953947	0.979925	0.869702	1.03893	1.04876	0.992806	1.24484	0.951456	0.972747	0.836144	0.78696	0.899486	0.66696	0.556248	1.26394	0.842015	0.417149	1.75025	0.89317	1.03901	1.13908	0.698731
1.13392	0.885736	1.04976	1.1036	0.977568	1.03094	1.14226	0.957547	1.0028	0.946665	1.08044	1.04229	0.954925	0.964419	1.1788	0.682731	1.00939	0.975664	1.27456	0.914634	-0.0474511	0.984843	1.01559	0.921029	1.04593	0.940722	1.33996	0.890538	1.04934	0.778326	0.78179	0.877717	0.995619	0.966242	0.979716	1.31068	0.889198	0.734955	0.946171	1.06225	1.08298	0.944219	1.08869	0.834661	0.960313	1.17352	0.932574	1.09673	0.98286	0.806665
1.01913	0.816718	0.901234	1.07156	1.01653	0.928107	1.22082	0.84434	1.0681	1.24366	1.16905	1.20166	0.868114	0.952715	1.15438	0.835341	0.9222	0.935292	1.09152	0.949294	-0.0130534	1.18592	0.914718	1.10888	0.938652	0.89884	1.17424	0.772263	0.985746	0.893161	0.847724	0.909959	0.875361	1.14887	0.987291	1.1699	0.84444	1.00124	0.859742	0.955168	1.6674	0.813337	1.05151	1.912	1.09936	0.967904	0.66331	1.16495	0.98286	0.579436
0.943537	0.878834	0.926408	1.27803	1.04841	0.896467	1.13245	0.768868	1.26166	1.05061	1.19973	1.09647	1.10184	0.93633	1.03929	0.963855	0.93226	0.9723	1.0323	0.752888	0.0822014	1.08081	0.981201	0.952034	0.908481	0.905284	1.00379	0.803571	1.05801	1.23256	1.02983	1.1679	0.738324	0.926397	1.18929	1.18932	0.916053	0.830818	0.982563	1.03441	1.17543	0.495481	0.807223	2.33484	0.756083	1.18355	0.604203	1.05475	0.885225	0.9146
1.03873	0.878834	0.762776	1.30295	0.772137	0.9492	0.909884	1.00472	1.20802	0.787031	1.15201	1.14428	1.03172	0.941011	1.02186	0.947791	1.14353	0.911742	1.02692	0.972401	0.0636797	1.10595	1.02247	1.05599	0.942005	0.914948	0.890152	0.897495	0.815191	1.0182	1.02041	1.20373	0.816631	0.863309	0.994866	1.1068	0.963796	0.932008	1.0235	1.10722	0.713185	0.981614	1.05151	1.44503	0.873407	1.72518	0.387478	1.09673	1.16511	0.874834
1.13392	0.869632	0.898716	1.13564	0.892562	1.17859	0.877155	0.990566	1.20103	0.976364	0.981595	0.924352	1.03172	0.919944	1.08114	0.883534	1.01274	1.08669	1	0.999358	-0.0104075	1.19049	1.08436	1.10706	1.17667	0.873067	1.10795	0.814007	0.919258	0.773222	0.872841	1.10342	0.984432	0.929718	0.896389	1.18932	1.10105	0.809515	0.86884	0.961593	0.719789	1.00031	0.833776	1.09205	0.964658	1.52959	0.761821	0.981284	1.07399	0.61352
0.965936	1.03758	0.823194	1.05376	0.772137	0.922834	1.04735	0.65566	1.19869	1.29563	1.10429	0.917977	0.944908	0.873127	0.833527	1.03347	0.979209	1.07323	1.27052	0.972401	0.0239901	1.46698	1.18753	1.01951	1.10962	0.782861	0.842803	0.998377		0.882953	0.929356	1.13566	1.16342	1.13226	0.855989	1.7233	1.07718	0.809515	1.0326	1.07938	1.13251	0.822686	1.14711	0.724353	1.12109	0.962889	1.17557	1.00752	0.98286	0.624882
0.991134	0.963957	0.848368	1.22108	0.938607	1.08894	1.03753	0.877358	1.30131	0.768469	1.12815	1.02316	0.904841	1.03464	0.868403	0.974565	0.868545	0.864641	1.24764	0.928113	0.0557417	1.42357	0.958276	1.13442	0.982233	1.01804	1.03693	0.793135	0.855662	1.02331	0.832025	0.999522	0.992822	1.15883	1.02517	1.23786	1.10404	1.12906	0.86884	0.908053	0.950913	1.00031	0.823155	0.930261	0.816918	0.737212	0.650175	0.991779	1.10653	0.68737
0.926738	0.90184	0.878577	1.11072	0.79693	1.19705	0.756055	0.886792	1.14739	0.879842	1.12134	1.05504	1.0384	0.950375	0.924204	1.18876	0.885312	0.925199	1.17362	0.985879	0.0716176	1.38472	1.27235	1.0031	1.03587	1.0567	1.06534	0.869666	0.890351	0.939095	0.813187	0.99594	1.06274	0.893193	0.896389	0.927184	1.14581	0.793538	0.996209	1.01513	0.85186	1.36491	0.913436	0.742738	0.969003	0.777332	0.939142	0.918314	1.087	1.01685
1.04153	1.00537	1.14291	0.911356	1.10862	1.04148	0.978617	1.16509	0.998134	0.965227	1.07703	1.02635	1.02504	0.884831	0.955592	1.04685	1.05969	1.03286	1.05787	1.11297	-0.0315752	1.1288	0.942228	0.9648	0.918538	1.16302	0.956439	0.970547	0.826754	0.64818	0.976452	1.05326	1.05435	0.979524	0.893864	1.35922	1.05033	1.13971	0.996209	1.16505	0.713185	0.677781	0.855019	0.853046	0.625724	0.446339	0.939142	0.839601	1.04795	0.99413
0.996734	1.18942	1.19829	1.05732	0.793388	1.45808	1.14226	0.882075	1.07509	0.842717	0.985003	1.06779	1.11853	0.732678	1.06022	1.01205	0.965795	1.13715	0.982503	1.27086	0.0425119	0.783761	0.845942	0.937443	0.89172	0.866624	0.767045	0.880102	0.794956	0.908472	0.919937	0.877717	1.11308	0.942999	0.984766	1.13592	1.12791	1.50186	0.996209	1.04298	0.756108	0.799314	0.939989	1.05528	0.85168	0.802407	0.466287	1.15445	1.04144	1.02253
0.921139	1.07669	1.16556	1.0858	1.03424	0.986114	0.913157	0.966981	1.09841	0.827868	0.99182	0.911602	1.07846	0.814607	1.07068	1.24498	1.15023	1.07323	1.04038	1.23813	0.0716176	0.930002	1.10271	1.03228	0.851492	0.924613	0.871212	0.838358	0.919258	1.23256	1.02041	1.22522	0.959262	0.94632	0.92669	0.669903	1.13089	1.23558	0.99166	1.27427	0.805635	0.972266	0.817844	1.03321	0.738702	1.41926	1.05736	1.25415	0.930788	1.01117
0.991134	1.09049	1.00445	0.982556	0.821724	1.15486	0.919703	0.933962	1.16604	0.768469	1.20314	0.924352	1.0217	0.793539	1.06371	1.18608	1.02616	0.91847	1.12786	1.04557	-0.0104075	0.804326	0.926181	0.973919	0.982233	1.09536	0.842803	0.751391	1.06091	1.19173	0.941915	1.40435	0.852988	1.13558	1.11102	0.970874	1.10105	1.01189	0.896133	1.1779	1.21836	1.53319	1.18959	1.08837	0.795191	1.89569	0.781524	0.960294	1.05446	0.641924
0.974335	1.1296	0.936477	0.904236	0.651712	1.1364	1.01789	0.995283	1.00746	0.742482	1.03613	1.15066	0.794658	0.88015	0.952104	1.04953	0.949028	0.800718	1.04038	0.879974	0.031928	0.936857	0.8895	1.05964	1.09621	0.91817	0.800189	0.907931	1.11583	0.933991	1.00157	1.23955	0.995619	1.08246	1.09839	0.762136	0.874279	0.820167	0.796058	1.05797	0.974026	1.07978	0.897504	1.25751	0.99073	1.02307	0.722417	1.1597	1.22369	1.15887
0.985534	0.93865	1.0699	0.946956	0.825266	0.97293	1.03426	0.990566	1.00513	0.72392	1.11111	0.975351	1.06177	0.985487	1.06022	0.912985	0.982562	0.995851	1.03634	0.883825	0.0980773	0.939142	1.0431	1.0104	0.864901	0.715206	0.743371	0.900974	1.032	1.0871	0.910518	1.07117	1.05155	0.833426	0.91659	0.708738	0.957828	1.2622	1.05989	1.31282	1.21175	0.682456	0.966543	0.974384	1.04287	0.521565	0.847198	0.981284	1.08049	0.68737
0.999533	0.945552	0.926408	0.836597	0.970484	0.991387	1.08335	1.27358	1.02379	0.980077	1.01227	0.863791	0.948247	1.0206	1.11951	0.998661	0.952381	1.07323	1.07402	0.941592	0.0292821	0.861452	1.05227	1.00857	1.00235	0.927835	0.77178	0.904453	0.792065	1.04627	1.11146	1.10342	1.21096	0.909795	0.93679	0.854369	1.05033	1.01722	0.814253	1.2914	1.1028	0.733873	0.966543	1.06263	0.877752	0.867603	1.15587	1.29089	0.865698	1.12479
1.07233	1.1089	0.961651	1.02528	0.995277	0.98084	0.972071	1.04245	1.06343	0.824155	1.17246	0.898853	0.951586	1.06742	1.26947	1.0174	0.878605	0.854547	1.04845	0.941592	0.0848474	1.15393	0.988079	1.05234	1.04593	0.892397	0.776515	0.900974	1.05223	1.0182	1.07692	1.10342	1.00681	1.18871	0.964565	1.00485	0.972747	0.932008	1.2555	1.1265	1.16553	0.846058	0.929368	0.724353	1.25145	1.15346	0.939142	0.860591	0.904752	0.630562
0.946337	1.15031	1.20584	0.932716	0.765053	1.03885	0.975344	1.12736	0.932836	1.08402	0.916837	1.11241	0.894825	1.09316	1.14392	1.06292	1.22736	0.834361	0.911171	1.08023	-0.0395131	1.0374	1.06832	1.10888	0.985585	1.06314	0.956439	1.19318	0.988636	0.847227	0.99843	1.0031	0.953668	1.11898	1.06304	0.990291	0.832504	1.04385	0.987111	0.99586	0.841955	0.827361	1.2427	0.562569	1.55127	1.27884	1.28722	1.06524	1.17813	1.16455
0.890341	1.07899	1.11018	0.918476	0.959858	0.912287	0.98189	1.25472	0.98181	1.25108	0.841854	1.07735	1.08848	1.1236	1.06022	1.08166	0.938967	1.17416	0.952894	0.924262	-0.0659728	0.936857	0.990371	1.12712	1.11633	0.966495	1.18371	1.30798	0.971292	1.14325	0.882261	1.11775	0.970448	0.933038	0.994866	1.02913	0.841456	1.37937	0.968916	1.0237	0.881576	1.06575	1.08869	0.603015	1.17758	1.73019	1.31349	1.05475	0.937297	1.53948
1.03033	0.977761	1.15801	0.800997	1.23613	0.896467	0.854244	1.03302	0.998134	1.27336	0.995228	1.01679	0.948247	1.11189	1.1788	0.937082	0.955734	1.25491	0.932705	0.878049	-0.0924325	1.09681	0.990371	1.05782	1.10962	0.840851	1.53409	1.10969	0.994418	1.06924	0.916797	0.992357	1.08511	1.14222	1.14889	0.815534	0.963796	0.932008	0.896133	0.99586	0.818842	0.906825	0.695698	0.786861	1.14716	1.8004	1.74694	1.11772	0.943806	1.44859
0.929538	0.93865	1.04221	0.889996	1.16175	0.983477	1.24045	1.17453	0.823228	1.03576	0.845262	0.857416	1.02838	0.894195	1.17182	1.00402	0.965795	1.0665	0.899058	1.26316	0.0425119	0.925432	0.859697	1.1563	0.958766	1.05992	1.00852	1.13752	0.994418	1.09731	1.07692	0.906377	1.04316	1.20199	0.959515	0.757282	1.4263	0.995917	1.09174	0.860937	0.673564	1.07978	1.12055	0.9082	0.803882	1.15848	1.08363	1.13346	0.689954	1.05094
1.03033	0.90184	0.93396	0.904236	1.15821	0.827914	1.11935	1.01415	0.9375	1.00235	0.848671	0.892478	0.978297	1.01592	1.22413	0.96921	0.881958	0.985758	1.05518	1.21694	0.0795555	0.866022	0.784044	1.13806	0.888367	0.972938	1.16004	1.01925	0.956838	1.25298	0.948195	1.05326	1.00121	1.17543	1.14132	0.800971	1.09807	0.87875	1.0326	0.886636	1.25468	1.06108	0.982475	1.38252	1.31228	1.04313	1.21497	1.10198	0.911261	1.01685
0.988334	0.865031	0.981791	0.954076	1.52302	0.851644	0.926249	0.90566	0.970149	0.798169	0.981595	0.972163	1.08848	1.01358	0.892816	0.950469	1.08652	0.878098	1	0.922336	-0.0315752	0.815751	0.958276	1.03228	1.01911	1.20812	1.0464	1.01229	1.06669	0.862538	1.04553	0.695008	0.939685	1.13558	1.00497	0.898058	0.948876	0.62844	1.23275	0.903769	1.15562	1.06108	0.998407	1.22441	0.934241	1.36911	0.906305	1.13346	0.963333	0.789623
1.06113	0.867331	0.881094	1.22464	1.43802	0.651257	0.900065	1.01887	0.967817	0.84643	0.811179	0.91479	1.03172	1.17275	1.08114	0.904953	1.17371	0.955478	1.00135	0.887677	-0.0686188	0.914007	1.0431	1.03046	1.05934	1.13724	1.00852	1.05056	1.08114	0.859986	1.24647	0.734416	1.10469	1.02269	0.919115	0.966019	0.978715	0.937334	1.0417	1.17362	1.07308	0.962917	1.16304	1.06263	1.02549	0.847543	0.748687	1.06524	1.10002	1.06798
1.02193	0.970859	0.898716	1.23532	1.17591	0.714537	1.00153	1.14151	0.972481	1.136	0.824813	0.978538	0.911519	1.16573	1.11951	0.904953	0.942321	0.975664	0.899058	1.00513	-0.105662	0.767766	0.990371	0.968448	1.09956	1.16624	1.05114	1.27667	1.11005	0.867642	1.01413	0.712921	0.900531	1.18871	0.858514	0.679612	0.787746	1.17699	0.982563	0.888778	1.14902	1.18729	0.647902	1.49651	1.11674	0.406219	0.853765	1.11247	1.08049	0.835069
1.03313	0.957055	0.984308	1.00036	0.79693	0.86219	1.03753	1.18868	0.776586	1.15085	0.889571	1.12516	0.851419	1.17743	0.983492	0.977242	0.764588	1.11697	1.04038	1.03402	0.0425119	0.779191	0.962861	0.837133	0.955414	0.989046	0.78125	1.19318	1.04067	0.811501	0.976452	0.813231	1.02638	0.800221	1.16909	0.883495	0.778795	1.09711	0.987111	0.792404	1.00044	1.07978	0.754116	0.91923	0.71263	0.792377	0.985114	0.871086	0.872207	0.647605
1.01633	1.1158	1.13787	0.961196	0.864227	0.967657	0.919703	0.948113	0.888526	1.00606	0.995228	0.968976	1.04174	1.11891	0.868403	0.85676	1.04292	1.05641	0.94751	0.956996	0.103369	1.17907	0.988079	0.795185	0.921891	0.931057	1.12689	1.06447	1.032	1.07179	1.10518	1.107	0.827818	1.05921	0.92669	1.08252	0.757907	1.06515	1.10083	0.811679	0.931103	0.925522	0.929368	0.808923	1.35139	0.847543	0.512259	0.918314	1.12606	1.00549
0.951937	1.18942	0.996895	1.068	0.726092	0.914924	1.06699	0.853774	0.860541	1.05804	0.988412	1.0391	1.06845	1.17509	0.690537	0.888889	0.975855	0.884827	0.925976	1.08023	-0.0633269	1.09224	1.18065	0.959329	1.02917	1.22101	1.16004	1.02968	1.02043	0.951854	1.1146	0.924289	0.931295	0.896514	1.08072	0.966019	1.07718	0.990591	1.22365	0.732439	1.14902	0.855407	1.08338	1.11778	1.16454	0.682046	1.30692	1.02326	1.07399	0.863473
1.03313	1.17101	0.956617	0.904236	0.938607	1.46599	0.909884	1.04717	0.867537	0.972652	1.14179	1.10285	1.02838	1.03933	0.753313	1.05221	0.949028	0.827633	0.81965	0.876123	-0.121538	0.856882	1.11646	0.961153	1.16661	1.15013	1.29261	1.09578	1.24013	0.870194	1.09576	1.17507	0.959262	0.796901	0.959515	1.18447	0.763875	1.13971	1.15997	0.73458	1.09949	0.948894	1.72066	0.981738	1.10805	0.762287	1.67469	1.13871	0.98286	1.38042
1.01073	1.05828	0.908786	0.957636	1.05195	1.17595	1.17172	1.17453	0.790578	1.24737	1.04635	1.04866	1.23205	1.04401	0.903278	0.963855	1.20724	0.931928	0.889637	0.860719	-0.0712648	0.941427	0.894085	0.933795	1.18672	1.14046	1.27841	1.00881	1.08403	1.082	0.769231	1.0855	1.0991	1.18207	1.09082	0.902913	0.99065	0.942659	0.768764	0.848087	1.17213	0.860081	1.52416	1.51489	1.02984	1.58977	0.853765	1.05475	1.06748	1.13615
1.00793	0.963957	1.11521	1.068	0.81464	0.864827	1.14554	0.900943	0.923507	1.34761	1.13156	0.981725	1.00835	1.02996	0.87189	1.03882	1.2173	0.955478	0.960969	0.906932	-0.0818486	1.00769	0.955983	0.910086	1.16326	0.998711	1.20739	0.942718	1.14185	1.04117	1.04239	0.841892	1.10189	0.840066	0.96709	1.47087	0.877263	0.947985	0.90978	0.869503	0.947612	0.944219	1.13648	1.04057	0.942932	0.772317	0.801226	0.913066	1.10002	1.27817
0.946337	0.954755	0.893681	1.18192	1.23967	0.959747	1.07026	0.830189	0.939832	1.34761	0.872529	0.981725	1.00501	1.01826	0.955592	1.06024	0.892019	1.04968	0.79004	1.00321	-0.0977245	0.879732	0.914718	0.904614	0.784445	1.03415	0.714962	1.01229	1.04934	1.12793	1.19309	0.659183	0.922905	0.693968	1.07567	1.19903	0.919037	0.969288	0.896133	1.16719	0.871671	1.20598	0.860329	0.981738	0.77781	0.376128	1.09676	0.818611	0.748535	1.10206
0.932338	0.934049	0.971721	0.932716	1.65762	1.09158	0.965525	0.79717	0.900187	1.08774	0.872529	0.940289	1.01503	0.924625	0.917229	0.942436	0.982562	1.23472	0.850606	0.983954	0.00546834	1.00998	0.972031	0.941091	0.824673	0.97616	0.861742	1.11317	1.00598	1.23511	1.1146	0.626941	0.914515	0.833426	0.97214	1.20874	0.930973	0.761584	1.07354	0.925186	1.2877	1.29012	0.823155	0.794215	0.890788	0.466399	1.46454	0.692671	0.904752	0.954365
1.05833	0.904141	1.05228	0.957636	1.11924	0.761997	1.02444	0.924528	0.974813	0.972652	0.920245	1.10603	0.828047	0.983146	0.903278	0.907631	0.942321	1.06987	0.997308	0.947368	0.0822014	1.01455	1.01559	1.00128	0.831378	0.99549	1.1553	1.00533	1.14763	1.10497	1.03297	1.03535	0.953668	0.982844	1.16657	0.946602	1.22339	0.889402	1.04625	0.869503	1.37684	1.24338	0.897504	0.830984	1.03418	0.742227	0.906305	0.755641	0.839662	1.43723
1.11153	0.743098	0.916338	0.836597	0.79693	0.867464	0.98189	0.915094	0.988806	0.839005	0.961145	1.0391	0.988314	1.0089	0.861428	0.854083	0.942321	1.18425	0.850606	0.939666	0.0266361	0.875162	0.900963	0.833485	0.529668	0.947165	1.39205	1.30798	1.07247	0.911024	0.819466	0.766659	1.10189	0.806862	1.11102	0.674757	1.11001	0.761584	1.02805	0.908053	0.974026	1.32752	0.950611	1.58108	1.02984	1.1986	0.807793	0.629701	1.08049	1.06798
2.03546	0.961656	0.92389	1.24955	1.36009	0.706627	1.11935	1.08491	0.951493	1.08402	0.947512	0.88929	1.12521	1.0838	1.19972	0.86747	1.07311	1.0665	0.921938	1.12644	0.0795555	1.15165	0.944521	0.811599	0.861549	1.14691	1.08428	1.49235	1.08403	1.19428	1.16797	1.06401	1.25851	1.05589	0.810538	1.29612	1.50388	1.12374	1.11448	1.1008	1.15562	1.38828	1.25863	1.42297	1.46437	1.59478	2.52189	1.12821	1.43198	1.99962
3.035	1.31365	1.45758	1.97223	0.786305	0.160837	0.978617	1.13679	1.01213	1.94159	1.58828	1.48534	2.05342	0.751404	1.43339	1.06827	1.71362	1.03622	1.02019	1.11297	0.0636797	1.03511	1.16002	0.775123	1.00235	0.87951	1.12689	0.883581	1.00598	1.16366	0.678179	1.21447	0.718747	1.02601	0.984766	1.2233	0.907102	1.2409	0.900682	1.55468	1.77592	1.09847	0.499203	2.30175	0.725666	2.28185	1.50394	0.776631	1.24322	2.11324
4.14932	2.04755	2.48469	3.72019	2.22432	1.44226	2.05542	2.41981	1.60448	3.98713	2.73688	1.76583	3.22204	1.32725	3.29923	1.38153	3.44735	1.40294	1.92328	1.78113	-0.103016	1.05111	1.21504	0.547146	0.854844	0.418814	0.918561	0.660946	0.96262	0.926335	0.483516	0.999522	0.727137	0.55119	0.97719	0.883495	1.38751	0.713652	0.732373	1.7303	1.92309	1.12184	0.950611	2.85697	0.895133	2.31695	1.37916	1.02851	1.54914	2.28934
4.4685	2.31212	3.25501	4.57458	4.08028	2.32818	3.75409	3.33019	2.16185	4.42891	3.41172	2.83043	3.91653	1.76498	4.27226	2.11245	4.5607	2.31132	2.12382	2.27022	-0.0712648	0.918577	1.0133	0.600036	0.83473	0.492912	1.13163	1.00186	0.896132	0.890609	0.703297	1.1679	0.738324	0.720531	1.05042	3.78641	1.33678	0.916031	1.03715	1.84166	2.19571	3.01963	1.18959	2.85697	1.65991	1.68506	1.37916	1.64247	2.12194	2.2723
4.71769	2.76304	3.7736	4.77038	4.46989	3.29056	3.51189	3.42453	2.63526	4.82985	3.83436	3.50935	4.4808	2.03418	4.55127	3.04685	5.09054	3.1625	2.72409	2.40501	-0.0977245	0.916292	0.774874	0.866314	0.754274	0.757088	1.1411	1.07143	0.92504	1.20704	0.612245	1.22164	0.651627	0.627559	1.15899	5.81553	1.75154	2.01314	1.72858	1.91019	2.22307	3.646	2.02337	2.96728	2.04229	2.61284	1.39229	2.06752	2.43437	3.34596
4.34811	2.89877	3.94478	5.33642	5.64935	3.28792	4.55269	4.91509	3.0084	4.20988	4.08657	3.84084	4.6611	2.26358	4.84771	3.34672	5.5835	3.68734	2.91655	2.89795	0.0134062	1.1585	0.933058	0.822542	0.764331	1.02771	0.894886	0.855751	0.77183	0.86509	0.800628	1.22522	0.984432	0.833426	1.32312	4.34466	2.52138	3.7014	2.17892	1.99372	2.36835	6.10003	3.18109	3.28717	1.22103	3.44534	1.4514	2.82841	3.4693	3.43117
4.17452	2.90107	4.06562	4.86294	5.5856	4.3505	4.48396	4.60377	2.75653	4.67021	3.96046	3.88547	4.38731	2.2589	4.30714	2.93173	5.42924	4.51161	3.05653	3.0905	-0.0183454	1.19735	0.873453	0.840781	0.600067	0.815077	0.748106	0.737477	0.789175	1.14835	0.960754	1.35419	1.31444	0.962922	1.11607	4.69417	2.9451	4.58015	2.82487	1.99172	2.32115	7.12371	3.41476	2.58855	2.62891	6.00301	0.965412	3.93038	4.00955	3.61295
4.11853	2.91948	3.7308	4.43218	5.64581	4.21867	4.42832	4.91981	3.05737	5.00433	4.7137	3.65597	4.06678	2.82537	4.27924	3.08166	5.27163	3.4451	3.0498	3.2484	0.119245	1.14022	0.887208	0.822542	0.764331	0.66366	0.951705	1.141	0.832536	1.19684	0.982732	1.42226	1.04596	1.24516	1.30292	4.82524	3.03163	3.60554	3.69371	2.38809	2.75655	5.73076	3.04833	4.95281	3.20249	4.61886	1.27408	4.91691	4.39358	3.32323
3.99533	2.45475	3.87933	4.4571	5.93625	4.61417	4.51342	5.4434	3.35588	4.73333	4.88753	4.21696	4.64441	2.53277	4.20949	3.8822	4.73508	3.55949	3.25707	3.69127	0.0927853	0.856882	0.928473	0.669342	0.911834	0.715206	0.899621	1.33233	0.88746	1.29636	1.02355	1.40435	1.00121	1.69341	1.3307	4.90291	3.2405	4.22333	3.9257	2.53569	2.90513	5.80087	3.82369	4.91237	3.9803	7.28686	3.34282	4.80147	5.10306	3.57887
3.74895	2.18098	3.83905	3.9765	5.05431	4.48497	4.90945	5.11321	3.55877	4.87811	4.4274	4.85125	5.13523	2.69195	4.46757	3.82329	4.2723	4.00359	3.22342	3.94737	0.291233	1.17678	0.84365	0.762356	0.727456	0.70232	0.762311	1.41582	1.02622	1.60514	1.38776	1.44734	1.15503	2.51688	1.10849	4.67961	3.13308	5.30446	5.08112	2.71856	2.80938	7.57713	3.56346	5.38301	4.00203	4.91976	2.79116	4.28721	5.38295	3.38004
3.94494	2.97469	4.14114	4.30758	5.64227	4.65899	4.90617	5.69811	3.51446	4.88925	4.78868	4.61857	4.00334	2.7926	5.02209	4.08568	4.33602	3.95649	3.1642	3.90501	0.465867	1.08081	0.83448	0.993981	1.0057	0.87951	1.52936	1.54105	0.988636	1.71997	1.38148	1.19656	0.959262	3.16104	1.28272	5.02427	3.27929	5.65063	4.88097	2.73701	2.88248	5.89903	6.51089	4.76897	4.0759	4.39318	3.09326	4.36593	4.4066	3.10169
4.02053	2.65721	4.54393	4.53186	6.1098	4.35314	4.54942	4.75472	3.68004	4.86697	4.53647	4.71101	4.33055	2.50468	4.39084	4.16867	4.33602	4.25255	2.99865	4.22272	0.492327	0.904867	1.16231	0.875433	1.31076	1.13724	2.47159	1.26623	1.09559	1.80163	1.30612	1.32553	1.22495	2.83232	1.3206	4.68447	3.2584	5.21392	5.5815	2.75151	2.75606	5.6139	4.11577	4.8278	4.24537	4.16249	2.70578	4.96939	5.92319	3.46525
3.68175	2.92868	4.44071	4.37522	6.61983	4.67481	4.92581	5.83962	3.46315	4.77045	4.37628	4.59945	4.57095	3.21629	4.12578	3.83668	4.55399	4.54189	3.17497	3.89923	0.487035	0.918577	1.53829	0.884552	1.28729	1.23067	2.44792	1.45408	0.913477	1.68425	1.41601	1.26463	1.12147	2.92861	1.38625	4.83495	2.87348	6.61992	4.81729	2.63635	2.71739	5.3942	4.6256	5.56318	4.85805	4.73922	3.4479	5.32622	6.09894	3.44821
3.83014	2.89417	4.1789	4.52474	6.99882	4.40587	5.30548	5.8066	3.48414	4.88925	4.48534	4.84169	4.91152	3.35674	4.27226	3.53949	4.57076	4.80094	3.1817	3.79718	0.444699	1.19049	1.58872	0.818895	1.57224	1.13402	2.36742	1.17579	1.20833	1.63321	1.20565	1.54406	0.760697	2.8456	1.4519	4.18932	2.91227	7.10989	4.83548	2.58923	2.54805	6.01589	5.28412	5.50435	5.2274	4.71916	2.41025	5.12681	6.06639	3.10169
3.64816	3.12653	4.21415	4.59238	6.07792	4.26613	5.45931	4.87736	3.36054	4.99319	5.05453	4.78751	4.98497	2.95178	4.7396	3.35475	4.72837	4.10452	3.18304	3.33119	0.502911	0.973418	1.7171	0.973919	1.5052	1.19523	2.30587	1.61758	1.17364	1.5541	1.17739	1.21806	1.02359	2.49696	1.65138	4.60194	3.06147	5.84768	5.42229	2.70917	2.58343	5.66064	4.63091	4.79838	5.44902	4.91976	2.64011	4.8382	5.35691	2.11324
3.51657	2.90567	4.16632	4.46422	5.52893	4.54825	4.54615	5.32075	3.33955	4.85583	4.87048	4.69188	4.54424	2.98455	4.61404	3.35743	4.50369	3.56959	3.01346	3.32734	0.513494	1.15622	1.82256	1.00857	1.89742	1.05026	2.60417	1.65584	1.35865	1.64852	1.15542	1.6802	0.964855	2.41395	1.78015	4.48058	2.65864	5.2725	4.88552	2.36008	2.79285	5.96915	5.80988	4.71749	4.04548	4.71414	3.96016	4.86444	5.99479	1.07366
3.48857	2.80905	4.121	4.11178	5.94333	4.28195	3.8981	5.71226	3.3722	4.6962	5.04431	4.71101	4.76461	2.97519	4.7396	3.00402	4.09121	3.85219	2.78331	3.00963	0.648439	1.45784	1.6254	0.961153	1.68287	1.33376	2.70833	1.67324	1.376	1.36781	1.29356	1.58706	1.13825	2.58661	2.01498	4.67476	2.81679	5.73052	5.43139	2.7777	2.63907	5.82424	5.35847	4.57409	5.26217	5.26078	4.95184	4.88543	5.55869	1.03958
3.44937	2.53528	3.80381	4.05838	5.12161	4.73545	4.33668	5.46226	3.20662	4.44747	4.64213	4.51657	4.46077	2.87921	4.53732	2.78715	3.98055	3.50903	2.76447	3.70282	0.489681	1.57895	1.46951	0.831662	1.44485	1.37564	2.67519	1.65932	1.67374	1.3525	1.02983	1.64796	1.21376	2.76259	1.96448	4.73786	2.65864	5.51749	5.01744	2.39006	2.75369	5.27267	5.32661	4.69175	5.05359	4.36309	4.73511	4.44464	4.94684	1.9769
3.55016	3.11963	3.86423	3.84478	5.46871	4.6959	4.78508	5.33491	2.92444	4.34352	4.41377	4.14683	4.13022	3.3661	4.68031	3.2075	4.00738	3.79163	2.75908	3.16752	0.603457	1.43956	1.3205	1.07423	1.86725	1.56572	2.35795	1.71498	1.55811	1.34229	1.03297	1.52973	1.49063	2.59325	1.64128	4.36893	2.55719	4.80383	4.76725	2.31296	2.70229	5.32409	4.66808	3.98946	5.16657	4.81444	4.78765	4.33969	5.51313	1.78375
3.24218	3.04831	3.46648	3.64543	4.76741	4.717	4.02247	5.56604	3.23228	4.54399	4.59782	4.25839	3.95659	3.08755	3.78052	2.99063	3.76928	3.34417	2.59892	3.32157	0.447345	1.38929	1.45575	1.03958	1.81696	1.60116	2.09754	1.77064	1.4685	1.4801	1.34066	1.81634	1.70038	2.37742	1.37867	4.23786	2.8526	5.37369	4.43518	2.26585	2.73436	4.8847	5.1726	4.74691	4.42787	5.49147	4.5972	5.12157	5.03146	1.67014
3.60616	3.0046	3.40858	3.18263	5.65643	4.31359	4.03557	5.59434	3.29757	4.22101	4.22972	4.15321	4.86144	2.95178	4.47105	3.35743	3.58149	3.52249	2.59219	3.30424	0.590228	1.12194	1.33654	0.8882	1.83037	1.77513	1.98864	1.68367	1.49452	1.35505	1.45683	1.8235	1.62487	2.33426	1.2903	4.53398	2.46767	5.07545	4.76725	2.76485	2.89853	5.60922	6.52151	4.89398	4.31054	3.92678	4.50525	5.06909	5.72792	1.95986
3.40457	2.46166	3.23487	3.81986	5.28099	4.11847	4.54942	5.30189	3.12966	4.02054	4.31152	4.36677	4.13356	2.73876	4.74657	2.9826	3.66868	3.45856	2.71871	3.3389	0.502911	1.33674	1.48097	0.915557	2.07844	1.69137	1.89394	1.63149	1.61593	1.80419	1.33124	1.70528	1.35639	1.96569	1.3913	3.92233	2.16033	5.11805	4.85368	2.81839	2.42351	5.37551	5.5231	3.83503	4.96234	6.09829	3.61208	4.62305	5.22673	1.69854
3.43257	2.70322	3.56466	4.05838	4.79221	4.13957	4.02575	5.48585	3.132	4.05024	3.8923	3.79941	4.13356	2.72706	4.02116	2.94244	3.66533	3.50903	2.76447	3.4525	0.553184	1.20192	1.30903	0.775123	1.97787	1.49162	1.72822	1.32189	1.45116	1.40099	1.3438	1.7626	1.28088	2.13835	1.5731	4.28155	2.06783	4.88372	4.76725	3.05183	2.59945	4.13213	5.45937	3.99314	5.08835	6.49448	4.62347	4.88543	5.19419	3.28347
3.46897	2.6135	3.44634	3.63119	4.80992	4.48761	3.78682	5.58962	3.19263	3.75696	4.19564	4.03846	4.38063	2.2074	4.32806	2.9344	4.13481	3.78154	2.95559	3.56418	0.444699	1.28647	1.62082	1.09064	1.48843	1.44652	2.12121	1.26971	1.51475	1.51327	1.37206	1.83425	1.20817	2.30437	1.35342	4.88835	2.03203	4.31386	4.55345	2.76057	2.56879	4.74914	5.077	4.00049	4.73204	5.06018	5.45096	4.30296	4.7711	1.52244
3.36258	2.76074	3.47655	3.50659	5.06139	4.40587	4.48069	5.41038	3.16698	3.98713	3.9332	4.49108	4.20033	2.61002	4.5129	2.91834	3.68545	3.84883	2.87483	3.29076	0.426177	1.16307	1.55663	1.09794	1.75997	1.45296	2.30114	1.5167	1.33842	1.34995	1.62009	1.89515	1.49902	2.28777	1.51502	4.21359	2.08872	5.21392	4.3442	2.36436	3.06736	4.76784	5.20446	3.95269	4.84067	5.32096	5.04378	4.25048	5.28531	2.18141
3.40737	2.81365	3.39599	3.91598	4.80638	4.54298	3.92429	5.57547	3.09701	3.95372	4.23995	4.39545	4.16694	2.93071	4.20251	2.81124	3.5949	3.49557	2.76985	3.39859	0.383842	0.971133	1.44429	1.09612	1.7298	1.37242	2.36269	1.30798	1.23435	1.2887	1.67347	2.22116	1.33681	2.4073	1.61098	4.34951	2.58106	5.09143	4.18499	3.07539	3.40744	4.6837	5.15135	4.17698	4.77984	5.25075	5.19483	4.78048	5.03146	1.98826
3.35418	2.52837	3.60997	3.9943	5.38725	3.99455	3.55444	5.61321	3.20429	4.14676	3.84458	4.37952	4.22371	2.76685	4.39084	3.17537	3.65862	3.16586	2.73755	3.47368	0.476451	1.19506	1.31591	1.07241	1.80355	1.32088	2.2822	1.73237	1.24591	1.51837	1.7237	2.0277	1.20257	2.04538	1.45695	5.09223	2.39905	4.80383	4.1304	3.01114	3.11358	5.61857	5.34785	4.14389	4.69728	4.95988	3.91419	4.23999	5.22673	1.97122
3.20579	2.89417	3.96492	3.80562	4.51948	4.19757	3.88828	5.54717	3.16931	4.06138	4.03204	4.25202	4.87145	2.68727	4.12927	3.05221	4.19517	3.57295	2.58681	3.47946	0.431469	1.21563	1.33884	1.15813	1.67616	1.25	1.77083	1.92022	1.35576	1.45968	2.10675	1.5154	1.0935	2.43719	1.57562	4.87864	2.26179	4.87307	4.64898	3.21245	2.89566	5.22125	5.34254	3.62177	4.1237	4.30792	4.12434	5.19503	4.56932	2.30638
3.40457	2.45936	4.02031	3.88394	5.18536	4.26349	3.91447	5.51415	3.29291	4.13191	3.96387	4.36039	4.63439	3.05712	4.18159	2.96921	3.60832	3.43838	2.5747	3.5199	0.494973	1.09909	1.5635	1.04505	1.78679	1.4433	1.73769	1.79151	1.32396	1.54389	1.72684	1.87724	1.0935	2.47039	1.6337	5.09223	2.33042	5.20327	4.43518	3.23601	2.68105	4.82393	5.53372	4.80574	3.78042	3.98696	3.73687	4.99563	4.99892	1.86896
3.46897	2.73313	3.46648	3.89106	5.17119	4.34786	3.85883	5.23585	3.46549	4.09108	3.86844	3.9779	4.46077	3.18352	4.0386	3.13521	3.54795	3.80173	2.62046	3.76252	0.447345	1.21563	1.70793	1.07241	1.83708	1.42397	2.32008	1.90979	1.09559	1.55155	1.48195	1.88082	0.976042	2.54012	1.7347	5.43204	2.19614	5.49086	4.03487	3.01542	3.23575	5.46432	4.57249	4.72852	4.63644	6.07823	4.58406	4.99563	4.95986	2.60178
3.58936	2.57669	3.44382	3.84834	4.71074	4.22658	3.99302	5.56604	3.3069	3.90546	3.83776	4.22971	4.33055	3.01732	3.97931	3.18876	3.75922	3.56622	2.68775	3.30424	0.547892	1.40529	1.45575	1.0797	1.98793	1.3982	2.40057	1.68019	1.34709	1.70721	1.7865	1.68737	1.0124	2.95849	1.65138	5.31553	2.19614	5.19794	4.04852	3.33024	3.01123	5.31007	4.82209	3.80561	4.21495	5.11535	4.32793	5.10058	4.84921	2.70403
3.76855	2.56518	3.4841	3.95514	5.2137	4.40323	3.98647	6.00472	3.42817	4.25071	3.9332	4.25202	4.31052	2.93305	4.27226	3.31995	3.70557	3.48884	2.62719	3.52567	0.468513	1.6475	1.59331	1.01769	2.0818	1.58827	2.00758	1.64889	1.41647	1.56941	1.40973	1.81634	0.976042	3.19424	1.93166	5.14563	2.34235	6.14593	4.22138	3.04754	3.08387	4.93144	4.55125	4.1108	4.79722	4.45336	4.24256	5.63058	5.12259	2.15868
3.73775	2.56748	3.7585	4.20434	5.28453	4.5377	4.1403	6.32547	3.65205	4.35095	4.42059	4.66957	4.6611	3.29354	4.45362	3.16734	4.07109	3.56959	2.80619	3.76059	0.590228	1.38472	1.76525	0.939267	1.91083	1.43041	2.00758	1.58279	1.50897	1.76335	1.38776	1.65512	0.889345	3.36027	1.88873	5.13107	2.63477	6.43884	4.22138	3.12464	2.66784	5.04363	4.90175	4.19537	4.18888	4.81444	3.17207	5.57285	5.07051	1.88033
3.76015	2.78144	3.77108	4.27198	5.46163	5.13095	3.80319	6.43396	3.56576	4.47717	4.62849	4.85444	4.77796	3.29822	4.43269	3.18608	3.99061	3.63687	2.84253	3.77792	0.449991	1.13337	1.82027	1.00128	2.00469	1.26933	1.88447	1.73237	1.54944	1.69701	1.28414	1.15715	1.21096	3.60266	1.95691	5.2767	2.58703	5.90094	4.24412	3.10965	2.57869	4.91742	4.64153	3.91224	4.01506	3.76128	4.14405	5.23701	4.90779	2.03939
3.83294	2.94018	3.82143	4.0833	5.39433	4.86992	4.52651	6.66509	3.57743	4.69991	4.6728	4.73969	5.31219	3.4691	4.58614	3.20214	3.90677	3.80846	2.77254	3.60462	0.465867	1.16536	1.76983	1.01951	1.93429	1.42075	1.99337	1.7115	1.38756	1.69445	1.41287	1.41868	1.30605	3.55949	1.866	4.84951	2.41396	5.39499	4.54435	2.90191	2.70746	4.72577	4.54594	3.83871	3.87167	4.03711	3.43476	4.61256	5.04448	2.21549
3.55016	2.93788	3.86171	4.1723	5.58205	5.20478	4.73271	6.96226	3.42351	4.81871	4.85344	4.66001	5.47579	3.44335	4.72216	3.28782	3.92019	3.89593	2.71602	3.32349	0.362674	1.16764	1.82027	0.9648	1.81696	1.29832	2.23958	1.5654	1.32974	1.69701	1.5416	1.46525	1.23054	3.53293	2.00741	4.96602	2.21404	5.34706	4.21228	2.68132	2.965	5.02026	4.15826	3.7762	3.81952	4.57874	3.75657	4.56533	5.23975	2.33479
3.46337	2.91718	3.69556	4.13314	5.29162	4.70381	4.88981	7.04245	3.46082	4.98206	4.77164	4.55801	5.72621	3.39888	4.62799	3.46185	4.16834	3.86565	2.52355	3.44288	0.315047	1.49212	1.9647	0.98851	2.2997	1.53028	2.64205	1.48887	1.12739	1.62045	1.65777	1.46525	1.42631	3.6425	2.09578	5.67961	2.56614	5.99148	4.48522	2.67918	2.87585	4.94547	4.29102	4.03726	3.58053	3.99699	3.77627	4.56533	5.11608	2.77788
3.63136	2.67101	3.66787	3.97294	5.46163	4.70909	4.85053	6.83491	3.38853	4.68506	4.82277	4.52614	5.6995	3.48315	4.65938	3.41901	4.16834	3.75799	2.64738	3.08087	0.468513	1.47841	1.84778	0.893671	2.50084	1.73325	2.79356	1.64193	1.51764	1.623	1.44741	1.68378	1.42351	3.25069	2.06296	5.32524	2.30356	5.08077	4.84913	2.61065	2.39709	4.73045	3.71747	3.69163	3.35458	3.78636	3.59895	4.6283	4.76459	1.43723
3.59216	3.09893	3.83402	4.18654	4.9941	4.55616	4.85381	6.82075	3.36054	5.06002	4.82618	4.53889	5.90317	3.48315	4.5687	3.31727	4.35278	3.73444	2.51817	2.93261	0.579644	1.53325	2.06786	0.975743	2.32652	1.74936	2.27273	1.82282	1.57835	1.47754	1.43799	1.73394	1.23334	3.12784	2.04528	5.11165	2.15138	5.12338	4.54435	2.60637	2.36077	4.30508	3.79182	3.59971	3.45017	4.10732	3.23774	4.49711	4.78412	2.19845
3.60056	3.08052	3.60745	4.12246	5.36246	4.33468	4.73271	6.6934	3.40951	4.73704	4.69666	4.5867	5.40234	3.49485	4.54778	3.39491	4.20188	3.70416	2.5572	2.94801	0.479097	1.64293	2.13434	1.06146	2.24941	1.91688	2.24905	1.37407	1.27193	1.96495	1.41915	1.94172	1.23054	3.22745	2.21194	5.04369	2.51243	5.34174	4.37604	2.58495	2.19899	4.45933	3.96707	3.27981	3.19815	3.88666	3.93389	4.89592	4.41961	2.06779
3.60336	3.02991	3.65276	4.07262	5.17828	4.57198	4.89963	6.65094	3.33256	4.93008	4.59441	4.56757	5.41569	3.56039	4.47454	3.31995	4.09792	3.90602	2.44818	2.82092	0.600811	1.36187	1.90509	1.08335	2.36339	1.95876	2.33428	1.62106	1.37311	1.78122	1.5102	1.5369	1.22495	3.79524	2.02256	4.91262	2.64671	5.55477	4.61259	2.55069	2.67444	4.40792	4.08922	3.32026	3.48059	3.78636	4.73511	4.99038	4.49772	2.153
3.55016	2.85506	3.61752	4.00854	4.97639	4.23712	4.69671	6.58491	3.40951	4.81129	4.55351	4.40183	5.57262	3.5838	4.49895	3.42169	4.11469	3.96995	2.48991	2.93453	0.682836	1.419	1.9945	0.935619	2.16561	1.74936	2.71307	1.85761	1.42225	1.62555	1.53846	1.63721	1.32842	2.9917	1.81045	4.88835	2.56018	5.58672	4.44882	2.59994	2.32446	4.37519	3.829	3.50043	3.69786	3.35507	3.98643	5.0481	4.94684	1.5338
3.70695	3.08052	3.63011	4.15806	4.91972	4.1923	4.88981	6.32075	3.48181	4.83356	4.62168	4.3827	5.48581	3.50187	4.63497	3.53414	3.85312	3.83873	2.46837	2.85366	0.748986	1.32074	1.80422	1.15813	2.28964	1.81701	2.83144	1.84369	1.62749	1.71487	1.76138	1.81275	1.25291	2.87548	1.69935	4.6068	2.46469	5.68258	4.42153	2.74129	1.93484	4.62761	3.69623	3.91592	3.29374	3.76128	3.90762	4.86444	4.7711	1.92577
3.72095	2.88957	3.52438	4.21146	5.12161	3.88908	5.02073	6.58019	3.56576	4.7853	4.55692	4.6887	5.47579	3.67978	4.57568	3.38956	3.92019	3.83537	2.48048	2.95186	0.653731	1.53553	1.94177	1.22561	2.3064	1.74936	2.34848	1.74281	1.71421	1.57962	1.18681	1.71603	1.36758	3.76868	2.15638	4.63107	2.7213	5.70389	4.68082	2.30011	2.15937	4.79589	3.79713	3.75046	3.45452	3.58576	4.08494	4.96414	4.19831	2.18141
3.54456	2.95169	3.49669	4.27554	5.04368	4.36368	4.93236	6.33491	3.37687	4.80386	4.65235	4.43689	5.42237	3.65403	4.43618	3.36814	3.84306	3.89929	2.48452	3.22144	0.5426	1.24305	2.04493	1.11253	2.03822	1.64626	2.61364	1.69411	1.76336	1.59748	1.47881	1.90948	1.30046	3.45656	2.16396	4.81553	2.33638	5.40032	4.38969	2.52284	2.33766	4.71175	4.2273	3.70266	3.15035	3.62086	4.24256	4.728	4.22434	2.21549
3.46897	2.93558	3.26257	4.30402	4.79221	4.26613	4.72289	5.84434	3.36054	4.88182	4.32856	4.50701	5.42571	3.78745	4.39781	3.38688	3.75587	3.77145	2.44684	3.16367	0.606103	1.22477	2.12059	1.11982	2.00469	1.89111	2.50473	1.95849	1.59858	1.69445	1.35008	1.97755	1.21096	3.47648	2.23466	4.72816	2.45276	4.9423	4.02578	2.55497	2.08012	4.99688	3.79713	3.04081	3.10255	2.99398	4.11121	4.86969	4.15925	1.92577
3.49417	3.04141	3.38592	4.39658	5.01535	4.20285	5.11892	6.04717	3.3722	4.94122	4.34219	4.4082	5.23205	3.6985	4.36643	3.30388		3.90266	2.37012	3.02311	0.592874	1.38929	2.1458	1.25844	1.71304	1.68814	2.54735	1.91327	1.49741	1.66383	1.71115	1.94889	1.5186	3.70891	2.33314	4.80583	2.27969	5.21924	4.1304	2.55069	2.13956	4.92209	4.02549	3.32026	3.21118	3.83149	3.7894	4.54959	5.10957	2.40295
3.26458	3.0092	3.26508	4.22214	4.77804	4.10793	4.98473	5.94811	3.35354	4.78159	4.45126	4.43051	5.64942	3.63062	4.31063	3.29317		3.94976	2.48721	3.04814	0.640501	1.61322	1.94177	0.957505	2.05498	1.73003	2.1733	1.84717	1.57257	1.72508	1.72998	1.79484	1.1774	3.44992	2.20183	4.65049	2.25283	4.90502	4.23958	2.41148	2.37068	4.79121	3.63781	3.58868	3.12862	3.81143	3.33625	4.38167	4.08115	2.98807
3.44377	2.95169	3.35571	4.1545	5.1039	4.18175	5.01746	5.94811	3.38386	4.71848	4.27403	4.60901	5.49249	3.50655	4.42223	3.3012	3.66868	3.87238	2.41588	2.73235	0.741048	1.4487	2.12288	1.0797	1.83372	1.73647	2.37216	1.81238	1.58702	1.61024	1.48509	1.99546	1.25851	3.44328	1.73975	4.72816	2.53034	4.93165	4.19864	2.51214	2.28483	5.01558	3.93521	3.45263	3.08951	4.31294	3.61865	4.3082	4.58885	3.18122
3.62296	3.04601	3.38088	4.18654	5.06848	4.4006	4.6607	5.72642	3.28358	4.59968	4.37969	4.6122	5.61269	3.57912	4.18856	3.22356	3.62844	3.83201	2.53297	2.76893	0.696066	1.39386	2.19853	1.05782	2.02481	1.46907	2.56629	1.75325	1.84719	1.80419	1.56672	1.65871	1.30605	3.22413	1.91903	4.46602	2.42292	4.80383	4.00758	2.36008	2.27163	4.80524	3.77589	3.71001	3.38499	3.41023	3.68433	4.10355	4.06162	2.26662
3.37098	3.06902	3.34061	4.0655	4.88784	4.26876	4.88654	5.66981	3.35354	4.29526	4.33538	4.45283	5.6227	3.57912	4.16415	3.24498	3.5882	3.8892	2.43472	2.93838	0.614041	1.54924	2.03347	1.16907	2.45391	1.83956	2.48106	1.54453	1.7489	1.69956	1.46625	1.845	1.44309	3.33702	1.83318	4.77184	2.32743	5.35239	4.64443	2.41576	1.99428	4.71175	3.91397	3.21363	3.96727	3.83651	4.02583	4.4184	4.23085	3.14145
3.50817	2.91948	3.21977	4.04414	4.85596	4.2213	4.952	5.87736	3.19263	4.38065	4.36605	4.6122	5.38898	3.59082	4.13625	3.1245	3.9772	4.00695	2.46837	2.76701	0.696066	1.53325	1.98533	1.11071	2.13208	1.89433	2.59943	1.93762	1.73734	1.72252	1.573	1.99904	1.33961	3.19424	2.06296	4.92718	2.46767	5.14468	4.1304	2.28298	2.48294	4.52945	4.17419	2.97095	3.72393	3.21966	3.08012	4.00385	4.09416	3.1869
3.39617	2.88267	3.16187	4.00854	5.05431	3.86535	5.20729	6.10849	3.1903	4.42519	4.2604	4.75244	5.63606	3.4059	4.08393	3.0656	3.67539	3.92957	2.46433	2.96534	0.669607	1.11737	1.95552	1.14536	2.04827	1.77513	2.16856	1.8263	1.86453	1.64342	1.88069	2.17101	1.21096	3.10127	2.20688	4.83495	2.35727	5.00089	4.48522	2.48001	2.05371	4.86133	3.86086	3.16215	3.46756	3.63591	3.23774	3.76771	4.20482	2.99375
3.39057	3.09202	3.17949	4.08686	5.1039	3.34329	5.12874	5.58962	3.16231	4.55884	4.23995	4.51657	5.55593	3.39654	4.21995	3.29853	3.62173	4.00359	2.52086	2.77279	0.619333	1.3573	2.17331	0.955681	2.11197	2.05219	2.65152	1.66976	1.81828	1.54134	1.86813	1.92739	1.21376	3.05479	1.97711	4.90777	2.4259	5.33641	3.84837	2.66848	2.14946	4.94079	3.75465	3.26511	3.13731	3.43029	4.40674	4.46038	4.16576	3.11873
3.49137	3.05982	3.14677	3.89462	5.08973	3.79416	5.024	5.83019	3.29058	4.42148	4.19905	4.46876	5.34224	3.30056	4.11881	3.21017	3.49095	4.20209	2.58546	2.7516	0.682836	1.24533	1.95094	1.01587	2.39692	1.9942	2.59943	1.71498	1.57835	1.77101	1.7394	1.9883	1.18579	3.52297	2.12356	5.19903	2.45574	4.97958	3.60728	2.45431	2.39379	4.96884	3.81306	2.93051	2.55939	3.4002	3.76313	4.23999	4.30245	3.22666
3.45497	2.9862	3.17194	3.95158	4.86659	4.06047	5.25638	5.9717	3.32556	4.47717	4.14792	4.33808	5.20868	3.22097	3.97233	3.05756	3.5949	4.20881	2.46837	2.7516	0.741048	1.34359	2.02659	1.12165	2.50084	1.96843	2.5947	1.90631	1.60726	1.57707	1.64207	2.09577	1.40953	3.3503	2.19678	5.17961	2.20211	4.87307	3.88476	2.01099	2.09333	4.77719	3.51036	2.57752	2.95046	3.12437	4.55779	4.17177	3.97049	3.25507
3.31498	3.0069	3.20215	3.87326	4.99764	3.65178	4.87017	5.58962	3.33722	4.69249	4.2195	4.47833	5.02504	3.28886	3.97233	3.09505	3.6452	3.93967	2.40242	2.74198	0.672253	1.3116	2.04264	1.03046	2.09185	2.10374	2.63258	1.48539	1.48006	1.55155	1.82732	1.69453	1.44588	3.19757	2.16143	4.72816	2.22896	4.83579	3.721	2.38792	2.29144	4.7211	3.82369	2.83123	2.88094	3.05416	3.25088	4.35018	3.98351	3.0676
3.45777	3.02301	3.18453	3.98006	4.92326	3.96818	4.72289	5.83019	3.35354	4.57369	4.35583	4.48789	5.02504	3.25843	3.8398	3.0174	3.58149	4.04396	2.51952	2.9018	0.70665	1.42585	2.05869	1.18913	2.17231	1.9942	2.81723	1.46104	1.8761	1.52603	1.51648	1.91665	1.52978	3.22081	1.94428	4.68447	2.32743	4.7346	3.78923	2.01742	2.02069	4.17887	3.84493	2.84961	3.08082	3.48546	3.4676	4.49187	4.23085	3.40845
3.41017	2.85276	3.06117	3.8341	4.98701	3.87326	4.47087	5.75943	3.23461	4.5477	4.27062	4.33808	4.93155	3.19288	3.76657	3.01473	3.7827	4.19536	2.49798	2.98845	0.756924	1.38701	1.82944	1.2402	2.3064	2.0683	1.96023	1.875	1.82406	1.32443	1.99686	1.9059	1.4291	3.24405	2.11851	4.8835	2.29759	4.35647	3.3298	2.18875	1.97777	4.23029	3.85555	2.56649	3.0113	2.4323	3.62522	4.23474	3.89889	3.6868
3.27578	2.93788	3.22732	4.04414	4.53719	3.44349	4.65743	5.8066	3.08302	4.68135	4.45126	4.27433	4.87813	3.37313	3.6445	2.95582	3.80952	4.15835	2.44549	3.05006	0.714588	1.10823	2.08161	1.12347	2.38015	2.08119	2.37216	1.71846	1.88766	1.52858	1.55416	1.89873	1.58292	3.52297	2.00993	4.63592	2.31251	4.28724	3.72555	1.93175	1.91503	4.30041	3.26075	2.55914	3.07213	2.48746	3.74343	3.7992	4.06162	3.99924
3.28138	2.79294	3.10397	3.9587	4.9693	3.3512	4.70325	5.69811	3.22761	4.51429	4.47853	4.17552	4.93489	3.20927	3.87119	2.87818	3.6452	3.99013	2.4603	2.95379	0.645793	1.24762	2.07015	1.3478	2.11197	1.86534	2.11174	1.52713	1.74023	1.50817	1.85243	1.9668	1.38156	3.40343	1.98468	4.62136	2.45574	4.3831	3.77104	1.84395	1.81598	4.35182	3.55284	2.87903	2.72885	2.4674	3.4676	4.04058	4.38056	4.37985
3.32338	2.75383	2.86985	3.88038	5.35183	3.7467	4.42832	5.89623	3.02705	4.63309	4.32515	4.12133	4.85476	3.33333	3.85724	2.89157	3.57814	3.9935	2.393	2.89409	0.656377	1.25904	1.78588	1.21649	2.27623	1.98131	2.24432	1.80891	1.83852	1.54389	1.74254	2.00979	1.38995	3.1212	2.11093	4.69417	2.63477	4.31386	3.57544	2.19946	1.40986	4.5388	4.0308	2.98198	2.77231	2.57773	4.40674	4.22424	3.89238	3.73225
3.08819	2.80675	2.90761	3.59915	5.08619	4.20021	4.4676	5.90566	3.17631	4.62195	4.49557	3.89503	5.01503	3.39888	3.84329	2.70415	3.62508	4.03723	2.32167	2.65918	0.664315	1.30018	2.07932	0.939267	2.5109	2.0393	2.40057	1.53409	1.78648	1.53368	1.75196	2.05278	1.65284	2.8456	2.09578	4.78641	2.36025	4.38843	3.54359	2.21445	1.51552	4.52945	3.56877	2.89374	2.54635	2.55266	3.2049	4.08256	4.335	3.69248
3.0742	2.74923	2.8623	3.66323	5.04368	3.57005	4.48069	5.49528	3.02472	4.66279	4.36946	3.88547	5.03506	3.30993	3.79098	2.72289	3.62844	4.10452	2.16285	2.71694	0.711942	1.27275	1.9028	1.04687	2.53436	2.15528	2.84091	1.67672	1.58702	1.58217	1.63265	1.88799	1.62487	3.17764	1.93671	4.75728	2.34235	4.4044	3.75284	2.03883	1.62448	3.89374	3.25013	2.73195	2.6854	2.63791	3.38222	4.44989	4.15925	3.87995
3.0602	2.76534	3.12914	3.68815	4.56553	3.62805	4.57888	5.5566	3.08302	4.52543	4.36605	3.97153	4.87145	3.34504	3.79447	2.79518	3.36351	4.00022	2.38896	2.55712	0.558476	1.22477	1.85007	1.05599	2.35334	2.16817	2.65152	1.36364	1.80094	1.54644	2.03768	1.66587	1.49063	2.93857	1.92408	4.45631	2.46767	4.58015	3.69371	1.85251	2.2221	4.19757	2.65534	2.89374	2.542	2.62287	3.06699	3.76246	4.22434	3.47661
3.09379	2.71702	3.06117	3.60627	4.96222	3.88117	4.52324	5.49528	2.82183	4.75931	4.17519	3.89822	4.99833	3.2912	3.72123	2.77376	3.63514	3.92284	2.28129	2.70924	0.532016	1.32988	1.89592	0.993981	2.20248	2.0232		1.43669	1.77203	1.47499	2.09419	1.69811	1.35359	2.89209	2.17911	4.59223	2.18122	4.34582	3.5345	1.99172	1.96456	4.05266	2.62347	2.52604	2.62022	2.39218	3.59895	4.30296	3.93144	4.06741
2.9958	2.67791	2.83964	3.40335	4.41677	3.70188	4.19921	5.34434	2.67024	4.31011	4.25699	3.8759	4.93489	3.00328	3.8398	2.70683	3.6385	3.86565	2.27187	2.73235	0.611395	1.1585	1.94635	1.03958	2.19913	1.96198		1.61062	1.99173	1.36016	1.72998	1.8235	1.19418	2.90869	2.10336	4.29126	2.39308	4.10616	3.46626	1.69189	1.27779	4.23029	2.55975	2.68415	2.37254	2.29188	2.77145	4.18751	4.39358	3.84018
	2.57209	2.77922	3.47455	4.67532	3.53313	4.64106	5.41038	2.81017	4.51429	4.20927	3.98109	4.63439	3.06414	3.77354	2.63454	3.28638	3.79163	2.00404	2.56868	0.624625	1.66578	1.89363	1.15813	2.30305	2.04897	2.32955	1.74977	1.83274	1.65618	1.66719	1.71244	1.36758	2.829	2.06801	4.59709	2.30654	4.66004	3.48901	1.80968	2.12305	4.0106	3.19703	2.75401	2.59849	2.89368	4.51182	4.3082	4.45867	3.54478
3.12739	2.70552	2.57028	3.68459	4.67532	3.39603	4.40868	5.24528	2.74487	4.58112	4.1411	4.01934	4.71452	2.96114	3.70728	2.6158	3.38364	3.76135	2.27995	2.45892	0.672253	1.30018	1.87987	1.14718	2.0114	1.99098	2.80303	1.78108	1.58702	1.55155	1.59184	2.0707	1.50461	3.05479	2.19678	4.09223	2.29461	5.12338	3.41168	1.71545	1.46929	4.00125	3.06957	2.83491	3.08951	3.79639	4.22942	4.59682	4.80365	4.18103
3.0462	2.59049	2.82705	3.62763	4.50177	3.09808	4.67379	5.23113	2.80317	4.58854	4.03204	4.00021	4.62771	3.10159	3.63055	2.60241	3.40376	3.63351	2.29206	2.4647	0.651085	1.31846	1.73544	1.16724	2.17901	2.03608	2.06439	1.98284	1.70265	1.57707	2.00942	2.1316	1.46826	2.47703	2.09073	4.24757	2.34832	4.67069	3.25246	1.88892	1.39996	4.07604	2.74031	2.64371	2.3117	2.82347	3.65149	4.34494	4.25689	3.34596
3.11339	2.40874	2.62566	3.59915	5.04014	3.29056	4.03557	5.06604	2.89646	4.54399	3.96728	4.14683	4.75125	2.83474	3.45966	2.62651	3.41717	3.47875	2.23149	2.50899	0.550538	1.35502	1.98304	1.12165	2.32987	2.07796	2.55208	1.85065	1.63327	1.3576	1.60754	1.9059	1.42631	3.07803	1.7347	4.53398	2.15138	4.61211	3.13874	1.67904	1.80277	3.69274	2.84652	2.83123	2.14224	2.67803	3.89448	4.08256	4.38056	3.32891
3.08819	2.35123	2.67349	3.56355	4.21842	2.91352	3.8621	5.73113	2.67724	4.35466	3.89571	3.67828	4.87145	2.85112	3.77005	2.50067	3.37693	3.53594	2.26245	2.38575	0.598165	1.22477	1.87529	1.09429	2.10191	1.8299	2.34848	1.80891	1.66796	1.46989	2.04396	1.52973	1.33122	3.03154	2.10336	4.52427	2.20211	4.22865	3.37074	2.06025	2.15606	3.98722	3.09081	2.54443	2.23349	2.83852	3.28371	4.25573	4.53027	4.36849
3.035	2.34433	2.38147	3.37843	4.6647	3.43821	4.17303	5.15094	2.72388	4.1876	3.91956	3.92053	4.35058	3.04307	3.52941	2.47657	3.18243	3.5965	2.33109	2.39345	0.502911	1.2499	1.81797	1.18001	2.24271	1.73647	2.54735	1.62454	1.61882	1.74549	1.63265	1.62288	1.47385	2.90205	2.12861	4.30097	2.11856	4.0529	2.96133	2.06239	2.17257	4.35182	3.38821	2.63268	2.25956	2.72317	2.44308	4.15078	4.23085	3.98788
3.063	2.36963	2.4872	3.50303	4.54427	3.25365	4.10757	5.17453	2.77752	4.3361	3.71847	3.97471	4.62771	2.93773	3.4771	2.62651	3.2059	3.71089	2.31359	2.3742	0.463221	1.43728	1.8111	0.973919	2.37345	1.67204	2.54261	1.79847	1.65062	1.28615	1.80534	1.97397	1.6025	2.45711	1.97963	4.39806	2.23792	3.96769	3.35254	1.70688	2.42681	3.34684	3.01115	2.70254	2.04229	3.59579	2.14098	4.0983	3.80126	3.66408
2.937	2.16258	2.68356	3.46743	4.63282	3.10072	4.14685	4.68868	2.69823	4.13934	3.7287	3.79941	4.68447	2.80899	3.3934	2.62115	3.055	3.5965	2.36339	2.31258	0.457929	1.23848	1.74461	0.972096	2.25277	1.98776	2.58049	1.98632	1.51475	1.50561	1.29042	2.0277	1.59411	2.60653	1.96701	4.31068	2.19912	4.17539	3.31615	1.91034	1.89522	3.93113	2.76686	2.65474	2.02491	2.72818	3.97329	3.99335	4.07464	3.57319
2.9706	2.44785	2.52496	3.53863	4.68949	2.95834	4.00938	4.88679	2.6819	4.26556	3.63667	3.88547	4.50083	2.75983	3.49802	2.50335	3.27297	3.51912	2.3607	2.60141	0.664315	1.18821	1.97845	1.11253	2.33657	1.88789	2.27273	1.84369	1.67663	1.37036	1.84301	1.95247	1.36758	2.50692	1.89883	4.44175	1.95146	4.02627	3.36619	1.56125	2.53247	3.61328	2.5385	2.48192	1.75985	2.81846	3.40193	4.46038	4.2634	3.99924
2.85861	2.27991	2.59545	3.37843	4.90201	3.10336	3.87519	4.91981	2.66325	4.58483	3.62645	3.81853	4.61436	2.82303	3.44571	2.57564	3.34675	3.38455	2.3755	2.48203	0.566414	1.37558	2.05181	1.02863	2.33993	1.84278	2.2822	1.88196	1.63616	1.52093	1.64207	1.78051	1.37037	2.5036	1.71955	4.18447	2.06783	3.65347	3.35709	1.53555	1.87871	3.71611	2.35794	2.63268	1.93801	2.55767	2.86996	4.06157	4.21133	4.22647
2.90341	2.07745	2.45699	3.26451	4.84888	3.14291	4.1043	4.91038	2.52332	4.31753	3.75596	3.90459	4.4975	2.7294	3.36201	2.6747	3.32327	3.29707	2.11978	2.52246	0.537308	1.46241	1.69418	1.11071	2.41703	1.71714	2.29167	2.01763	1.47428	1.61279	1.51334	1.91665	1.57453	2.5534	1.95186	3.87864	2.21703	3.79194	3.37983	1.59338	1.89192	3.60393	2.48008	3.02611	2.38123	2.89368	2.90937	4.14028	4.02256	4.31168
2.83341	2.32362	2.42679	3.44607	4.42385	2.7685	3.75409	4.84434	2.58162	4.38807	3.57192	3.51254	4.65109	2.66386	3.55382	2.64525	3.14219	3.3509	2.08748	2.71502	0.447345	1.32074	1.6873	1.09976	2.54442	1.88789	2.27273	1.74629	1.49452	1.3576	1.53532	1.68737	1.48504	2.63973	1.83823	3.90777	2.04695	4.05823	2.97498	1.51628	1.74664	3.37956	2.82528	2.52604	2.24218	2.55767	3.13266	3.73098	3.93144	4.37417
	2.25	2.62314	3.23959	4.14758	2.97943	3.8261	5.23113	2.37873	4.55884	3.54465	3.91096	4.32721	2.80431	3.35503	2.42035	3.22938	3.50566	2.24361	2.45122	0.434115	1.3276	1.63228	1.07241	2.69527	1.97165	2.34848	1.68367	1.65351	1.61024	1.90895	2.1101	1.55775	2.70282	1.76248	3.68447	1.99025	4.16474	2.97953	1.51628	1.65089	4.00125	2.20393	2.75401	2.69409	2.41224	2.95534	3.75722	4.07464	4.69229
2.62902	2.51457	2.28329	3.14703	4.28217	2.87924	4.23849	4.95755	2.32976	4.44004	3.75937	3.94284	4.34725	2.63577	3.31318	2.5087	3.2562	3.34417	2.25841	2.2991	0.397072	1.32531	1.42137	1.20554	2.49749	1.81379	2.28693	1.80195	1.55811	1.62555	1.7708	1.66229	1.52699	2.54344	1.70188	3.71845	2.0917	4.0316	3.13419	1.89106	1.64099	3.73948	2.84652	2.629	2.32039	3.22467	3.69746	3.88316	3.72315	4.23783
2.66542	2.6434	2.31098	3.40691	4.22196	3.17455	4.33341	5.1934	2.2528	4.67764	3.65712	3.64003	4.35726	2.54682	3.52244	2.53012	3.08182	3.41146	2.14132	2.32991	0.423531	1.20649	1.60477	1.14536	2.38351	1.70425	2.19697	1.62106	1.45983	1.56431	1.69859	1.8235	1.32003	2.5036	1.89378	3.52913	1.89477	4.10083	2.80667	1.84823	2.05701	3.44032	2.8359	2.88271	1.87283	3.31996	2.35771	3.85692	3.63853	4.2492
2.69342	2.48926	2.26315	3.22535	4.59032	2.91879	3.63626	4.91981	2.15718	4.34723	3.72529	3.56672	4.59432	2.54682	3.41432	2.56493	3.26291	3.4081	2.02423	2.22978	0.521432	1.38244	1.54746	1.18183	2.45726	1.81057	2.36269	1.47843	1.63038	1.37036	1.53532	1.87007	1.33961	2.50692	1.86348	3.93689	2.08574	4.11149	3.0978	1.45203	1.89192	3.20193	2.60223	2.13261	1.9945	3.30993	3.27058	3.95662	3.977	4.30032
2.74102	2.625	2.21029	3.21823	3.97403	2.92934	3.96356	5.08962	2.35308	4.19874	3.53783	3.60816	4.12688	2.70131	3.41083	2.46051	3.055	3.27352	2.15882	2.33954	0.502911	1.20649	1.65291	1.05782	2.30976	1.83956	2.85985	1.63845	1.50897	1.52603	1.53532	2.16742	1.35639	2.54676	1.84328	3.68932	1.94251	3.81857	3.20697	1.53127	1.77966	3.43565	2.87839	2.30543	2.06837	2.88365	4.34764	4.20325	3.76871	4.23783
2.66822	2.58589	2.21784	3.22535	4.63636	2.84233	3.68209	4.55189	2.21549	4.11706	3.30266	3.61453	3.96327	2.42509	3.34806	2.50067	2.83702	3.14568	1.97443	2.12388	0.508203	1.01226	1.72856	1.2402	2.36004	1.79446	2.44318	1.52018	1.46272	1.81439	1.71429	1.61572	1.41792	2.33758	1.78773	3.31553	1.94848	3.64282	3.1069	1.70046	1.76976	3.8096	2.70844	2.97463	2.00319	3.04915	2.79772	4.08256	3.65155	3.47093
2.63462	2.46626	2.28078	3.20399	4.31051	2.93988	3.60681	4.57547	2.06157	4.57369	3.38446	3.37548	4.15693	2.55852	3.66543	2.60776	2.84038	3.27016	1.78869	2.11425	0.510848	1.00084	1.52912	1.14901	2.28294	1.61727		1.8263	1.44827	1.69956	1.49451	1.79126	1.47665	2.8788	1.75743	3.59709	2.03203	3.64814	2.9022	1.71759	1.71363	3.62262	2.52788	2.46354	2.35081	2.62287	3.42163	3.95137	4.06813	3.56183
2.55623	2.51227	2.31602	3.26095	3.7863	2.88979	3.80646	4.60377	2.14319	4.44004	3.59918	3.49979	3.89649	2.54916	3.41083	2.59973	2.68947	3.61332	1.89233	2.65918	0.608749	1.27961	1.46722	1.0414	2.11197	1.79446	2.59943	1.68019	1.50897	1.80419	1.65149	1.99188	1.24732	2.26453	1.70693	3.84466	1.9813	3.87183	2.77028	2.17376	1.77636	3.62262	1.98088	2.00392	2.19438	2.19659	3.99956	3.72573	3.85984	4.58436
2.67942	2.56748	2.51238	3.16483	4.2255	2.89242	3.85555	4.66509	2.25513	4.04282	3.3606	3.64322	4.12354	2.49298	3.22599	2.43373	2.93763	3.35427	2.11844	2.50128	0.420886	1.22248	1.52912	0.990334	2.19913	1.9201	2.36742	1.73585	1.49452	1.57962	1.6044	1.77335	1.61089	2.57997	1.88115	3.41262	1.78735	3.98899	2.87945	1.58909	1.92494	3.51511	2.17738	1.8164	1.74681	2.70311	4.40018	3.50009	3.58646	4.32304
2.60663	2.55598	2.07183	3.16127	4.16175	2.7395	3.68863	4.41509	2.12687	3.94258	3.34697	3.43604	3.93322	2.35721	3.11439	2.56493	2.9108	3.08175	2.1467	2.23556	0.449991	0.961993	1.55204	0.983038	2.02145	1.70425	2.13542	1.7776	1.52053	1.66894	1.73312	1.75543	1.48504	2.56336	1.88115	3.51942	2.01114	3.64282	2.63381	1.56768	1.60467	3.25335	2.35263	2.20983	1.98146	2.88365	3.37566	3.34266	3.34563	3.93675
2.52263	2.41104	2.16246	3.37487	4.08028	3.2721	3.71809	4.18868	2.09888	3.60475	3.46285	3.5221	3.81636	2.28699	3.0272	2.35074	2.74983	3.33072	2.10363	2.41849	0.532016	1.39158	1.67354	1.07605	2.32652	1.74936	2.14489	1.75325	1.44248	1.39078	1.85243	2.00263	1.54097	2.63309	2.15638	3.3932	2.08275	3.66412	2.64746	1.39849	2.48954	3.15519	2.74031	1.90465	1.61645	2.28185	2.53503	3.82019	3.3977	4.34577
2.64302	2.31212	2.16246	3.38555	3.8961	2.9267	3.56426	4.10849	2.06623	3.69756	3.31288	3.60178	4.27713	2.47659	3.14229	2.29451	2.65594	3.18941	1.93674	2.22593	0.587582	1.27961	1.61623	1.00492	1.88066	1.88789	2.23958	1.94457	1.43959	1.43161	1.93407	1.78409	1.5186	2.54344	1.8761	3.52913	1.86195	3.87715	2.87945	1.32995	1.87211	3.58055	1.83218	2.24292	1.95539	2.49749	2.52189	3.95662	3.5409	4.32873
2.64022	2.32362	2.12218	3.43539	3.91381	2.78696	3.6199	3.81604	2.16884	4.00569	3.15269	3.53166	4.09683	2.397	3.09695	2.33199	2.87056	3.13895	2.06864	1.95058	0.553184	1.36416	1.59331	1.01951	2.11532	1.82345	2.12121	1.62106	1.57835	1.36016	1.90581	1.91306	1.39554	2.63641	1.80793	3.54854	1.84703	3.47772	2.8931	1.64049	2.07022	3.60393	2.25173	2.23189	2.00319	2.96389	3.30342	3.69949	3.44977	4.1015
2.46944	2.17408	2.17504	3.32147	3.65171	2.64458	3.6199	4.32075	2.03125	4.07623	3.37764	3.59541	4.10017	2.61002	3.25389	2.38286	2.99799	3.11876	2.08748	1.99872	0.524078	1.29332	1.77671	0.992158	2.19913	1.87822	2.33428	1.68367	1.39045	1.6919	1.54474	1.94889	1.38156	2.42059	1.7246	3.43204	1.98428	3.5363	2.64746	1.79469	2.00418	3.63197	2.13489	1.94509	1.8511	3.47543	2.70578	3.52108	3.55392	4.10718
2.45544	2.39264	2.17504	3.16127	3.93152	2.56811	3.91119	4.35377	2.01493	3.74211	3.29243	3.58266	4.00668	2.37594	3.00279	2.38286	2.94098	3.43165	2.18304	2.09692	0.455283	1.3116	1.55892	1.0487	2.07174	1.78479	2.20644	1.71498	1.66218	1.77356	1.72057	1.83067	1.25571	2.69286	1.8054	3.13592	1.99324	3.37653	2.91585	1.38778	1.73674	3.01963	2.59161	2.00392	2.11182	2.56269	2.35771	3.43187	3.24799	3.87427
2.35184	2.20399	2.44944	2.73763	3.58442	2.58657	3.2206	4	1.875	3.90174	3.39809	3.3946	3.89983	2.49064	3.083	2.33467	3.17237	3.16586	1.8856	2.10462	0.407656	1.33902	1.60706	1.02863	2.18237	1.83634	1.9839	1.57583	1.69109	1.63321	1.79592	1.70528	1.20817	2.72274	1.88873	3.11165	1.85001	3.75999	2.44731	1.49272	1.44618	3.41228	2.24642	2.59591	2.16396	2.63791	2.12128	3.43187	3.12432	4.43666
2.27345	2.31212	2.33868	2.88359	2.58205	2.57866	3.38425	3.98585	1.87733	4.02425	2.93797	3.42648	3.84641	2.43212	3.05859	2.29451	2.93092	3.09185	1.85464	2.3742	0.426177	1.27961	1.58872	1.12894	1.941	1.70103	1.90814	1.41234	1.65929	1.30401	1.8022	1.99546	1.348	2.72607	1.83823	3.36408	1.73961	3.42979	2.42911	1.25714	1.60797	3.08507	2.31545	2.12894	2.03795	2.2016	1.91769	3.76246	3.24148	4.22647
2.23985	2.2615	2.22539	2.85511	3.04959	2.22535	3.10604	4.30189	1.92864	3.91288	3.05726	3.37229	3.70284	2.55384	3.08998	2.21151	2.60228	3.15913	2.18977	2.18357	0.426177	1.48298	1.55433	1.03411	2.08515	1.83956	2.12121	1.64541	1.72867	1.34485	1.70801	2.08144	1.20817	2.66962	1.7448	2.99515	1.82912	3.66412	2.42456	1.40063	1.70702	3.10845	1.79501	2.59958	2.34212	2.68806	2.20009	3.41613	3.4693	4.75478
2.25105	2.20399	2.097	2.86579	3.56671	2.80805	3.42352	4.13208	1.78638	3.77552	3.00613	3.39779	3.90317	2.60534	2.93304	2.22758	2.55533	2.85634	1.81157	2.30488	0.362674	1.41671	1.6575	1.1253	2.07844	1.85245	2.13542	1.59671	1.65929	1.64086	1.74254	2.0492	1.23613	2.12175	1.93923	3.49029	1.74856	3.10492	2.55193	1.26999	1.59146	3.76285	2.31014	2.45618	1.99884	2.83852	2.39711	3.4791	3.29356	4.306
2.13066	2.21779	2.19267	2.76611	3.20543	2.76586	3.05695	4.07547	1.81903	3.95372	3.12543	3.11411	3.78631	2.40871	3.20507	2.17671	2.58887	2.74532	1.97981	2.23941	0.426177	1.32074	1.5635	1.10523	2.15555	1.90077	2.25852	1.68715	1.38467	1.73528	1.91837	1.93814	1.22215	2.51688	1.7549	3.11165	1.87686	3.27534	2.6884	1.16933	1.28109	3.78623	2.38449	1.97083	1.5252	1.91073	3.23774	3.53157	3.26101	3.93675
2.19505	2.20399	2.28833	2.97971	3.36482	2.36245	3.30569	4.14151	1.79804	3.62331	3.25153	2.9898	3.82638	2.57725	3.19112	2.28112	2.60563	2.86643	1.72544	2.32028	0.407656	1.1288	1.44888	1.00675	1.96111	1.69459	2.0786	1.56192	1.41069	1.40609	1.78336	1.64438	1.54656	2.46707	1.84328	3.01942	1.84106	3.62152	2.57923	1.53769	1.04336	3.04768	1.92246	1.78698	2.25087	2.66299	3.02758	3.32167	3.93144	3.6584
2.18385	2.11426	2.34875	3.00463	3.19481	2.73686	3.77373	3.99528	1.80271	3.5305	3.25153	3.29579	3.88982	2.43914	3.17368	2.19813	2.72636	3.37109	1.79542	2.10847	0.397072	1.38472	1.52224	1.11982	1.88401	1.55606	1.69034	1.65932	1.42225	1.45713	1.70801	1.81992	1.73674	2.41063	1.96701	2.8835	1.76944	3.81857	2.52009	1.35137	1.34383	3.05703	2.52257	1.97083	2.09878	2.332	2.87653	3.35316	3.70362	3.75497
2.09986	1.83819	2.33616	3.11143	3.37544	2.58393	3.23369	4.22642	1.59981	3.83492	3.197	3.26073	3.65275	2.35487	3.28179	2.09906	2.5721	3.02792	1.99865	1.96983	0.397072	1.07624	1.35718	1.24202	2.26617	1.72358	2.1875	1.31841	1.28927	1.58983	1.64207	2.06711	1.61369	2.43055	1.90388	3.07282	1.57549	3.79727	2.07885	1.44346	1.39335	3.59925	1.86405	2.1032	2.23349	2.67302	2.42995	3.16425	3.35865	3.93675
2.03826	1.92561	2.23798	2.79815	2.86187	2.33081	3.49225	3.90094	1.86334	3.39686	3.07771	3.20017	3.42571	2.36657	3.25041	2.12048	2.5721	3.16586	1.64065	1.90244	0.375904	1.3116	1.53829	1.11253	1.9477	1.60116	2.01705	1.57236	1.45983	1.51582	1.71115	1.84141	1.27249	2.46375	1.5428	3.25243	1.74557	3.71205	2.42002	1.19931	1.56505	3.445	1.97026	2.09952	2.02926	2.37713	2.68608	3.44236	3.48883	3.9822
2.20065	2.21549	2.20022	2.76967	2.79457	2.56284	3.777	4.01887	1.65578	3.60104	3.02318	3.15873	3.34224	2.28464	3.01325	2.16867	2.55198	3.00101	1.6716	1.87741	0.190686	1.21791	1.47868	1.17089	1.68287	1.62371	1.94602	1.36712	1.46561	1.67404	1.77708	1.78768	1.30325	2.29441	1.48977	3.20874	1.73961	3.50435	2.56103	1.42419	1.20845	3.08507	1.63569	1.91568	2.05968	2.42227	2.18695	3.53157	3.4693	4.14126
2.07186	2.18328	2.32609	2.89071	3.39315	2.77377	3.54135	3.76415	1.98461	3.75325	3.05044	3.16192	3.60267	2.38062	3.11788	2.12584	2.5721	3.09185	1.81965	1.98909	0.206562	1.23391	1.66896	1.06511	1.5756	1.69459	1.51989	1.44712	1.41936	1.0182	1.67347	1.5978	1.25291	2.70282	1.65895	3.32524	1.71275	3.13155	2.74299	1.16505	1.38015	3.00093	2.0871	2.08481	1.32097	2.17653	2.14098	3.05405	3.3977	4.4537
2.16986	1.96242	2.0819	2.79459	3.35065	2.54438	3.28278	3.96226	1.74674	3.50823	3.26176	3.04399	3.202	2.48596	2.98535	2.06961	2.52515	2.74532	1.80619	2.26059	0.193332	1.26818	1.61852	1.13077	1.55213	1.75902	2.10701	1.50278	1.50319	1.12283	1.61695	1.92023	1.4347	2.18152	1.664	2.87864	1.82017	3.58424	2.35178	1.45631	1.03016	3.08507	2.08178	2.37529	2.12051	2.1665	2.02277	3.13801	3.34563	4.39121
2.10266	1.81979	1.99631	2.74831	3.09917	2.69467	3.48571	3.75	1.65578	3.28177	3.07771	2.87824	3.34558	2.39466	3.00628	2.12048	2.24346	2.57374	1.6891	2.10655	0.150997	1.32074	1.4718	1.07241	1.73986	1.63338	1.96496	1.58627	1.38467	1.50817	1.70173	1.86649	1.30046	2.57997	1.70188	2.87864	1.71872	3.22741	2.36088	1.23358	1.41316	3.00561	1.75783	2.85329	2.10747	2.01103	2.25919	3.0593	2.94858	4.54459
2.09426	1.80828	2.18008	2.93343	2.84061	2.55493	3.51844	3.62264	1.55317	3.42656	3.08453	3.23523	3.07846	2.34316	2.81795	2.17938	2.334	2.64775	1.49125	2.14313	0.222438	1.38244	1.32508	1.12894	1.97787	1.42075	1.6572	1.65932	1.44248	1.39078	1.8022	1.52973	1.33681	2.25457	1.57815	2.54854	1.82614	3.48837	2.40182	1.14577	1.2943	3.07105	1.48699	2.66577	1.62949	2.15145	2.0556	3.03306	3.30007	4.11286
2.21465	2.05675	1.88051	2.72339	2.91854	2.46528	3.16496	4.00472	1.51819	3.57877	2.89707	3.0153	2.97162	2.50468	2.8877	2.04552	2.36754	2.87653	1.5572	2.14698	0.206562	1.22705	1.32737	1.25844	2.10191	1.52062	2.02178	1.50626	1.46272	1.25043	1.79592	1.41868	1.51021	2.00221	1.57815	2.85922	1.57251	3.12089	2.48825	1.05583	1.03346	2.77189	1.92777	2.38264	2.17265	2.19157	2.48249	3.16949	2.66218	4.81159
2.09986	2.15567	2.07686	2.82307	3.05667	2.34927	3.15187	3.62736	1.49953	3.39686	2.76414	3.08861	3.30217	2.34551	3.03767	2.03748	2.35748	2.8227	1.37416	2.14121	0.132475	1.44185	1.39156	1.10341	2.04827	1.61405	2.08807	1.54801	1.45983	1.10497	1.59812	1.51899	1.63047	1.99557	1.765	2.90777	1.58743	3.42979	2.65656	1.25286	1.16883	3.02431	1.75252	2.03334	1.60342	2.13641	2.581	2.95435	2.82491	3.64704
2.20065	2.01764	2.07435	2.74475	2.84061	2.34927	4.02575	3.57075	1.54151	3.49338	2.79482	2.92605	2.9015	2.22378	3.03767	2.05355	2.26358	2.83279	1.49394	2.13158	0.312401	1.38701	1.35259	1.06876	2.12202	1.54961	1.60038	1.75673	1.22279	1.24277	1.77708	1.65154	1.41792	2.57333	1.63118	2.97573	1.70082	3.39251	2.4837	1.38778	1.16883	3.46837	1.63038	2.02598	2.17265	2.37713	2.581	3.01732	3.18941	2.65859
2.13346	2.07745	1.70177	2.76611	2.53601	2.12515	3.93083	3.4717	1.63013	3.66415	2.84594	2.71887	2.79466	2.14185	3.0272	1.98394	2.29376	2.75541	1.77524	2.10077	0.230376	1.3276	1.32279	0.970272	1.90748	1.34021	2.06439	1.57931	1.19966	1.27339	1.66405	1.59422	1.44868	2.12507	1.68168	2.95146	1.85001	3.07829	2.24716	1.39206	1.52212	3.27672	1.62507	2.25395	1.65122	2.95888	2.46935	3.05405	2.9616	3.78337
2.25105	2.20399	1.6489	2.62727	2.69894	2.07242	3.47262	3.65566	1.66978	3.66044	2.80845	2.74437	3.16194	2.10674	3.07952	1.99197	2.20322	2.74195	1.7362	2.14313	0.2145	1.27047	1.26547	1.01951	1.80355	1.35954	2.27746	1.48539	1.38467	1.40864	1.49765	2.13876	1.28647	2.2446	1.49482	2.7233	1.71872	2.85993	2.44276	1.00871	1.17213	2.99626	1.9384	2.09585	1.77289	2.46239	2.58757	3.18524	2.94207	3.36868
1.98227	2.06595	1.70429	2.62371	2.75207	1.98541	2.87366	3.54717	1.68144	3.43027	2.75051	2.95793	2.95826	2.02949	2.41339	1.87952	2.38766	2.82606	1.40108	2.01412	0.33886	1.43499	1.29757	1.06146	1.78679	1.38531	2.14489	1.55148	1.35865	1.44437	1.51962	1.92739	1.41232	2.17488	1.49482	2.52913	1.70977	2.88124	2.44731	1.497	1.06978	3.15986	1.65162	1.84949	1.60342	2.47743	2.6204	3.50533	3.09829	3.03352
2.11386	2.06135	1.83519	2.61659	2.65998	2.0566	2.494	3.50943	1.3806	3.48595	2.78119	2.79218	3.0384	2.0927	2.61567	1.93307	2.38766	2.73186	1.60162	1.6733	0.203916	0.982558	1.44658	0.959329	1.74321	1.45941	2.02178	1.54801	1.41936	1.4214	1.74568	1.68378	1.29486	2.228	1.41655	2.70874	1.52477	3.37653	2.52464	1.27856	1.4792	3.13182	1.90653	2.00392	1.97711	1.94082	2.08844	3.08553	3.01367	3.34596
1.87587	2.11196	1.59604	2.47419	2.87249	2.19634	2.71329	3.56132	1.56716	3.47853	2.788	2.81449	3.28548	2.13951	2.61218	1.92236	2.24681	3.00101	1.45357	1.73492	0.217146	1.06025	1.2265	1.04322	1.66611	1.27255	1.84186	1.54105	1.2806	1.52093	1.69859	2.08503	1.27249	2.29441	1.93923	2.42233	1.63219	3.16883	2.4837	1.01299	1.64099	2.94017	2.17207	2.37897	1.8033	1.80542	2.0359	2.88088	2.79887	3.05056
2.10826	1.79678	1.59604	2.52047	2.59622	1.98541	2.59546	3.62264	1.60681	3.67158	2.99591	2.687	2.74124	2.16994	2.61916	2.06158	2.32059	2.91354	1.83311	1.95058	0.177456	1.18364	1.39615	0.993981	2.18237	1.34987	1.67614	1.60714	1.25169	1.27594	1.83046	2.12802	1.35919	2.11511	1.54785	2.41748	1.71574	2.92917	2.24261	0.923044	0.868369	3.22998	1.82687	2.20615	1.2949	1.93079	2.10814	3.1485	2.98112	3.62431
2.21185	1.83589	1.68918	2.60235	2.49705	1.74811	3.36461	3.43396	1.53918	3.56392	2.621	2.6105	3.13856	2.13717	2.6087	1.7992	2.00872	3.2567	1.98116	1.70411	0.0980773	1.17907	1.24713	1.03046	1.89071	1.59472	1.67614	1.52713	1.3124	1.38057	1.7394	2.03487	1.28088	2.2446	1.41907	2.72816	1.56952	3.05699	2.17892	1.12222	1.1028	3.21128	1.42857	2.11791	1.59907	2.21665	2.25919	3.42662	2.87698	3.76065
2.06906	1.72546	1.66653	2.65575	2.55018	1.7112	2.76566	3.37736	1.43424	3.29291	2.78459	2.93561	2.98831	2.18633	2.52848	1.84203	2.11603	2.98082	1.7214	1.62323	0.164226	1.1288	1.30215	1.0797	1.97787	1.53351	1.79924	1.60019	1.17943	1.09986	1.52276	2.01337	1.09071	2.1782	1.45442	2.49515	1.5009	2.92917	2.24261	0.815962	1.28439	2.89342	1.82156	1.88626	1.89021	1.79539	1.85858	3.63128	2.78585	3.93107
2.01587	1.83819	1.61618	2.15379	3.1523	1.53454	2.98494	3.49528	1.46688	3.50823	3.06067	2.50531	3.06845	2.23081	2.42385	1.84739	2.20993	2.87653	1.58681	1.79268	0.272711	1.2499	1.46951	1.18913	1.92089	1.43686	1.50568	1.25928	1.36154	1.23001	1.63893	1.476	1.24732	2.31433	1.49482	2.64078	1.48598	3.25404	2.21531	1.04083	1.3009	2.87473	1.46044	1.53328	2.02926	1.73019	3.04729	2.9386	3.57344	3.10737
2.00187	1.94862	1.63884	2.23923	2.85478	2.00914	2.94567	3.85849	1.45989	3.24465	2.85617	2.66468	3.13189	2.30337	2.73076	2.01339	2.07243	2.76887	1.41184	1.65404	0.17481	1.17678	1.41907	1.0487	2.0818	1.42075	1.50568	1.44017	1.14474	1.13049	1.75824	1.80201	1.22774	2.23796	1.58825	2.7233	1.54565	3.58956	2.10159	1.23572	0.937706	2.94952	1.66224	1.72815	1.89455	1.47944	3.06042	3.29543	3.0332	3.04488
1.93467	1.80368	1.67408	2.15735	2.92916	1.90631	2.30089	3.37736	1.47388	3.16297	2.59373	2.55312	3.09516	2.18165	2.60521	1.98661	2.09591	2.71504	1.41723	1.84467	0.272711	1.30703	1.73544	1.07058	2.02145	1.37887	1.58144	1.46104	1.24302	1.08966	1.78022	2.0277	1.38715	1.98893	1.80288	2.93204	1.53073	3.57891	2.37908	1.32567	1.37024	3.05235	2.07647	1.93038	1.98146	2.03611	2.64667	2.72346	3.11781	3.70952
1.97107	1.8819	1.73701	2.13955	2.88666	1.62419	2.31071	3.39623	1.63246	3.43027	2.68234	2.67743	3.19199	2.27996	2.63311	1.95984	2.1831	2.46271	1.37954	1.88511	0.256835	1.08081	1.40761	1.08152	1.83037	1.37564	1.58144	1.36016	1.29795	1.41119	1.60126	1.96322	1.71437	2.08854	1.82813	2.80583	1.53073	3.3073	1.97877	1.24857	1.69712	2.9168	1.61445	1.69138	1.7555	1.51956	2.44965	2.95435	3.51486	4.25488
1.97667	1.84049	1.72694	2.15735	2.78749	1.82721	3.1715	3.34434	1.64646	3.66786	2.83913	2.73799	3.22204	2.23081	2.59823	1.74297	2.09926	2.52327	1.69044	1.85237	0.37855	1.0214	1.32737	1.08152	1.90077	1.29832	1.44886	1.31494	1.2806	1.41375	1.58242	1.94889	1.45987	2.11843	1.72208	2.30583	1.47404	2.91852	2.39727	1.13935	1.63438	2.45404	1.52416	1.61417	1.41222	2.55767	3.46103	2.62375	2.85094	3.38004
	1.78298	1.58597	2.15023	3.00708	1.36843	2.8573	3.49528	1.45056	3.50823	2.68916	2.9643	3.31886	2.16058	2.67147	1.95984	1.82093	2.71504	1.55585	1.73684	0.410302	0.870592	1.50619	1.05964	2.06504	1.23389	1.64299	1.26276	1.11005	1.50561	1.5573	1.53332	1.40393	1.76314	1.74733	2.50971	1.72469	3.11024	2.03336	1.19289	1.18864	2.65503	1.63038	2.08114	1.54693	1.09328	2.27233	2.88088	2.55153	3.84018
1.86748	1.71626	1.59856	2.39587	3.18064	1.59782	3.14859	3.25943	1.39226	3.29662	2.72324	2.74437	3.24207	2.07631	2.91211	1.86881	2.09926	2.88999	1.75639	1.7484	0.36532	1.05111	1.21275	1.11253	2.31981	1.16946	1.5483	1.43669	1.08692	1.23001	1.61381	1.49033	1.36758	2.03874	1.78268	2.56796	1.42928	3.42446	2.21986	1.39634	0.670262	2.57557	1.52947	2.20248	1.8989	1.81545	2.75175	2.75494	2.83142	4.01628
1.94867	1.66564	1.59352	2.19651	2.68831	1.47917	2.73293	3.10377	1.3666	3.18154	2.81868	2.32682	3.41569	2.20037	2.69588	1.81526	2.01543	2.79578	1.63526	1.76187	0.357382	1.1128	1.36635	1.15813	2.16896	1.33376	1.4536	1.47147	1.23146	1.2887	1.47567	1.66945	1.52978	2.0653	1.67915	3.13107	1.48001	3.00905	2.24261	1.3428	1.03346	2.50078	1.51885	2.35323	1.11674	2.12136	2.06874	2.92286	2.62964	3.89699
1.92907	1.47009	1.38206	2.38163	2.95396	1.62682	2.95221	3.06132	1.28965	3.23351	2.55965	2.78262	3.16861	2.14419	2.62265	1.95984	1.90141	2.59729	1.85195	1.87356	0.172164	1.09681	1.68959	1.10523	2.14214	1.5625	1.68087	1.42277	1.17943	1.24787	1.40345	1.476	1.2669	2.06198	1.60088	2.69417	1.56356	3.29664	2.0743	0.85237	0.848558	2.72047	1.27456	2.50766	1.33401	1.60481	2.85683	2.5188	2.87047	3.87995
1.93467	1.66104	1.53814	1.97579	2.7379	1.32361	2.51691	3.08491	1.46222	2.88454	2.90048	2.48619	3.02838	2.08099	2.92258	1.9411	2.07914	2.59729	1.63795	1.8466	0.283295	1.06939	1.51994	1.05782	1.98458	1.35309	1.62405	1.38451	1.37311	1.36781	1.19937	1.5584	1.36758	2.02214	1.7852	2.75243	1.58444	2.38594	2.26535	1.15862	1.18204	2.7158	1.71004	2.30911	1.14716	2.08626	1.84545	2.629	2.65567	3.59591
1.80028	1.58052	1.37199	2.09683	2.32349	1.26824	2.458	3.14623	1.52752	2.75461	2.8289	2.54675	2.7212	2.08567	2.8877	1.95716	2.30382	2.79578	1.75774	1.71951	0.177456	1.04425	1.4099	0.928324	1.83037	1.25	1.5483	1.24188	1.39912	1.26829	1.35636	1.94889	1.37317	2.20144	1.4216	2.87379	1.45017	2.56702	2.21531	1.22716	0.706582	2.44469	2.01275	1.98554	1.54258	1.55466	2.74518	2.68148	2.90952	4.28328
1.75268	1.67715	1.3443	2.16803	2.5856	1.58727	2.86384	2.96698	1.34095	2.86598	2.72665	2.72206	2.6611	2.02949	2.58777	2.00535	2.14956	2.48963	1.52221	1.5751	0.248898	1.24762	1.21504	0.955681	1.80355	1.28222	1.58144	1.45408	1.11294	1.40099	1.51648	1.78768	1.39554	2.13835	1.3913	2.74757	1.6859	3.03036	2.0743	1.1265	1.06648	2.8794	2.00212	1.94877	1.41222	1.67503	2.25263	2.70247	3.33912	3.62999
1.92627	1.81288	1.43996	2.14667	2.64227	1.72438	2.87039	3.24528	1.5042	3.0813	2.75051	2.78581	3.13523	1.875	2.39595	1.83133	2.20322	2.70158	1.43607	1.67908	0.33886	0.991698	1.17607	0.899143	1.8706	1.14369	1.69981	1.25232	1.10716	1.41375	1.42229	1.50824	1.28647	2.11843	1.31302	2.70874	1.58146	3.11557	1.83776	1.21002	1.26128	3.16454	1.58789	1.94509	1.55127	1.92076	1.98336	2.75494	2.88349	3.90267
1.81148	1.77607	1.25619	2.29619	2.75561	1.4238	2.62819	3.17453	1.54618	3.44883	2.67553	2.64556	2.9015	1.83287	2.60521	1.81794	1.91818	2.29786	1.61238	1.8466	0.256835	1.03968	1.27923	1.00675	1.89407	1.57539	1.7803	1.30102	1.03489	1.3525	1.5573	1.81275	1.31724	2.29441	1.49735	2.57282	1.43227	3.20078	1.96058	1.77541	1.3042	2.81864	1.40733	1.90097	1.65556	1.88064	2.42338	2.64474	2.37579	4.08445
1.94027	1.60123	1.32164	1.94731	3.13459	1.3157	2.17979	3.32547	1.33629	3.33746	2.4983	2.58181	2.95826	1.72519	2.37503	1.78581	1.90812	2.40552	1.69044	2.06226	0.206562	0.998553	1.21733	0.917381	1.83037	1.45941	1.62405	1.18622	1.09848	1.35505	1.38776	1.85574	1.23893	2.22468	1.34332	2.52913	1.29501	3.46707	2.14253	1.27427	0.911292	3.27672	1.35953	2.32749	1.70336	2.86359	2.72548	2.89138	2.68171	4.01628
1.86748	1.44939	1.40723	2.26059	2.83707	1.68219	2.48418	3.17453	1.18703	2.8103	2.51534	2.40969	2.9616	1.82818	2.40642	1.92771	1.99195	2.46608	1.80081	1.91592	0.230376	0.996268	1.38698	1.02316	1.78344	1.35954	1.91288	1.31146	1.19966	1.3474	1.66091	1.86291	1.52699	1.80963	1.41655	2.02913	1.28606	3.24339	2.00607	1.29783	0.782523	3.12714	1.7419	2.44515	1.96408	2.38215	2.33144	2.69197	2.61011	3.2153
	1.67025	1.45003	2.31399	2.55018	1.5029	2.60528	2.93868	1.35261	2.84	2.56987	2.381	2.91486	1.64326	2.55289	2.03213	1.83769	2.60065	1.26918	1.66945	0.264773	1.11966	1.29298	0.970272	1.85049	1.33376	1.52462	1.35668	1.20833	1.43671	1.66405	1.83425	1.19139	1.94245	1.68925	2.76699	1.38751	2.88656	2.04701	1.34495	0.858464	3.37956	1.53478	2.72828	1.29925	2.05115	2.9028	2.94385	2.64266	3.45957
1.85628	1.55982	1.50038	2.54183	2.30224	1.67165	2.14707	3.07547	1.25933	2.76203	2.43354	2.39375	2.9182	1.65496	2.57731	1.87149	1.99866	2.73859	1.17766	1.48074	0.225084	1.05796	1.34571	0.899143	1.69963	1.14691	1.40625	1.11665	1.10427	1.43671	1.45055	1.72319	1.2641	1.94909	1.3711	2.33495	1.24726	2.75874	1.87415	1.2293	1.13251	2.99159	1.68348	2.2944	1.42526	1.7001	1.7338	3.00682	2.74029	3.49934
1.83948	1.46089	1.57842	2.17871	2.8902	1.67692	2.30744	2.93396	1.30364	3.01448	2.2529	2.50531	2.6778	1.36704	2.74122	1.87684	1.87123	2.61747	1.35262	1.26123	0.206562	1.06482	1.39156	1.00128	1.62588	1.05992	1.51515	1.23493	1.11872	1.3525	1.52276	1.76976	1.13545	1.93581	1.34837	2.31068	1.37557	2.81733	1.95603	1.17576	1.44618	3.18323	1.56665	2.12158	1.36877	1.94584	3.1458	2.79167	2.91603	3.49366
1.80588	1.5046	1.53814	1.93307	2.81936	1.33152	2.63146	2.67925	1.6278	2.87712	2.19836	2.39057	2.75125	1.56133	2.44129	1.77242	1.89135	2.07245	1.46299	1.34981	0.193332	0.989413	1.23567	0.973919	1.75997	1.19201	1.60985	1.53409	1.1563	1.38312	1.56672	1.63005	1.27249	2.09186	1.35342	2.34466	1.45912	3.11557	1.82411	1.35351	0.825446	3.17389	1.48699	1.79434	1.89455	1.46439	2.17382	2.66049	2.47993	3.49934
1.90667	1.41488	1.54317	2.02919	2.44392	1.19705	2.06524	2.96698	1.30131	2.9625	2.17791	2.26626	2.88481	1.57537	2.44827	1.73762	1.98524	2.24739	1.4926	1.34211	0.203916	1.04882	1.49243	0.992158	1.73651	1.13402	1.53409	1.34276	1.17943	1.48775	1.70487	1.46167	1.44868	2.1948	1.60088	2.43204	1.48001	2.52441	1.80136	1.85894	1.1094	3.27672	1.98088	1.96348	1.7555	1.87061	3.27715	3.03831	2.56455	3.20962
1.96547	1.45629	1.32919	1.86899	2.57851	1.41325	2.53	2.83962	1.33162	2.86969	2.34833	2.534	2.65776	1.71114	2.40642	1.6332	1.82428	2.50308	1.58816	1.29397	0.238314	1.05796	1.35488	0.997629	1.80691	1.09858	1.83712	1.26623	1.22857	1.22491	1.68603	1.54765	1.24732	1.97565	1.42917	2.58738	1.45315	2.97177	1.95148	1.47987	1.00044	2.15955	1.91184	1.85317	2.02926	1.38917	2.83056	2.63425	2.33673	3.38004
1.91507	1.4954	1.3594	1.99359	2.30579	1.16013	2.43836	2.51415	1.34562	2.91424	2.22563	2.45113	2.81803	1.58474	2.28784	1.59036	2.05231	2.11618	1.60431	1.55006	0.203916	0.927717	1.23567	0.957505	1.9477	1.07281	1.68561	1.2384	1.3124	1.36526	1.5573	1.52615	1.1802	2.12839	1.462	2.33981	1.29202	2.86526	1.62396	1.67262	1.15562	2.57557	1.41264	1.85685	1.50782	1.99097	2.8831	2.43484	2.22608	3.28915
1.77508	1.4839	1.4752	1.94731	2.61747	1.10213	2.40563	2.7217	1.31763	3.13699	2.48807	2.36507	2.28381	1.48876	2.31923	1.40295	1.80416	2.33487	1.69314	1.60976	0.198624	0.902582	1.30215	0.784242	1.69628	0.99549	1.50568	1.29058	1.07536	1.30401	1.64835	1.57273	0.976042	2.05534	1.45695	2.42718	1.31888	2.75874	1.89234	1.13078	1.46269	2.58492	1.41795	2.55546	1.55127	1.6349	2.39711	2.52405	2.17401	3.6868
	1.57132	1.35689	1.92951	2.49705	1.20232	2.50382	2.67925	1.34562	3.27806	2.51875	2.36825	2.44741	1.55899	2.42734	1.31191	1.82093	2.60065	1.68237	1.29204	0.190686	0.948282	1.36635	0.855371	1.8639	1.06959	1.57197	1.12361	1.11583	1.34485	1.69231	1.65512	1.15783	2.07526	1.35595	2.86893	1.29799	2.56169	2.0561	1.16719	1.16883	2.64568	0.998407	1.84949	1.52086	1.61484	2.8437	2.58702	2.24561	3.79474
1.76948	1.65414	1.27885	2.23923	2.41913	1.07049	2.21907	2.70755	1.40392	3.2001	2.47444	2.20569	2.32387	1.56367	2.53546	1.64659	1.71026	2.45935	1.60431	1.07253	0.2145	0.808896	1.31591	0.939267	1.69963	1.07603	1.60038	1.30798	1.03778	1.29381	1.57928	1.63721	1.36198	1.63033	1.2802	2.54369	1.36662	2.80667	1.94693	1.02798	1.40326	2.32315	1.35953	1.92303	1.36443	1.89569	2.9225	2.16197	2.57106	3.22666
1.85628	1.68865	1.16304	2.46351	2.48288	1.09158	2.29108	2.42925	1.47388	2.96622	2.26653	2.16426	2.25042	1.45131	2.19368	1.48594	1.48223	2.20702	1.42665	1.24775	0.217146	0.856882	1.26547	0.910086	1.66611	1.11791	1.33523	1.39147	1.28927	1.2198	1.79906	1.50466	1.37597	1.61372	1.57057	2.43204	1.43227	2.44452	1.55118	1.2807	1.04336	2.54752	1.58789	2.22086	1.58604	1.69007	2.50876	2.3089	2.54502	3.66976
	1.80138	1.28136	2.10039	2.61393	1.1865	2.08815	2.37264	1.14739	2.80287	2.5426	2.25988	2.35726	1.50281	1.88328	1.56627	1.5996	2.24403	1.41454	1.35366	0.195978	0.856882	1.31362	0.9648	1.62253	1.20168	1.8892	1.33233	1.2488	1.38057	1.67661	1.63721	1.12706	1.4477	1.55542	2.21359	1.25025	2.57234	1.68764	1.11793	0.937706	2.41664	1.72066	2.40838	1.573	1.16349	2.64011	2.36663	2.05685	3.74929
1.78628	1.58052	1.25367	2.07547	2.68123	1.37634	2.29762	2.66038	1.4319	2.70264	2.60736	2.46706	2.89816	1.46067	2.23901	1.60643	1.50235	2.55691	1.55451	1.61168	0.262127	0.920862	1.17148	0.851724	1.73986	1.05348	1.79451	1.25232	1.25748	1.23767	1.40973	1.61213	1.11308	1.69673	1.3913	2.4466	1.2592	2.53506	1.50114	1.11365	0.894783	2.38859	1.2427	1.88258	1.21669	1.39418	2.98161	2.19871	2.15448	3.52774
1.74708	1.5184	1.09759	2.11819	2.68831	1.19705	2.74274	2.77358	1.28032	2.75461	2.46762	2.19295	2.5409	1.55197	2.103	1.47523	1.5996	2.25412	1.53567	1.12452	0.135121	0.902582	1.11646	0.838957	1.74321	1.11147	1.41572	1.32885	1.13317	1.36526	1.47567	1.66945	1.22774	1.93581	1.28525	2.21845	1.20549	2.15693	1.96058	0.867362	0.964121	3.06638	1.55603	1.77228	1.30794	1.90572	1.76664	2.61326	2.36928	3.38572
1.69109	1.4908	1.36947	1.92951	3.19835	1.43435	2.38272	2.29717	1.07743	2.543	2.31084	2.31725	2.43072	1.4911	1.94606	1.57162	1.65996	2.58383	1.5572	1.2362	0.0874934	0.920862	1.41449	0.944738	1.57224	1.23389	1.44886	1.3532	1.03778	1.20449	1.44741	1.50824	1.02918	2.1948	1.13374	2.49515	1.30097	2.76939	1.99242	0.858795	0.927801	3.05703	1.5401	1.90097	1.29925	2.28185	2.00306	2.4296	2.26513	3.29483
1.71629	1.42868	1.18067	2.15735	2.72019	1.39743	2.14379	2.40094	1.31063	2.29798	2.11656	2.45431	2.3773	1.65964	2.07859	1.50736	1.77398	2.24739	1.45491	1.34788	0.195978	0.877447	1.25401	1.01951	1.52196	1.12436	1.31155	1.2384	0.953947	1.33974	1.37206	1.58706	1.0096	1.82291	1.24737	2.26699	1.48001	2.22617	1.73768	0.99586	1.15232	2.81864	1.57727	2.40471	1.34705	1.79539	2.69264	2.29316	2.00477	3.07328
1.67989	1.52761	1.11773	1.89391	2.8902	1.47126	1.99324	1.9717	1.35028	2.77317	2.42331	2.28857	2.62437	1.47238	2.13787	1.63052	1.47887	2.4829	1.37685	1.28241	0.166872	1.10823	1.26777	0.957505	1.589	1.47229	1.67614	1.1897	1.08403	1.32953	1.46311	1.51182	1.15503	1.57388	1.26252	2.63107	1.42033	2.41789	1.97877	0.753855	0.818842	2.35587	1.48168	2.12158	1.11674	1.34905	2.62697	2.40336	2.35626	2.90854
1.71909	1.41258	1.28892	2.08259	2.6706	1.62155	1.32555	2.30189	1.4389	2.87341	2.0484	1.96983	2.46411	1.35768	1.84492	1.49398	1.51241	2.17674	1.41723	1.29974	0.148351	1.00998	1.31591	1.06693	1.63594	1.14691	1.50095	1.25232	1.07247	1.61279	1.56358	1.42584	1.19139	1.76646	1.4014	2.19417	1.59638	2.28475	2.18347	0.923044	1.26458	2.7158	1.56665	2.06275	1.18627	1.44935	2.28546	2.08851	2.44088	2.92558
1.89547	1.44709	1.27885	2.02919	2.18182	1.66901	2.05215	2.30189	1.27565	2.91053	2.11656	2.13238	2.47746	1.54963	1.76819	1.51272	1.79074	2.18347	1.40646	1.36714	0.0874934	0.923147	1.18982	0.979391	1.46162	1.06959	1.61932	1.20362	1.12161	1.39588	1.59184	1.29329	1.09071	1.94909	1.18677	2.17961	1.35468	1.89597	1.72403	1.24857	1.09619	2.77657	1.16835	1.68035	1.10371	1.49448	2.09501	2.09376	2.53851	2.94831
1.84508	1.53911	1.36444	1.79423	2.87603	1.63737	2.19943	1.97642	1.25	2.71006	2.22904	2.31725	2.35726	1.44897	2.11695	1.65194	1.93159	1.91096	1.73755	1.32092	0.0742635	1.2042	1.24255	0.913733	1.46832	1.05348	1.55303	1.17927	1.11294	1.34485	1.3595	1.45808	1.01799	1.89596	1.17162	2.32039	1.31589	1.99716	1.57847	1.28926	1.23157	2.65971	1.65693	1.40826	1.19061	1.4343	2.15412	2.03603	2.66218	2.80061
1.64629	1.41028	1.10263	1.87611	2.84061	1.43962	1.99651	2.00472	1.1264	3.03304	1.92229	2.26626	2.45075	1.61751	1.73681	1.68942	1.95842	2.18011	1.71332	1.38254	0.0266361	1.00541	1.38469	1.02316	1.49849	0.972938	1.56723	1.08882	1.10427	1.41119	1.41287	1.63363	1.11588	2.16159	1.24737	2.16019	1.38154	1.84804	1.66035	0.845945	0.904689	2.54285	1.47106	1.47077	1.45568	1.55466	2.40368	2.21445	2.50597	2.87446
1.65469	1.35736	0.916338	1.55571	2.53955	1.18914	2.24198	2.53774	1.22668	3.03304	2.11656	2.1802	2.43406	1.43727	1.83446	1.5743	1.7438	2.34832	1.44684	1.38254	0.0689716	0.884302	1.3801	0.891848	1.47167	1.09214	1.8892	1.09926	1.19099	1.27594	1.56986	1.62288	0.984432	1.87604	1.29282	2.19903	1.41735	1.94923	1.79682	0.835237	1.25798	2.6971	1.49761	1.65094	1.33401	1.27382	1.26751	2.16722	2.43437	3.096
	1.37807	1.46262	1.73015	2.0791	1.44226	2.31726	2.35849	1.49254	2.58013	1.93252	1.97301	2.60434	1.5941	1.9914	1.63855	1.5493	1.90086	1.43338	1.44031	0.132475	0.840887	1.33196	0.8882	1.29735	0.902062	1.42992	1.15144	1.07247	1.24532	1.57614	1.50107	1.32283	2.0155	1.13374	2.37379	1.3338	2.20486	1.98332	0.811679	1.51552	3.06638	1.10462	1.65461	1.23841	1.47442	2.26576	2.0098	2.83142	3.13009
1.71069	1.28144	1.41982	1.77643	2.41204	1.60837	2.06197	2.07547	1.40625	2.60611	2.18473	1.88695	2.64107	1.59644	1.95303	1.47523	1.44534	2.03544	1.53163	1.35944	0.119245	0.895727	1.13251	0.928324	1.43144	0.972938	1.5625	1.2558	1.06091	1.31677	1.72057	1.64079	1.28368	1.4145	1.15899	2.18932	1.22638	2.0877	1.71039	1.12007	1.21506	3.02898	0.977164	1.87523	1.25145	1.54965	2.07531	2.03079	2.62313	2.89718
1.61829	1.42638	1.49786	1.80135	2.42621	1.21814	1.96378	2.16038	1.27099	2.53186	2.12679	1.91883	2.7379	1.4794	2.07859	1.48059	1.63313	1.94124	1.67699	1.35751	0.182748	1.01683	1.27694	0.868138	1.49849	1.21778	1.55777	1.20014	1.13317	1.33719	1.49137	1.73394	1.0963	1.9192	1.30545	2.27184	1.21146	1.92792	1.77862	0.942319	1.51552	2.78591	1.75783	1.80169	1.42092	1.2989	2.04904	1.92584	2.58407	3.19258
1.80028	1.36887	1.27129	2.02563	2.92208	1.17332	2.39254	2.59906	1.40159	2.67665	2.21541	2.0017	2.62437	1.39747	2.00884	1.41633	1.38162	1.98161	1.63392	1.09564	0.148351	0.911722	1.23109	0.990334	1.6527	1.15657	1.64773	1.15144	1.01176	1.3525	1.51648	1.57273	1.13545	1.56724	1.3105	2.18447	1.22041	2.1303	1.56482	0.942319	1.75655	2.22499	1.66224	1.7208	1.1124	1.0682	2.53503	2.09376	2.37579	3.62999
1.67429	1.26074	0.931442	1.90459	2.7379	1.08894	2.11761	2.49528	1.35494	2.59126	2.02113	1.98576	2.55092	1.51451	2.18321	1.19946	1.53253	2.03544	1.61104	1.17458	0.140413	0.781476	1.2265	1.09429	1.32752	1.15013	1.37784	1.08534	1.05512	1.43161	1.49137	1.31837	1.42071	1.72994	1.28272	2.0534	1.23235	2.53506	1.51933	0.860937	1.38345	2.59894	1.03558	1.54063	1.61211	1.91073	2.04904	2.02029	2.51248	3.1869
1.79748	1.36196	1.28136	1.57351	2.44746	1.21023	1.82304	2.42925	1.35961	2.77317	2.26653	1.8487	2.63439	1.36002	2.14136	1.17805	1.83769	2.22384	1.62719	1.14763	0.127183	0.879732	1.18065	1.03046	1.54207	1.07603	1.47727	1.20014	0.919258	1.55665	1.57614	1.5369	1.14105	1.85944	1.11102	1.96117	1.4621	2.2954	1.66035	0.685323	1.25798	2.58492	1.0462	1.58843	1.06895	1.36911	2.43651	1.86811	2.19353	3.16985
1.59589	1.4862	1.39968	1.70167	2.46871	1.49763	1.89177	2.40566	1.10075	2.81401	2.07907	1.82639	2.66444	1.22659	1.99837	1.31995	1.57277	1.73937	1.65949	1.19384	0.0663256	0.783761	1.20128	0.906438	1.53201	1.05992	1.42045	1.20014	1.03778	1.78377	1.5573	1.37927	1.12706	1.67349	1.22969	2.30097	1.41436	1.7575	1.40106	0.792404	1.33062	2.58024	1.094	1.63991	0.677868	1.17352	1.60902	2.3089	2.72727	2.58474
1.4363	1.35276	1.13032	1.91527	2.1039	1.50554	2.27798	1.95755	1.11707	2.59869	2.14042	1.66383	2.24374	1.25234	2.20763	1.50469	1.4051	2.08927	1.51279	1.28241	0.124537	0.829461	1.09124	0.804304	1.52531	1.02126	1.64773	1.07143	0.942384	1.57707	1.59812	1.82708	1.14944	1.77643	1.10344	2.08252	1.29501	1.7362	1.48294	0.751713	1.37354	2.41664	1.0462	1.3862	0.955968	1.01304	1.1493	2.08326	2.22608	3.06192
1.5483	1.23773	1.31661	1.73371	1.85242	1.17595	2.31399	2.47642	1.15205	2.57641	2.16769	1.94114	2.09015	1.27575	1.94606	1.45114	1.42186	1.85376	1.51682	0.918485	0.0795555	1.05339	1.06602	0.981215	1.49514	1.04704	1.3447	1.08534	1.07825	1.623	1.66405	1.54765	1.13545	1.68677	1.04789	2.34951	1.35468	1.97586	1.28279	0.661765	1.33062	2.19227	1.1418	1.66197	0.903824	1.46941	2.00306	1.94683	2.49295	3.2153
1.64909	1.41028	1.45003	1.71235	2.13932	1.12058	1.96378	2.19811	1.25233	2.75832	2.15746	2.08139	2.06344	1.13998	2.01232	1.33333	1.66667	2.01862	1.65814	1.24775	0.0398659	0.991698	1.04998	0.984862	1.44821	1.05026	1.37784	1.17231	1.11294	1.45968	1.77708	1.92381	1.00121	1.66685	1.12364	2.35437	1.48896	2.01314	1.49204	0.608224	1.56505	2.22032	1.61976	1.91935	0.769119	1.57974	1.62872	1.72643	2.19353	2.74948
1.63229	1.15031	1.51296	1.69455	2.13932	1.10213	1.67903	2.26887	1.28265	2.66922	2.20177	2.14195	2.08681	1.32725	1.93211	1.28782	1.38498	2.09936	1.60565	1.31707	0.103369	1.12194	1.41449	1.0487	1.33423	1.17268	1.28314	1.03664	1.19677	1.40864	1.49137	1.67662	1.28088	1.4311	1.15899	2.26214	1.31589	1.91195	1.18271	0.631782	1.54523	2.19695	1.62507	1.63991	0.864716	1.64995	1.62215	1.81564	2.55153	2.95399
1.4895	1.21933	1.57087	1.68743	2.41204	1.5029	2.14707	2.32075	1.34095	2.6618	2.18132	1.94751	2.2571	1.12594	1.69844	1.47523	1.40845	2.05562	1.53701	1.47882	0.0663256	1.01226	1.34342	1.07423	1.40127	0.982603	1.4536	0.942718	0.858553	1.56941	1.68917	1.57989	1.09071	1.69673	0.939315	2.17476	1.34872	1.99716	1.51478	0.843804	1.08959	2.49143	1.46575	1.54431	0.977694	1.38415	2.48905	2.35613	2.10241	2.66995
1.66309	1.21472	1.53059	1.55927	2.76623	1.42644	1.84923	2.47642	1.35261	2.36852	1.98023	2.25032	2.37062	1.12828	1.65659	1.54485	1.25084	1.95806	1.40242	1.74069	0.0425119	0.900297	1.14168	0.941091	1.45156	1.06314	1.43466	1.05751	0.841208	1.52603	1.55102	1.64796	0.950872	1.74986	1.08072	2.07767	1.30694	1.83206	1.41926	0.659623	1.51552	2.21097	1.62507	1.62152	1.38615	2.49248	2.34457	2.28791	2.14797	3.24938
1.67709	0.986963	1.52303	1.85831	3.08855	0.756723	1.72813	2.61321	1.38293	2.47618	2.16087	2.11963	2.19366	1.08848	1.93211	1.3494	1.49564	1.97152	1.54105	1.48074	0.0689716	0.966563	1.06832	0.981215	1.33423	1.17268	1.38731	1.06099	0.92504	1.58472	1.45683	1.6193	0.925701	1.68013	1.16657	2.82524	1.23831	1.67229	1.55118	0.764563	1.3042	2.21564	1.62507	1.2906	1.59907	1.75527	1.56305	1.92584	1.92016	2.66995
1.5483	1.03758	1.39716	1.78711	2.57143	0.875374	1.73467	2.4717	1.32929	2.71006	2.11656	2.07182	2.13356	1.09551	1.75773	1.31727	1.5057	2.02534	1.53567	1.6656	0.034574	0.996268	1.03393	1.00675	1.32417	1.18557	1.33049	1.2384	1.0927	1.33719	1.49765	1.56198	0.920108	1.82291	1.26252	2.46117	1.22638	2.44452	1.51478	0.895203	1.39996	1.93051	1.4445	1.41561	1.26883	2.25677	1.70753	1.85762	1.97223	2.92558
1.57629	1.09049	1.41227	1.73015	2.22786	1.31042	1.78704	2.45283	1.13106	2.19032	1.75187	1.94114	2.09683	0.999532	1.76471	1.32262	1.56606	2.16328	1.53163	1.68293	0.0160522	1.06025	1.03393	0.977567	1.32082	1.14046	1.55303	1.15492	1.05512	1.34485	1.5887	1.77335	1.1774	1.82623	1.19434	2.21359	1.4442	2.07705	1.59666	0.749572	1.37024	2.37925	1.82687	1.9598	1.1124	1.94082	1.70753	1.76841	2.14146	2.87446
1.4475	1.28834	1.37954	1.85831	2.17119	1.2946	1.95396	2.49528	1.14972	2.16805	1.7621	1.76583	2.28381	1.04167	1.67752	1.3842	1.40174	1.94796	1.46568	1.69063	-0.00776151	1.06482	1.17836	0.924676	1.27389	1.07925	1.65246	1.2071	1.0927	1.37547	1.42543	1.77693	0.970448	1.80299	1.25999	2.47087	1.52775	2.109	1.55118	0.708881	1.94475	2.4961	1.7897	1.97083	1.16889	1.17854	1.49081	2.18296	1.71838	3.84586
1.5539	1.37577	1.15297	1.80491	2.2562	1.06521	1.72485	2.40094	1.17537	2.37223	1.85412	1.63196	2.03673	0.983146	1.75076	1.39491	1.33467	1.9917	1.34859	1.42298	0.0398659	0.991698	1.15543	0.811599	1.42474	1.11791	1.28788	1.31494	1.0002	1.24532	1.51648	1.73752	1.05715	1.78639	1.07819	2.32524	1.27412	1.9439	1.32828	0.953027	1.22496	2.23434	1.80032	2.16571	1.03853	0.787362	1.53678	1.92059	2.0243	2.43136
1.69669	1.27914	1.48276	1.63047	2.12869	0.827914	1.67576	2.2217	1.20336	2.36852	1.97682	1.4184	1.99332	1.0206	1.63915	1.3842	1.45205	1.9917	1.30417	1.50193	0.108661	0.973418	1.27006	0.800657	1.31747	1.0116	1.51515	1.13404	1.02333	1.3525	1.3752	1.55123	1.27529	1.89596	0.94184	2.00971	1.19057	2.14628	1.28734	0.708881	0.987233	2.00062	1.22677	1.38252	1.61211	1.42929	1.92426	2.27742	1.84205	2.84037
1.61829	1.1411	1.1127	1.66963	2.11098	1.12586	1.64303	2.4434	1.11241	2.51702	1.80982	1.57459	2.10351	1.12594	1.61474	1.40295	1.41516	2.10609	1.51009	1.49037	0.137767	1.00998	1.15773	0.946562	1.36105	0.831186	1.33049	1.37755	1.04645	1.60003	1.71429	1.45092	1.07393	2.02878	1.2903	2.08252	1.26218	1.89597	1.49204	0.794546	1.54523	2.20162	1.094	1.2906	1.4861	1.77031	2.20009	2.04128	1.68583	2.99943
1.4895	1.03528	0.891164	1.38839	2.1464	0.9492	1.54484	2.68396	1.04944	2.44648	1.94956	1.68615	2.37062	1.03464	1.63218	1.2664	1.3112	1.69564	1.53432	1.52311	0.0742635	1.05796	1.19441	0.833485	1.18002	0.960052	1.42992	1.22797	1.12739	1.54644	1.44741	1.61572	0.844598	2.16159	1.00497	2.07767	1.17267	1.91727	1.42381	0.798829	1.35703	2.15488	1.53478	1.27589	1.49044	1.10832	1.53021	2.13574	1.84856	3.14713
1.5427	1.1434	0.820676	1.36703	2.11452	1.14695	1.61357	2.18868	1.12407	2.08266	2.07907	1.73714	2.37396	0.96676	1.63567	1.38688	1.38162	1.97824	1.54374	1.45764	0.0610337	0.886587	1.31362	0.873609	1.12303	0.940722	1.1411	1.32189	0.985746	1.41375	1.39089	1.8844	0.894938	1.80631	1.09587	2.1068	1.21146	1.63501	1.49204	1.04726	1.16223	2.48208	1.35422	1.25383	1.26448	1.01304	1.9965	1.83138	2.03081	2.73812
1.67709	1.25383	0.926408	1.37059	2.33058	0.769907	1.6103	2.40094	1.16838	2.01584	1.75528	1.90608	2.1202	0.919944	1.4857	1.29585	1.29108	2.0388	1.57201	1.55392	0.031928	0.993983	1.15314	0.990334	1.14314	1.18235	1.2642	1.33929	1.08981	1.6281	1.5259	1.54048	1.22774	1.58052	1.34585	2.17476	1.17565	1.77348	1.74678	0.691748	1.43958	2.66438	1.57196	1.59211	1.20365	1.52959	2.04247	1.55326	1.84856	3.30619
1.5483	1.36426	0.94403	1.48451	2.17473	0.912287	1.86886	2.3066	1.17537	2.13835	1.74506	1.57777	1.96661	1.1353	1.67403	1.35743	1.37827	1.89077	1.40511	1.21117	0.108661	0.943712	1.0729	0.995805	1.23366	1.15335	1.25473	1.28711	1.04067	1.49541	1.39089	1.56198	1.30325	1.7399	1.18424	2.29612	1.3338	2.09302	1.8423	0.779555	1.37024	2.47741	1.43388	1.18029	0.969003	1.30391	2.17382	2.16722	2.20004	2.51657
1.42231	1.23313	1.07242	1.68031	2.1039	1.2155	2.01942	2.39151	1.3083	2.2423	2.01091	1.6479	1.89316	1.04869	1.70542	1.29317	1.31455	1.5577	1.44818	1.21309	0.108661	0.685505	1.18753	1.07241	1.25712	0.989046	1.49148	1.13057	1.0002	1.27594	1.43799	1.36852	1.10189	1.82955	1.12869	2.57282	1.32783	2.40192	1.29189	0.745288	1.09949	2.22967	1.55072	1.20971	1.02115	1.26881	1.4514	2.17247	2.34975	2.51657
1.4363	1.25153	0.946547	1.57707	2.04014	1.16013	2.00305	1.92453	1.32463	2.30541	1.88821	1.83277	1.93656	0.751404	1.70542	1.1834	1.24413	1.54761	1.4576	1.43068	0.0398659	0.843172	1.3801	1.03411	1.47503	1.05348	1.41098	1.28015	0.930821	1.40099	1.62323	1.67304	1.23054	1.8694	1.22717	2.30583	1.2771	2.0877	1.14177	0.749572	1.20845	2.28576	1.57196	1.59578	1.37746	1.50953	2.30517	2.06227	2.29117	2.13596
1.38311	1.09969	0.996895	1.49875	2.73436	1.12849	1.58084	2.21226	1.12873	1.90818	1.88821	1.62558	1.78297	0.809925	1.83794	1.12718	1.46211	1.68218	1.48721	1.6733	0.203916	0.767766	1.15543	1.02863	1.26383	0.924613	1.20265	1.32885	0.861443	1.36271	1.39403	1.5584	1.05715	2.17488	1.20949	2.49029	1.30396	1.91195	1.11903	0.612507	1.15893	2.31848	1.63038	1.44503	1.63384	1.41926	2.2986	1.7894	1.59471	2.28366
1.33551	1.1273	0.903751	1.51655	2.50767	1.20759	1.79686	2.34906	1.23601	1.96387	1.79618	1.59371	1.75292	0.856742	1.94955	1.12718	1.54259	2.02534	1.4253	1.76958	0.100723	0.792901	1.15773	1.07241	1.26048	0.99549	1.60511	1.32885	0.881679	1.20194	1.33124	1.60855	0.967652	2.09186	1.20192	2.23301	1.34275	1.74685	1.45565	0.65534	1.14902	2.48676	1.66224	1.434	1.02549	1.08826	1.57618	1.97831	1.79649	2.90286
1.31871	1.1227	0.99186	1.67675	2.5608	0.94129	2.06524	2.36792	1.04711	2.00099	2.06544	1.57777	1.95993	0.870787	1.74029	1.20214	1.30785	1.93451	1.23553	1.64634	0.0610337	0.786046	1.30445	0.955681	1.2169	0.927835	1.3589	1.55844	1.06958	1.63066	1.29356	1.83425	1.19139	1.82291	1.01254	2.09709	1.2413	1.96521	1.36467	0.743147	1.70702	2.43534	1.0462	1.45606	0.877752	1.1334	1.30692	1.87336	1.87459	2.73244
1.32991	1.24463	1.06487	1.40619	2.50059	1.06258	2.09797	1.93868	1.20103	1.97129	2.09271	1.6224	2.03673	0.821629	1.63915	1.18876	1.42522	1.95806	1.05787	1.37291	0.17481	0.900297	1.2884	0.919205	1.34093	0.847294	1.43939	1.4019	1.16208	1.30912	1.15856	1.7411	1.21935	1.82955	1.09082	1.8301	1.39348	1.93858	1.27824	0.755997	1.21506	1.98193	1.10993	1.38988	1.15151	1.93079	1.63529	1.82613	1.60772	2.29502
1.31871	1.16641	0.986826	1.51655	2.22078	1.08103	2.34672	2.0566	1.13573	1.78196	1.68371	1.48215	2.25042	0.838015	1.78912	1.15127	1.30114	1.92441	1.13997	1.30937	0.143059	0.754056	1.05915	0.915557	1.18672	0.795747	1.48674	1.17579	0.933712	1.61024	1.35008	1.59422	1.22495	1.75982	1.01002	2.23786	1.3696	1.98118	1.29644	0.87807	1.26788	1.67342	1.36484	1.34208	0.92555	1.5998	1.56305	2.04653	1.84205	3.59023
1.31591	1.23083	0.966686	1.52723	2.19599	0.96502	2.30744	2.14623	1.03078	1.74483	1.73483	1.48534	2.17696	0.802903	1.71937	1.21821	1.22066	1.699	1.3109	1.55392	0.275357	0.612385	1.11188	0.815247	1.26048	0.821521	1.50095	1.31146	1.05801	1.50051	1.18053	1.14999	0.785867	1.71998	0.989816	2.10194	1.24428	1.60305	1.37832	0.702456	0.997138	2.23434	1.75252	1.08837	0.812572	1.39418	1.53021	1.80514	1.87459	3.24938
1.31311	1.04218	0.901234	1.54147	2.18182	1.47653	2.09142	2.36321	0.974813	2.07524	1.82004	2.03357	2.04007	0.887172	1.84143	1.2423	1.0664	1.81339	1.52355	1.6733	0.0901393	0.699215	1.29986	0.860843	1.23366	0.834407	1.53409	1.14796	1.12161	1.45202	1.27473	1.1679	0.995619	2.03874	1.05547	2.33981	1.33081	2.09835	1.53298	0.732439	1.02025	2.23434	1.79501	1.71345	1.30359	1.30391	1.42513	1.86287	2.08939	2.97103
1.4811	0.984663	0.99186	1.58063	1.94451	1.04148	1.75758	2.13679	0.98181	1.74855	1.6394	1.98576	1.78297	0.948034	1.79261	1.11379	1.14353	1.85713	1.24764	1.47882	-0.0342212	0.792901	1.03393	0.842604	1.12974	0.99549	1.51515	1.12709	1.04934	1.34485	1.19309	1.03535	1.16062	1.89264	1.21454	1.77184	1.39944	1.91727	1.26005	0.678898	1.18534	2.07074	1.75252	1.19132	1.02549	1.45938	1.66156	1.65296	2.14797	3.56751
1.4811	1.03988	1.09759	1.58775	1.75325	1.0283	2.05215	2.20755	0.956157	1.96387	1.69393	1.75946	1.82304	1.04401	1.86933	1.07898	1.41851	1.94124	0.983849	1.56162	-0.0236373	0.895727	1.08895	0.882728	1.11297	0.985825	1.27367	1.24884	0.945275	1.42395	1.53532	1.64796	1.00401	1.92252	1.13627	2.30097	1.28904	1.53382	1.39196	0.818104	0.997138	1.88376	1.95433	1.09572	1.08633	1.69509	1.57618	1.69494	2.01128	2.65291
1.38031	0.832822	0.921373	1.73371	1.7745	1.1364	2.08815	2.66509	1.09375	2.17919	1.78937	1.63196	1.96661	1.17743	1.87282	1.33066	1.167	1.91096	1.12517	1.36329	0.0927853	0.813466	1.17607	0.738647	1.21354	1.1308	1.36364	1.58627	1.04934	1.38312	1.28414	1.15357	1.04316	1.72994	1.19687	1.84466	1.26517	1.49654	1.30553	0.783838	0.782523	2.1689	1.94902	2.07378	1.03418	1.95587	1.97023	1.95732	1.47754	2.88014
1.4755	0.954755	0.994378	1.33855	2.0366	1.1364	1.84923	2.22642	1.23601	2.08266	1.73824	1.91883	1.55593	1.08614	1.69147	1.31995	1.16365	2.07917	1.11575	1.36906	0.0292821	0.900297	0.960569	0.813423	1.09956	0.89884	1.78977	1.28711	0.875897	1.30146	1.24961	1.03535	0.931295	1.59712	1.16404	1.90777	1.33977	2.15161	1.01895	0.775271	0.808937	2.10346	1.63038	1.58843	0.995075	1.38917	2.42995	2.17772	1.41896	2.68131
1.33831	1.1319	1.1857	1.42755	1.71074	0.98875	1.70521	2.03302	1.12873	1.87477	1.38378	1.90289	1.61269	0.976124	1.47524	1.33066	1.28437	1.7932	1.32032	1.4172	0.145705	0.879732	0.939936	0.882728	1.12638	0.908505	1.47254	1.25928	0.893242	1.20449	1.20879	1.16432	1.14664	1.83951	1.09839	1.93689	1.28606	1.89597	0.836998	0.803113	0.812239	2.00997	1.56665	1.34208	1.12978	1.31896	1.9965	1.74742	1.76394	2.97671
1.30471	1.20092	0.921373	1.53079	1.8843	1.06258	1.57757	1.85377	1.22201	2.00099	1.3531	1.30047	1.71619	0.985487	1.43688	1.12985	1.27096	2.096	1.22342	1.18421	0.140413	0.731206	1.07061	0.784242	1.19678	0.921392	1.24527	1.10969	0.997309	1.30146	1.10832	1.20014	1.13545	1.75318	1.25242	1.85922	1.45614	1.68827	1.16452	0.905911	0.967422	2.07074	1.5932	1.12881	1.00811	1.50953	1.4317	1.65296	1.64027	2.76084
1.26832	1.38037	0.906268	1.16768	2.06139	1.22869	2.29108	2.02358	1.18004	2.06781	1.90525	1.58734	1.69616	1.17041	1.64613	1.13521	1.22401	1.83358	1.30013	1.22272	-0.00776151	0.783761	1.00871	0.760533	1.11633	1.15335	1.60985	1.10969	0.881679	1.12793	1.1617	1.08909	1.04037	1.60376	1.24737	1.92233	1.25622	1.9013	1.46929	0.783838	0.805635	1.67342	1.30112	1.22441	1.06025	1.40923	1.89799	1.86287	1.78998	2.15868
1.15352	1.18712	0.959134	1.30295	2.54309	1.19177	1.80013	1.98585	0.960821	2.0938	1.64963	1.6989	1.60935	1.18914	1.5415	1.10308	1.36486	1.94124	1.19919	1.26316	0.0583877	0.7015	1.11417	0.807952	1.31076	1.03737	1.73769	1.10969	0.832536	0.985029	1.17111	1.04251	0.987228	1.55396	0.969615	1.93689	1.39944	1.78946	1.60576	0.822387	0.960819	2.12216	1.17897	1.08837	1.22972	1.41926	2.07531	1.62148	1.78347	1.88033
1.11713	1.09969	0.94403	1.11784	2.24557	0.85428	1.53175	2.13679	1.00513	2.22373	1.73824	1.56184	1.84641	1.01826	1.5694	1.14056	1.3548	1.91096	1.13324	1.27471	0.164226	0.822606	1.1669	0.767828	1.29065	0.866624	1.60038	1.08882	0.792065	0.974821	1.146	1.0461	0.819428	1.40454	1.14132	1.97573	1.36662	1.62968	1.15087	0.758138	0.564605	1.76691	1.41795	1.51489	1.58604	1.77533	1.64186	1.65821	1.34736	2.74948
1.09753	1.15261	0.785433	1.22464	1.90909	0.880647	1.90487	2.11321	0.98181	2.03811	1.89502	1.52677	1.73289	0.945693	1.46826	1.15663	1.32126	1.82012	1.14536	1.46341	0.034574	0.751771	1.0431	0.775123	1.11297	0.834407	1.4536	1.3532	0.858553	1.03607	1.05181	1.03893	0.886548	1.55064	1.25999	1.67961	1.28606	1.87999	1.19636	1.05583	0.81554	2.10346	1.52416	1.58843	0.890788	1.54463	1.38573	1.7999	1.48405	2.86309
1.13672	1.04448	0.770328	1.12496	1.57969	1.03885	1.87214	1.95283	1.08675	1.83393	1.70757	1.89652	1.92321	0.910581	1.30784	1.06292	1.1603	1.81339	1.19919	1.49037	0.135121	0.571254	1.11188	0.751413	1.0761	0.950387	1.58144	1.12709	0.930821	1.16621	1.15542	1.28612	1.14944	1.544	1.28777	2.18447	1.37856	1.48056	1.10083	1.06011	1.02025	2.41197	1.60913	1.41194	0.912514	1.42929	0.985114	1.7999	1.54263	2.153
1.39711	1.1319	0.780398	1.16056	1.76033	0.883284	2.05542	1.67925	1.23368	1.97872	1.65985	2.09414	2.04674	0.88015	1.56591	0.987952	1.28437	1.68891	1.19515	1.65597	0.17481	0.69236	1.01788	0.713113	1.18337	0.982603	1.49621	1.02273	0.881679	1.30912	1.02983	1.32911	1.20817	1.31821	1.17414	2.43204	1.34573	1.92792	1.11903	0.893061	1.34383	2.41664	1.55603	1.08469	0.773465	1.65998	2.11471	1.83138	1.62725	2.25525
1.35511	1.09969	1.07242	1.31719	1.52302	1.08103	1.73794	1.45755	1.25233	2.16434	1.89502	2.10688	1.95993	0.948034	1.57987	1.02811	1.20054	1.73265	1.29744	1.53851	0.100723	0.64209	0.878038	0.784242	1.09286	0.940722	1.45833	1.01229	0.823864	1.3576	0.992151	1.30762	1.17181	1.56724	1.12364	1.84466	1.05033	1.90662	1.13268	0.845945	0.911292	2.26239	1.72597	1.21338	0.790846	2.11133	1.32662	1.87861	1.28878	2.13596
1.37191	0.931748	1.05731	1.51655	1.732	1.02303	1.5612	2.06604	1.14272	2.23116	1.91207	1.87102	1.73623	0.957397	1.78563	1.30924	1.28773	1.62499	1.18439	1.46341	0.166872	0.836317	0.756534	0.755061	1.0828	1.07603	1.47254	1.1897	0.69378	1.2785	1.07064	1.17507		1.46099	1.07062	1.87379	1.36065	1.70957	1.09629	0.897344	1.04006	2.66438	1.73128	1.08469	0.621379	1.50451	1.93739	1.79465	1.46453	2.28934
1.34111	1.31825	0.959134	0.989676	1.83471	1.24714	1.23063	1.71226	1.18004	1.96015	1.803	1.72121	1.67279	0.93867	1.74378	1.1593	1.33467	1.4534	1.12651	1.45186	0.0425119	0.884302	0.967446	0.793361	1.31076	0.97616	1.53409	1.13404	0.760267	1.13559	0.954474	1.00669	0.995619	1.63033	1.21202	1.90291	1.34872	1.56045	0.973465	1.11151	1.3009	2.30446	1.71535	1.07366	1.11674	1.57472	1.40543	2.07277	1.51009	2.46544
1.40271	1.24233	0.906268	1.08936	1.79929	1.24187	1.96051	1.83019	1.13106	1.9156	1.72461	1.74671	1.76628	0.774813	1.49965	1.1004	1.23742	1.81675	1.15478	1.35366	0.0530958	0.859167	0.962861	0.660223	1.20349	0.940722	1.55777	1.09926	0.751595	1.18663	1.00785	1.29329	1.16342	1.52075	1.19434	1.78155	1.23831	1.67229	0.927976	0.835237	1.27779	2.58024	1.74721	1.36414	0.634415	1.54463	1.81261	1.72118	1.78347	2.48817
1.34671	1.14571	0.830746	1.31719	1.82763	0.96502	1.65285	2.25472	1.14272	1.90818	1.70757	1.68296	1.96327	0.973783	1.57638	0.97992	1.24413	1.67545	1.11844	1.36329	0.0874934	0.980273	0.836772	0.724056	0.97888	0.805412	1.29261	1.21058	0.719797	1.57196	1.18681	1.33986	1.06833	1.49087	1.17162	1.81068	1.19654	1.93325	1.10993	0.753855	0.779221	2.43534	1.56134	1.48915	0.70394	1.09829	2.25919	1.74742	1.80299	2.81197
1.30191	1.08819	0.893681	1.17124	1.66116	1.0784	1.69867	2.08491	1.14739	1.86734	1.58487	1.77221	1.98331	0.992509	1.4857	1.11379	1.27431	1.94124	1.08345	1.30359	0.132475	0.836317	0.983494	0.680285	1.26383	0.914948	1.08428	1.00881	0.73136	1.47754	1.35322	1.24672	1.04037	1.88932	1.04284	2.02913	1.24726	1.59773	1.16907	0.927327	0.769315	2.46806	1.08338	1.47077	0.660487	1.20863	1.72067	1.64772	1.79649	2.40863
1.4559	1.24923	0.92389	1.14632	1.70366	0.999297	1.78377	2.39151	1.08442	1.95644	1.7212	1.71802	1.97329	1.05571	1.46129	0.977242	1.51576	1.8033	0.874832	1.31322	0.0451579	0.790616	0.994956	0.694875	1.19343	0.834407	1.06061	0.914889	0.783393	1.05393	1.24647	1.27538	1.23893	2.09519	0.929215	1.69417	1.35767	1.26753	1.35102	0.858795	0.931103	2.75787	1.07276	1.3384	0.85168	1.88064	1.10333	1.84188	1.49707	1.88033
1.38871	1.1365	0.702358	1.40619	2.4085	1.22078	1.84595	2.25943	1.11474	1.975	1.72461	1.70846	1.83639	1.04869	1.71588	0.859438	1.08652	1.61489	1.05384	1.21117	0.0663256	0.914007	1.07061	0.784242	1.10292	0.744201	1.31155	1.0436	0.803628	1.10242	1.19309	1.17507	1.08232	1.7233	1.19687	1.96117	1.50686	1.3847	1.16907	0.672473	1.22826	2.25304	1.30643	1.22809	0.70394	1.84554	1.86515	1.84188	1.99176	2.34047
1.27392	1.125	0.71998	1.33143	1.62928	1.25769	1.46629	1.9434	1.26166	1.98985	1.64622	1.59052	1.67279	1.08848	1.36712	0.953146	1.19718	1.55097	0.978466	1.07831	0.143059	0.868307	0.942228	0.811599	1.18672	0.821521	1.01326	0.841837	0.899023	1.09476	1.22763	1.37927	0.855784	1.55396	0.873664	1.8932	1.25323	1.46458	1.01895	0.561108	1.00044	1.90246	1.12055	1.40458	1.05156	1.41424	1.60245	1.63197	2.05685	3.00511
1.15352	0.984663	0.903751	0.971876	1.70366	0.785727	1.94087	1.60849	1.17771	1.79681	1.75869	1.45346	1.6227	0.926966	1.40897	0.92905	1.55265	1.39957	0.833109	1.27471	0.0716176	0.907152	0.875745	0.908262	1.27389	0.908505	1.16004	1.18275	0.919258	1.03607	1.18995	1.47958	0.920108	1.18207	0.97214	2.2233	1.19057	1.46458	1.07354	0.785979	1.39665	2.04269	1.32236	1.3384	0.882097	0.822467	1.32662	1.81039	2.05034	2.67563
1.26832	1.04908	1.04724	1.20684	2.23849	1.35261	1.80995	1.74057	1.21269	1.975	1.86094	1.38334	1.79967	0.978464	1.85189	0.955823	1.33803	1.5577	0.806191	1.34211	-0.0342212	0.824891	1.07978	0.820719	1.15655	0.808634	1.25947	1.15492	0.835427	1.26829	1.01413	1.52973	1.2641	1.14555	1.15899	1.88835	1.27114	1.42198	1.20546	0.573958	1.32401	2.1502	1.00372	1.21706	0.716976	0.977934	1.79291	1.81564	1.46453	2.36887
1.29071	1.26764	1.14039	1.10716	1.88784	1.0573	1.60048	2.16981	1.26632	2.04183	1.69052	1.24309	1.76294	0.760768	1.73332	0.963855	0.84507	1.52406	0.815612	1.2285	0.0769095	0.930002	1.23796	0.791537	1.12974	0.844072	1.3447	0.956633	0.774721	1.23001	1.23077	1.35061	1.0935	1.49419	1.05799	2.06796	1.2592	2.04509	1.03715	0.925186	1.23487	1.8417	1.37015	1.36781	0.829954	1.15848	1.32005	1.47455	1.86808	2.87446
1.19272	1.1158	1.14039	1.29583	1.817	0.81473	1.56448	1.91509	1.31297	1.93788	1.49625	1.26859	1.94324	0.784176	1.38107	0.942436	1.1167	1.5577	1.01884	1.19961	0.156289	0.911722	1.08436	0.813423	1.41133	0.856959	1.22633	0.80705	0.953947	1.12793	1.12088	1.13924	1.18579	1.51411	1.24232	1.68932	1.31888	1.43263	1.15087	0.815962	1.36364	3.00093	1.86405	1.33105	0.977694	0.982949	1.57618	2.0098	2.31721	2.51089
1.25152	1.04218	1.16808	1.35991	1.31405	1.18914	1.74776	2.07075	1.21502	1.975	1.64963	1.47259	1.70284	0.573502	1.49965	0.872825	0.955734	1.47359	1.07268	1.41335	0.0636797	0.859167	0.983494	0.815247	1.14314	0.998711	1.29261	1.04012	0.881679	0.977373	1.09262	1.27538	1.31724	1.38794	1.12617	1.90777	1.22638	1.70424	1.09629	0.653198	1.23487	2.41664	1.51354	1.34943	0.829954	1.1986	1.86515	1.60574	2.01779	2.49385
1.25992	1.15951	1.02962	1.40619	1.68949	0.95711	1.77067	1.94811	1.0681	1.88591	1.56101	1.0646	1.6394	0.716292	1.681	0.921017	1.07981	1.3121	0.87214	1.26508	-0.0209914	0.824891	1.09812	0.904614	1.12303	0.91817	1.31155	0.994898	1.01176	1.11773	1.09576	1.25746	1.21656	1.50083	0.92669	2.18932	1.21743	1.81608	1.15997	0.798829	1.02025	2.54752	1.13648	1.26118	0.799536	1.58977	1.40543	1.7894	2.17401	2.4768
1.09193	1.05598	0.994378	1.49519	2.2314	0.89383	1.62994	1.67453	1.0681	1.84136	1.69393	1.22716	1.59933	0.713951	1.40897	1.03614	1.02951	1.30874	0.907133	1.24968	-0.0315752	0.811181	1.03164	0.862666	1.1532	0.863402	1.14583	1.03664	0.864334	1.18663	1.22763	1.66587	1.14384	1.26176	0.944365	2.05825	1.2592	1.43795	1.52388	0.993718	1.08959	2.34653	1.43388	1.41194	0.912514	1.15848	1.24124	1.67395	1.68583	2.3007
1.29351	0.934049	1.0548	1.36347	1.85242	1.11795	1.6103	1.68396	1.01679	1.77825	1.86776	1.53315	1.82972	0.861423	1.37061	0.947791	1.30449	1.48032	1.00942	1.28819	-0.0104075	1.07167	1.06373	0.716761	1.08951	0.844072	1.22633	0.991419	0.829645	1.25043	1.17425	1.58347	1.20257	1.18207	1.12364	1.87379	1.16073	1.45393	1.19181	0.466876	0.874972	3.17389	1.13648	1.19132	0.860371	1.85055	1.169	1.4798	1.47103	2.19277
1.21792	0.940951	0.938995	1.37415	1.77804	0.627527	1.4532	1.73113	0.967817	1.7337	1.84731	1.50127	1.84641	0.629682	1.402	0.714859	1.43528	1.31883	0.925976	1.27471	-0.0156994	1.11509	1.04539	0.729528	1.07945	1.03093	1.18845	1.09926	0.69378	1.19173	1.18053	1.46883	1.17181	1.44106	1.01759	1.76699	1.19355	1.32611	1.07809	0.640348	1.38675	2.77189	1.12586	1.00748	0.973349	2.13139	1.60245	1.49029	1.445	2.5677
1.05273	1.06979	1.09004	1.60199	2.41558	1.18914	1.96705	1.86792	1.16604	1.70771	1.49284	1.63196	1.84975	0.802903	1.44734	0.937082	1.3112	1.41976	1.05518	1.5077	0.0266361	0.914007	1.04081	0.86449	1.28394	0.924613	1.01326	0.980983	0.800738	1.27594	1.3438	1.35777	1.24173	1.21859	1.3004	1.60194	1.12791	1.29416	0.946171	0.674615	0.871671	2.6784	1.20552	1.06631	0.738702	1.35406	1.6944	1.76316	1.5882	2.95399
1.15072	1.21933	0.84585	1.49163	2.10744	0.943927	1.9245	1.2783	1.18937	1.56664	1.56783	1.40884	1.76628	0.657772	1.29389	1.06827	0.985915	1.54424	1.19112	1.38447	-0.00776151	0.948282	1.04998	0.797009	1.31411	0.815077	1.21212	0.987941	1.02333	1.22746	1.04239	1.36494	1.13825	1.40786	1.14384	2.08252	1.21146	1.37405	0.800607	0.929469	1.1127	2.17357	1.00372	1.02218	0.504056	1.11836	1.27408	1.64772	1.90714	2.76084
1.03313	1.1434	0.92389	1.25667	1.84534	1.02039	1.74776	1.29717	1.12873	1.56664	1.54397	1.43753	1.64608	0.735019	1.34271	1.07095	0.962441	1.52069	1.1319	1.39795	-0.0104075	0.815751	1.09583	0.859019	1.16326	0.914948	1.31155	0.960111	0.789175	1.13814	0.910518	1.38643	0.883751	1.36469	1.13879	2.0534	1.06525	1.56577	0.850644	1.24429	0.865067	2.024	1.38609	1.21706	0.530127	1.11334	1.23468	1.56376	1.86158	1.98258
1.03313	1.09969	1.03717	1.48807	1.86305	0.8701	1.9245	1.53302	1.07976	1.71885	1.50307	1.45346	1.58598	0.685861	1.41944	0.878179	1.23072	1.36593	1.17766	1.26893	0.127183	0.966563	1.2265	0.8882	1.20349	0.853737	1.11742	0.953154	0.797847	1.29381	0.872841	1.34344	1.0124	1.285	1.31302	1.74272	1.05331	1.14504	1.10993	0.618932	0.960819	2.09411	1.42326	1.51857	0.677868	1.05817	1.45797	1.47455	1.70536	1.8576
1.11993	1.19862	1.23101	1.26379	1.47698	1.20232	1.69867	1.59906	0.944496	1.704	1.62577	1.31322	1.25209	0.601592	1.62172	0.953146	0.938967	1.39621	1.04172	1.2362	0.0980773	0.870592	1.10271	0.893671	1.11633	0.844072	1.33523	1.03316	0.745813	1.17897	1.1303	1.5369	1.05994	1.45434	1.20444	1.67476	0.999602	1.28883	1.35102	0.764563	1.13581	2.31848	1.07807	1.56637	0.760429	1.31394	1.66813	1.70019	1.78998	2.50521
1.02753	1.19632	1.07745	1.2282	1.74262	0.804184	1.80013	1.51887	1.07976	1.85992	1.74165	1.22716	1.39232	0.606273	1.64264	0.921017	1.04628	1.50723	1.36743	1.39409	0.116599	0.827176	1.14168	0.789714	1.15991	0.592784	1.28314	1.05404	0.714015	1.23001	1.23077	1.08909	1.20817	1.40454	1.20697	1.77184	1.0742	1.58175	1.36922	0.633923	0.987233	2.39794	1.43388	1.2428	1.04287	1.04313	1.9965	1.51128	1.94619	2.53361
1.11713	1.09279	1.0548	1.12852	1.87367	0.76727	1.34519	1.5566	1.01213	1.70028	1.67007	1.18572	1.55927	0.582865	1.53801	0.974565	0.965795	1.61153	1.03634	1.4095	0.108661	0.866022	1.2884	0.828014	1.17332	0.737758	1.25	1.05751	0.745813	0.933991	1.21193	1.37569	1.01799	1.23188	1.21202	1.81553	1.03242	1.23025	1.16452	0.638207	0.98063	2.01465	1.1418	1.15455	1.02549	1.71013	1.09676	1.48504	1.97874	2.20413
1.10033	1.18252	1.01955	1.11428	1.78867	0.978204	1.59721	1.48585	0.92584	1.7634	1.55078	1.13791	1.0818	0.802903	1.3183	0.942436	0.818243	1.43995	0.930013	1.39795	-0.0183454	0.712926	1.11417	0.795185	1.20349	0.750644	1.25473	1.12013	0.896132	1.09221	1.13658	1.50824	0.830614	1.49419	1.10344	1.90291	1.02646	1.28351	0.946171	0.674615	0.970724	2.43066	1.32767	1.39355	0.969003	1.37914	1.06392	1.58999	1.47103	2.53929
1.11713	1.1066	1.17311	1.17124	1.64699	0.98084	1.61684	1.66038	0.98181	1.77453	1.71097	1.20803	1.33556	0.629682	1.48919	0.982597	0.855131	1.25491	1.00404	1.35173	0.172164	0.676365	1.02705	0.842604	1.16661	0.837629	1.04167	0.967069	0.803628	1.22235	1.12088	1.25746	1.01799	1.22856	0.992341	1.99515	1.11299	0.947985	0.982563	0.833095	0.904689	2.29978	1.11524	1.09205	0.769119	1.36911	1.64186	1.58475	1.83554	2.55633
1.11713	1.01457	1.06487	1.27803	1.50885	0.962384	1.31573	1.72642	1.10774	1.96015	1.64622	1.16978	1.46578	0.636704	1.48221	0.923695	1.13682	1.41303	1.03499	1.26893	0.17481	0.847742	0.955983	0.817071	1.15991	0.789304	1.13163	0.949675	0.725578	1.27084	1.23077	1.14641	1.25851	1.76314	0.982241	2.05825	1.10105	1.34209	1.01895	0.659623	0.855162	1.77625	1.03558	1.3862	0.686559	1.22869	1.58932	1.55851	1.74441	2.24957
1.12273	1.06518	1.07242	1.29227	1.65762	0.930744	1.29937	1.91509	1.18237	1.99357	1.41104	1.31003	1.37229	0.7397	1.402	1.12182	1.06975	1.33229	1.17497	1.319	0.113953	0.735776	1.16231	0.957505	0.945357	0.641108	1.0464	0.75487	0.910586	1.2147	1.15856	1.34344	1.32563	1.44438	1.24737	1.6068	1.03541	1.37405	0.796058	0.77313	0.901387	2.13151	1.15242	1.34575	0.864716	0.892678	1.62872	1.24891	1.29529	2.1246
1.22912	1.02837	1.19325	1.16056	1.88784	0.920197	1.47611	1.52358	1.00513	1.90447	1.37355	1.4184	1.56928	0.667135	1.28342	0.953146	0.969148	1.72255	1.27591	1.31515	0.0742635	0.772336	1.10958	0.838957	1.0057	0.579897	1.25947	0.793135	0.711124	1.26574	1.18053	1.1894	1.10469	1.63697	1.10849	1.46602	1.03839	1.23558	0.650493	0.736722	1.03346	2.81864	1.10462	0.904523	0.556199	1.60481	2.14755	1.49029	1.14558	1.62469
1.31311	1.03988	1.16556	1.19972	1.732	0.880647	1.43356	1.70755	1.0681	1.82651	1.43831	1.54909	1.60935	0.751404	1.09858	0.864792	0.985915	1.91096	1.24092	1.28241	0.03722	0.939142	1.04998	0.886376	0.89172	0.599227	1.16951	1.01229	0.823864	1.18152	1.11146	1.27896	0.956465	1.40454	1.06557	1.81068	1.01154	1.2196	0.95072	0.856653	0.974026	3.31879	0.913436	1.07734	0.664832	0.977934	2.15412	1.28564	1.08049	1.94849
1.14792	1.15031	1.1857	1.20684	1.60803	0.88592	1.28628	1.73113	1.07976	1.5258	1.4758	1.13472	1.54257	0.725655	1.28342	0.85676	0.982562	1.85376	1.2961	1.09756	0.0795555	0.898012	0.939936	0.993981	0.87831	0.740979	1.35417	0.751391	0.757376	1.19173	1.15856	1.34703	0.830614	1.58052	1.17162	1.81068	1.10105	1.69892	1.07809	0.691748	0.858464	1.85572	1.12586	1.2428	0.669177	1.20863	1.7338	1.42732	1.26926	2.70403
1.14792	0.991564	1.04473	1.1392	2.08973	1.05994	1.31573	1.79245	1.03778	1.4367	1.27471	1.27816	1.38898	0.735019	1.2346	0.886212	1.18712	1.72928	1.21803	1.19576	0.0530958	0.959708	0.983494	0.838957	1.02246	0.834407	1.21212	0.991419	0.792065	1.17897	1.24961	1.46525	0.981635	1.65689	0.97214	1.67476	1.11001	1.56045	1.03715	0.51185	1.1028	2.16423	1.28518	0.801569	0.447567	1.4995	2.14098	1.34861	1.68583	2.24389
1.19832	1.08359	1.00445	1.17836	1.54427	0.68817	1.21754	1.55189	0.979478	1.34389	1.52352	1.37697	1.54591	0.821629	1.35666	0.974565	1.1167	1.60816	1.09152	1.11874	0.00811431	0.927717	1.06602	0.842604	0.915186	1.02448	0.994318	0.848794	0.745813	1.33209	1.26217	1.33628	0.883751	1.67349	0.833263	1.54369	1.25622	1.3847	0.791509	0.74743	0.79573	2.09411	1.29049	0.8604	0.71263	1.25376	2.42338	1.38009	1.5882	1.87464
1.04713	0.966258	0.94403	0.993236	1.52302	0.864827		1.5	0.830224	1.69657	1.48262	1.18253	1.64608	0.608614	1.30086	0.923695	0.935614	1.5106	1.17497	1.42298	0.0583877	0.847742	1.16002	0.822542	1.16661	0.87951	1.08902	0.890538	0.84699	1.17642	1.23391	1.52973	1.16622	1.49087	1.04032	1.53883	1.19355	1.45926	1.0144	0.871645	0.66696	1.71081	1.48168	1.27957	1.1993	1.56971	2.81086	1.45881	1.41245	1.69854
1.02753	0.929448	0.951582	1.16056	1.84888	1.04939	1.42047	1.57547	0.979478	1.7634	1.74165	1.12516	1.79633	0.760768	1.50314	0.776439	0.861838	1.49714	1.18035	1.45571	0.0451579	0.822606	1.13709	0.745942	1.04593	0.786082	1.25947	0.925325	0.873006	1.15601	1.02041	1.3327	1.18859	1.37797	1.18424	1.85437	1.17267	1.13439	1.00986	0.683181	0.799031	1.94921	1.57196	1.44871	1.09067	1.34403	1.79291	1.47455	1.67932	2.3291
1.01913	0.770706	0.871025	1.21396	1.50885	1.03357	1.44338	1.51887	1.05177	1.93417	1.73483	1.17616	1.76962	0.657772	1.4299	0.808568	1.05969	1.45677	1.10767	1.33633	0.0160522	1.05568	1.15543	0.780595	1.05934	0.805412	1.27367	0.814007	0.754486	1.23001	1.15542	1.50824	1.23334	1.32817	1.06052	1.80097	1.11896	1.15569	0.764215	0.40691	0.766014	2.54752	1.69942	0.834661	0.708285	1.52959	1.66813	1.49554	1.69234	2.20413
1.11433	1.03758	1.06235	1.22464	1.72845	0.994024	1.45647	1.96698	1.21735	1.69657	1.58828	0.994475	1.88648	0.713951	1.2067	0.757697	0.999329	1.29191	0.985195	1.25931	0.17481	0.930002	0.978909	0.822542	1.08951	1.00193	0.994318	0.845315	0.714015	1.31422	1.08006	1.38285	1.11028	1.74654	1.19687	1.62621	1.22339	1.17167	0.814253	0.848087	0.779221	2.10813	1.641	0.779507	0.582271	1.44935	0.886602	1.59524	1.38642	1.78375
1.05833	0.984663	1.09256	1.19616	1.41322	0.820004	1.12917	1.3066	1.11241	1.62604	1.4349	0.921164	1.55927	0.727996	1.3741	0.896921	0.828303	1.54424	1.07268	1.26701	-0.0156994	0.836317	1.14626	0.74959	1.17667	1.00193	1.17898	1.0436	0.754486	1.22491	1.0675	1.19656	1.20817	1.28168	1.24232	1.9466	1.11299	1.18232	0.800607	0.818104	1.04997	1.91648	1.53478	0.889815	1.61645	1.68506	1.34632	1.49029	1.49707	1.92009
1.07233	0.968558	1.08249	0.897116	1.22904	1.2366	1.09972	1.56132	0.956157	1.54065	1.47921	0.984913	1.2187	0.667135	1.34969	0.971888	1.02951	1.51396	0.919246	1.23235	0.00546834	0.856882	1.14626	0.782418	1.03922	0.856959	1.1411	0.977505	0.719797	1.09731	1.0675	1.41509	1.15223	1.67349	0.989816	2.14563	1.11299	1.48589	0.796058	0.56325	0.960819	1.71081	1.89591	1.18765	0.947277	1.67503	1.78634	1.51653	1.21718	2.61314
1.05273	1.125	0.898716	1.07868	1.27863	0.991387	1.39428	1.78774	0.914179	1.55179	1.5576	1.0391	1.13523	0.674157	1.5136	1.01473	0.949028	1.48032	1.04172	1.27664	0.0160522	0.735776	1.10271	0.811599	0.99229	0.863402	1.17424	1.00186	0.763158	1.13049	1.02669	1.09625	1.07393	1.79967	0.909014	1.79126	1.13388	1.16102	0.846096	0.65534	0.762712	2.26239	1.51354	0.970707	0.803882	1.36911	1.30692	1.32762	1.5166	2.01098
1.03593	1.09049	0.893681	1.16412	1.38489	0.95711	1.74776	1.51415	1.27799	1.29192	1.94956	1.10285	1.04508	0.545412	1.28691	0.888889	0.952381	1.34574	1.02961	1.36136	-0.0289293	0.822606	1.30903	0.76418	1.20349	0.885954	1.21212	0.932282	0.80941	1.22235	1.26217	1.17507	1.10189	1.60044	0.949415	1.85922	1.25622	1.35274	0.691433	0.820246	1.40656	2.87473	1.92246	1.31266	0.512746	1.57974	1.10989	1.61098	1.60772	1.43155
1.08913	0.982362	1.03214	1.17124	1.41322	0.564247	1.54484	1.76887	1.04711	1.39215	1.90866	1.11241	1.39566	0.573502	1.33225	0.998661	0.84507	1.42312	1.0821	1.43261	-0.0395131	0.941427	1.04081	0.720409	1.02246	0.892397	1.16004	0.928803	0.823864	1.13814	1.56358	1.26463	1.14664	1.48091	1.08829	1.86408	1.18162	1.0332	0.850644	0.715306	1.02025	2.08476	2.04461	1.06263	0.621379	1.74524	0.952277	1.44831	1.33435	1.93145
1.10033	1.03067	0.994378	1.01104	1.30342	0.849007	1.78704	1.59434	0.977146	1.32904	1.82686	1.13153	1.41569	0.5103	1.12648	0.808568	0.962441	1.73937	1.21265	1.4018	-0.0659728	0.957422	0.894085	0.786066	0.958766	0.856959	1.18371	0.946197	0.786284	1.0131	1.38462	1.13566	1.22495	1.39458	1.15647	1.96602	1.29202	1.02255	0.782411	0.475443	1.15232	2.5335	1.58258	0.845692	0.764774	1.7001	1.72723	1.2699	1.3734	2.52225
0.979935	0.911043	1.1706	1.2104	1.46635	0.793637	1.68885	1.70283	0.846549	1.42185	1.93933	1.20803	1.49249	0.702247	1.16833	0.784471	0.801476	1.99507	1.13997	1.38062	0.0980773	0.875162	0.965154	0.838957	1.10627	0.940722	1.19318	0.848794	0.766049	1.22235	1.05181	1.15715	1.07952	1.45434	1.13879	2.08252	1.16372	1.12374	1.08264	0.434752	0.927801	2.05672	1.52416	0.989092	0.708285	1.26881	1.44483	1.52178	1.62725	2.05075
0.932338	0.991564	1.08752	0.897116	1.49469	0.920197	1.8165	1.85377	0.944496	1.58149	1.73483	1.14747	1.32554	0.735019	1.29389	0.963855	0.838364	1.63171	1.09017	1.24775	0.00811431	0.943712	1.10041	0.868138	1.00905	1.00838	1.21686	0.869666	0.751595	1.06159	1.11146	1.40076	1.19698	1.14222	0.979716	1.95631	1.09509	1.29949	0.982563	0.927327	0.637244	1.81832	1.83218	1.15455	0.63007	1.46941	1.65499	1.4693	1.25624	1.79511
0.918339	0.922546	0.999413	0.936276	1.22196	0.8701	1.50229	1.56604	1.00513	1.60376	1.81322	1.18891	1.16528	0.543071	1.37061	0.91834	0.868545	1.5005	0.862719	1.11874	0.0239901	1.06482	0.953691	0.689404	0.905129	0.876289	0.965909	0.890538	0.73136	1.16366	1.25275	1.36852	1.1802	1.45102	0.909014	1.93689	1.01751	1.27286	0.877938	0.790263	0.808937	2.26706	1.37015	0.768477	0.36066	1.26881	2.08187	1.32762	1.32784	1.60765
0.923938	0.950153	0.881094	1.02884	1.03778	0.801547	1.72485	1.47642	1.01213	1.57406	1.9257	1.33553	1.28881	0.463483	1.36712	1.04418	0.888665	1.59471	1.1642	1.08408	0.0874934	1.15165	0.839065	0.698523	1.03252	0.873067	1.19792	1.00881	1.06669	1.15601	1.15228	1.11416	1.05715	1.54068	0.876189	1.88835	1.15775	1.0545	1.10538	0.505425	0.762712	2.12683	1.17366	0.783184	0.590962	0.807422	1.34632	1.3696	1.30831	1.60197
0.943537	0.86273	1.15046	0.957636	1.49469	0.967657	1.3681	1.92925	1.02379	1.6446	1.67007	1.31322	1.26878	0.601592	1.30784	0.880857	0.704225	1.20108	1.18977	1.16496	-0.0580349	1.11509	0.8895	0.776947	0.965471	1.11469	1.07008	0.873145	0.711124	1.22491	1.1617	1.28971	1.04037	1.29496	0.845888	1.85922	1.13089	0.900053	0.873389	0.561108	0.709883	1.61265	1.72597	0.985415	0.443221	1.05817	1.58932	1.48504	1.56867	1.90873
0.918339	0.821319	0.928925	1.05732	1.40968	0.748814	1.5612	1.76415	0.862873	1.74483	1.5167	1.14428	1.22538	0.587547	1.19972	0.907631	0.513078	0.868005	1.00942	1.2439	0.0610337	0.726636	0.832187	0.828014	0.911834	1.16302	1.1411	0.869666	0.826754	1.17132	1.15542	1.23239	1.10749	1.37465	0.979716	2.04854	1.14283	1.26753	0.814253	0.603941	0.855162	2.06606	1.44981	0.735384	0.612688	1.07823	0.912872	1.2699	1.34085	1.94849
1.01633	0.800613	1.01703	0.982556	0.835891	1.05467	1.84268	1.76887	0.995802	1.42185	1.56442	1.09647	1.38564	0.622659	0.952104	0.709505	1.01274	1.32556	1.20323	1.18036	0.0186982	0.62381	0.829895	0.738647	0.988937	0.95683	1.07955	0.991419	0.742923	1.22235	1.29984	1.26821	1.32003	1.06586	0.959515	1.69903	1.02944	1.27286	0.864291	0.554683	0.620735	1.17794	1.82156	0.981738	0.673523	1.32397	1.51051	1.19643	1.66631	1.90873
0.974335	0.943252	1.01955	0.879316	1.10153	0.970294	1.81977	1.80189	0.88153	1.45527	1.46217	1.14747	1.40568	0.676498	0.756801	0.821954	0.928907	1.37266	1.12651	1.2208	0.0530958	0.790616	0.942228	0.778771	0.918538	0.905284	1.24527	0.855751	0.653309	1.37802	1.17425	1.59422	1.06554	1.46763	1.07314	2.00971	1.16073	1.23558	1.11903	0.62964	0.950913	1.31817	1.76314	1.18029	0.829954	1.02307	0.926007	1.17019	1.11304	1.58493
1.04993	0.927147	0.984308	0.857957	1.36364	0.994024	1.70849	1.67453	0.841884	1.51095	1.36673	1.16341	1.2187	0.770131	0.98698	0.829987	0.811536	1.12033	0.983849	1.31322	0.0610337	0.808896	0.928473	0.685756	0.995642	0.86018	1.32102	1.08186	0.661982	1.25553	1.29042	1.22522	0.797054	1.52739	1.10344	2.04369	1.08315	1.15036	1.03715	0.768846	0.597623	1.55189	1.30112	1.12146	0.673523	0.942828	0.814361	1.20693	1.51009	1.82352
1.09193	1.10199	0.996895	1.16768	1.30342	1.05203	2.12415	1.77358	0.939832	1.46269	1.21677	1.3419	1.22871	0.791199	1.18577	0.864792	0.788062	1.25491	1.01211	1.15533	-0.0183454	0.884302	0.930766	0.72588	0.942005	0.815077	1.2642	0.866187	0.670654	1.31677	1.12716	1.14641	1.05994	1.50415	0.96204	1.69903	1.03541	1.06515	0.968916	0.927327	0.51838	2.3325	1.3436	0.849369	0.534473	1.26379	1.24781	1.24891	1.7314	1.77239
1.04713	1.00077	0.996895	0.982556	1.51594	1.13904	2.08488	1.92925	0.923507	1.43299	1.32584	1.14428	1.33222	0.589888	1.2904	0.832664	0.811536	1.26836	1.07133	1.12452	-0.0289293	0.829461	0.921596	0.811599	0.945357	0.950387	0.842803	0.772263	0.711124	1.32698	1.07064	1.36852	1.11867	1.17211	1.03022	1.74272	1.0742	1.19297	1.10993	0.768846	0.838653	1.77158	1.58258	0.941292	0.621379	0.932798	1.13616	1.38534	1.27576	1.68718
1.11153	1.05138	0.969204	0.875757	1.12987	0.73563	1.9736	2.13208	0.88153	1.21767	1.5576	1.1411	1.57262	0.496255	1.07766	0.720214	0.831657	1.46686	1.11978	1.26701	-0.0315752	0.760911	0.839065	0.711289	0.874958	1.07281	0.956439	0.834879	0.786284	1.38823	1.10518	1.18581	0.883751	1.50747	0.984766	1.95631	0.89815	1.30481	0.864291	0.828812	1.19525	1.74353	1.38609	0.72803	0.608343	1.81043	1.09676	1.24891	1.19766	1.88033
1.18432	1.1181	0.863472	1.00392	1.183	1.11531	1.70849	2.00943	0.904851	1.21767	1.4758	1.05822	1.28548	0.622659	1.11602	0.773762	0.848424	1.57452	1.10767	1.319	0.106015	0.808896	1.03393	0.696699	0.750922	1.17912	0.984848	0.786178	0.754486	1.14835	1.04553	1.03535	1.03757	1.29828	1.10092	2	0.922021	1.30481	0.987111	1.04083	0.779221	1.87442	1.36484	0.867753	0.590962	1.28887	1.16243	1.25415	1.31482	1.49972
1.09753	1.14801	1.06235	0.879316	1.27863	0.938654	1.42701	2.13679	0.909515	1.30677	1.29516	0.91479	1.46578	0.660112	1.03929	0.797858	0.982562	1.40967	1.14266	1.34596	0.0398659	0.680935	1.27923	0.716761	0.784445	0.863402	1.19318	0.904453	0.667763	1.21725	1.02983	1.38285	0.987228	1.4145	0.994866	1.69417	0.969763	1.13971	0.887036	0.732439	0.835351	1.95855	1.3914	1.15088	0.695249	0.907723	1.32005	1.29089	1.27576	1.83488
0.915539	1.05138	0.999413	1.18548	1.41322	0.920197	1.5743	1.91981	0.883862	1.14342	1.29175	1.01679	1.54925	0.664794	1.06371	0.781794	0.938967	1.36929	1.10363	1.12452	0.0186982	0.770051	1.09583	0.789714	0.750922	0.856959	1.14583	0.803571	0.653309	1.27339	0.99843	1.11775	0.900531	1.54068	1.06304	1.80583	0.969763	1.05983	0.855193	0.895203	0.57451	1.92583	1.32236	1.02218	0.730012	0.992979	1.26751	1.45356	1.24973	2.43136
0.996734	0.842025	1.04473	1.05732	1.28926	0.9492	1.43029	1.98585	0.743937	0.924391	1.34969	1.33872	1.25209	0.59691	1.30435	0.746988	0.851777	1.32556	1.06729	1.31322	0.0160522	0.706071	0.990371	0.705818	0.958766	0.924613	1.13636	0.671382	0.800738	1.23001	1.00471	1.21089	0.825021	1.16879	0.853464	1.78155	1.01452	1.23025	0.937074	0.903769	0.921197	1.70614	1.48699	0.867753	0.434531	1.60481	1.09676	1.13871	1.40594	1.6815
1.07793	0.97316	0.792985	0.822357	1.16529	1.40271	1.65285	1.85377	0.89319	1.1954	1.37355	1.08691	0.93823	0.627341	1.10207	0.672021	1.00939	1.06314	1.14132	1.23235	-0.0448051	0.65123	0.903255	0.753237	1.04593	0.856959	1.18371	0.810529	0.794956	1.23256	1.19309	1.2503	0.833411	0.989485	0.876189	1.9466	0.936941	1.36872	0.873389	0.800971	0.61083	1.61265	1.44981	0.849369	0.808227	1.2989	0.617338	1.07049	1.3734	1.69286
1.20672	0.945552	0.938995	0.954076	1.00236	1.03885	1.34192	2.01415	0.923507	1.16941	1.12474	1.01679	0.96828	0.585206	1.21367	0.709505	1.23072	1.33565	1.05653	1.48652	0.0001764	0.712926	0.944521	0.811599	0.99229	0.99549	1.31155	1.02273	0.592604	1.12028	1.12402	1.21447	0.962058	1.05921	0.861039	1.80583	0.907102	1.28351	0.914329	0.713164	0.66696	1.36024	1.34891	0.904523	1.13847	1.13842	1.05079	1.09673	1.47754	1.76103
1.03313	0.876534	0.79802	0.950516	1.11216	0.899104	1.4041	2	0.862873	1.2548	1.19632	1.04229	1.12187	0.606273	0.97303	0.768407	0.985915	1.45004	1.12113	1.18999	-0.10037	0.900297	0.850527	0.775123	0.988937	0.985825	1.61458	0.831401	0.714015	1.18152	1.22449	1.03176	0.939685	1.53403	1.00244	1.59709	0.883231	1.20895	0.978014	0.708881	1.1127	1.74821	1.23208	1.04057	0.764774	1.27884	0.794658	1.56376	1.46453	1.72126
0.977135	0.82592	0.949064	1.02528	1.02715	0.841097	1.59066	2.05189	0.764925	1.21025	1.1077	0.835104	1.09516	0.561798	1.13694	0.65328	1.09993	1.54761	1.06864	1.05712	-0.0739107	0.902582	0.774874	0.694875	0.928595	0.95683	1.47254	0.887059	0.670654	1.19173	1.10832	1.18581	1.10749	1.20199	0.888814	1.81068	0.963796	0.937334	0.814253	0.719589	0.627339	2.45404	1.60382	1.19868	0.608343	1.20863	0.945709	1.12821	1.42547	2.0053
1.15072	0.878834	0.888646	0.946956	1.19717	0.856917	1.6823	2.19811	0.755597	1.12115	1.47239	1.00722	1.23205	0.571161	0.962567	0.682731	1.28773	1.59134	1.1817	0.891528	-0.10037	0.644375	0.811554	0.676637	0.858196	0.805412	1.54356	0.772263	0.635965	1.27084	1.3595	1.30404	1.25851	1.47427	0.987291	2.14078	1.05331	1.08645	0.99166	0.638207	0.505173	2.04269	1.88529	1.08469	0.525782	1.32397	1.33319	1.32762	1.09351	1.80648
1.02473	0.860429	1.07493	0.975436	1.34238	0.841097	1.70521	1.67925	0.771922	1.21396	1.55419	0.91479	1.29549	0.507959	0.840502	0.666667	0.972502	1.56443	1.01615	0.872272	-0.0871406	0.69693	0.900963	0.82619	1.01911	0.89884	1.18371	0.907931	0.61573	1.15601	1.30612	1.16432	1.19139	1.09242	0.92669	1.65049	1.19355	1.27286	0.90978	0.685323	0.660357	1.74821	1.68879	1.18397	0.473638	0.902708	1.66156	1.44831	1.15209	1.6531
1.06953	0.963957	1.06235	0.861517	1.21133	0.627527	1.38119	1.96226	0.818563	1.1657	1.27471	0.927539	1.5793	0.641386	1.00442	0.634538	1.00939	1.54424	1.0821	1.16881	-0.0792027	0.726636	0.992664	0.724056	1.01911	0.856959	0.989583	1.05056	0.794956	1.22746	1.20565	1.40435	0.992822	1.28832	0.883764	1.48058	1.12791	0.995917	0.973465	0.730297	0.551398	1.95388	1.42857	1.12146	0.821263	0.797392	1.39886	1.34336	1.22369	1.67582
1.02753	0.802914	1.11018	0.897116	1.83825	0.99666	1.36155	1.40566	0.834888	1.3773	1.25085	0.91479	1.37229	0.643727	1.25901	0.787149	0.928907	1.47695	1.24764	1.22465	0.0213441	0.877447	0.923888	0.720409	0.9353	0.969716	1.25473	1.01229	0.92504	1.23767	0.99843	1.84141	1.03477	1.13558	0.792863	1.65049	0.832504	0.990591	0.800607	0.62964	0.974026	1.88376	1.1418	0.985415	0.721321	1.34905	0.755254	1.12821	1.30831	1.45427
1.10313	0.920245	0.996895	1.11072	1.31405	0.851644	1.17827	1.4434	0.879198	1.22881	1.22699	0.924352	1.42237	0.674157	1.38805	0.76573	0.774648	1.48705	1.23553	1.25738	0.0292821	0.859167	1.19899	0.744118	0.864901	0.856959	1.3589	0.939239	0.812301	1.29381	0.973312	1.60497	1.183	1.37797	0.752462	1.51942	0.975731	1.34742	0.750569	0.899486	0.693374	1.70614	1.36484	0.577277	0.534473	1.14343	1.09019	0.981284	1.71838	2.13028
1.04433	1.09969	0.966686	1.00748	0.9634	0.970294	1.26664	1.46698	0.841884	1.35874	1.38037	0.771356	1.11853	0.573502	1.34969	0.744311	0.895372	1.53751	1.05653	1.14185	-0.0818486	0.868307	1.09583	0.707642	0.807912	0.931057	1.52462	0.733998	0.757376	1.09986	1.0989	1.39718	1.23893	1.05589	0.782762	1.45631	1.15775	1.11841	0.554966	0.830954	0.541492	2.00997	1.63569	0.705969	0.699594	1.08826	1.22154	1.24891	1.35387	2.14732
0.968735	1.15491	0.803054	0.954076	1.73908	0.872737	1.50884	2.08491	0.795243	1.29563	1.21336	1.16022	1.37229	0.580524	1.25901	0.768407	0.670691	1.73265	0.974428	1.08408	-0.0315752	1.04197	0.972031	0.698523	0.942005	0.840851	1.3447	0.761827	0.766049	1.04883	1.11774	1.28612	1.0935	1.26176	0.94184	1.68932	1.01452	1.29416	0.755118	0.897344	0.884878	2.72515	1.88529	0.68023	0.747393	1.15346	0.84063	1.34861	1.34736	1.57925
0.929538	0.947853	0.840816	0.904236	1.28217	1.13113	1.6954	2.23585	0.66931	1.32162	1.3531	1.07097	1.29883	0.468165	0.896303	0.712182	0.999329	1.51733	1.12113	1.00706	0.129829	1.17221	0.992664	0.658399	0.831378	0.866624	1.23106	0.855751	0.766049	1.19173	0.816327	1.20373	0.990025	1.43442	1.09587	1.68447	0.960812	1.2622	0.987111	0.546117	0.72309	1.6407	2.02337	0.91923	0.547509	1.01304	0.899737	1.17544	1.54914	1.72695
0.979935	0.961656	0.886129	0.811677	0.984652	1.04412	1.57102	1.93396	0.88153	1.42557	1.53715	0.841479	1.0384	0.475187	1.13346	0.878179	0.972502	1.52742	0.893674	1.06098	0.0134062	1.10823	1.04081	0.689404	0.801207	0.808634	1.13163	0.914889	0.84988	1.25298	0.863422	1.13924	1.0935	1.28832	0.939315	1.4466	0.936941	1.2409	0.818802	0.715306	0.937706	1.6594	1.42857	0.643461	0.534473	1.31394	1.09676	1.47455	1.26926	1.48835
0.879141	0.93865	0.886129	0.914916	1.43802	0.690807	1.77395	1.39151	0.783582	1.21767	1.41445	1.0391	1.1419	0.578184	1.1788	0.907631	0.657277	1.1607	0.897712	1.26508	0.0530958	0.868307	1.20816	0.700347	0.781093	0.737758	1.35417	1.05056	0.927931	1.00289	0.935636	1.42942	0.970448	1.29828	0.969615	1.52913	0.972747	0.974614	0.850644	0.882353	1.1028	1.77625	1.38078	0.944969	0.877752	1.54463	1.34632	1.34336	1.49056	2.11324
0.817545	0.950153	0.926408	0.882876	1.183	0.922834	1.77722	1.39623	0.697295	1.09887	1.49284	0.937102	1.36561	0.634363	1.14392	0.878179	0.620389	1.03286	0.928668	0.883825	-0.10037	0.64666	0.972031	0.722232	0.851492	0.869845	1.11269	0.921846	0.96262	1.2198	0.973312	1.27896	0.956465	1.46431	0.903964	1.65534	0.901134	1.2622	0.887036	0.920902	0.874972	2.25771	1.22146	0.779507	0.443221	1.49448	1.18214	1.51128	1.52962	1.94281
0.823145	0.950153	0.969204	1.06444	1.34947	1.0784	1.5252	1.67925	0.746269	1.30677	1.46898	0.933914	1.18531	0.627341	1.17182	0.757697	0.801476	1.17416	1.00404	0.893453	-0.10037	0.731206	1.07519	0.691227	0.83473	0.798969	1.15057	0.793135	0.890351	1.12793	0.819466	1.01743	0.987228	1.32817	0.982241	1.59223	0.904118	1.31546	1.08719	0.659623	1.04006	2.32783	1.33829	0.996446	0.517092	1.75527	0.853765	1.36435	1.56216	1.67582
0.848343	1.02147	0.876059	1.16412	1.36718	0.967657	1.41065	1.54245	0.846549	1.22138	1.51329	0.91479	1.18531	0.685861	1.08114	0.888889	0.714286	1.29864	1.02423	1.35944	-0.16652	0.63295	1.15543	0.612803	0.871606	0.692655	1.18845	0.866187	0.77183	1.02331	0.935636	1.53332	1.0963	1.00609	0.95194	1.59709	1.04436	1.2409	0.914329	0.728155	0.874972	1.89311	1.3436	0.750092	0.525782	1.32397	0.551664	1.24891	1.39944	1.5622
0.811946	0.93865	1.14039	0.986116	1.57615	0.93338	1.66594	1.85849	0.872201	1.1954	1.50307	0.930727	1.33222	0.73736	1.07766	0.963855	0.684105	1.41976	1.18035	1.12452	-0.182395	0.740346	1.08666	0.614627	0.720751	0.70232	1.43466	0.786178	0.867225	1.00544	0.806907	1.45092	0.928498	1.0725	0.939315	1.61165	1.14283	1.29949	0.90978	0.640348	0.937706	2.09878	1.17897	1.03321	1.24276	1.46439	1.09676	1.32762	1.21067	1.87464
0.879141	0.851227	1.09759	0.964756	1.44864	1.05203	1.68885	1.89151	0.820896	1.06546	1.41786	0.847854	0.958264	0.561798	1.2904	0.912985	0.905433	1.34911	1.29475	1.1611	-0.0712648	0.680935	0.967446	0.561736	0.720751	0.708763	1.15057	0.890538	0.676435	1.12028	0.904239	1.43659	0.987228	1.40454	0.906489	1.63592	1.11597	1.28883	0.796058	1.13292	1.04336	2.48208	1.18959	1.23545	0.77781	1.81043	1.1296	1.61623	1.2302	1.9769
1.00233	0.809816	1.00445	0.840157	1.51948	0.867464	1.11608	1.77358	0.795243	1.28821	1.26789	1.09966	1.05509	0.578184	1.21367	0.846051	0.902079	1.22799	1.05653	1.01861	-0.0897866	0.7015	1.11417	0.600036	0.576601	0.805412	1.45833	0.928803	0.855662	1.36781	0.766091	1.49391	1.14384	1.00941	0.633785	1.97087	0.95186	0.958637	0.955269	1.07724	0.878274	2.37457	1.42326	0.82363	0.695249	0.992979	1.49081	1.13346	1.3734	1.94281
0.884741	0.865031	0.918855	0.761837	1.44156	0.95711	1.21427	1.79717	0.706623	1.16198	1.07703	0.879728	0.918197	0.51264	1.03232	0.76573	0.858484	1.07323	1.01211	1.02632	-0.0818486	0.621525	1.08436	0.70217	0.771036	1.06314	1.43466	0.852273	0.890351	0.923784	0.904239	1.55123	1.28368	1.01937	0.787812	1.81068	0.948876	0.836144	0.859742	0.912336	0.604226	1.71081	1.26394	0.830984	1.30794	1.14343	1.08363	1.18594	1.46453	1.78375
1.01073	0.980061	0.820676	0.897116	1.00945	0.904377	0.991708	1.48585	0.706623	1.33647	1.15201	0.895665	0.901502	0.648408	1.12299	0.752343	0.680751	1.05641	0.981157	1.01669	-0.0580349	0.662655	0.994956	0.807952	0.579953	1.14046	1.29261	0.723562	0.861443	1.11773	0.869702	1.12849	1.11028	0.86995	0.929215	1.6165	0.925005	1.04385	0.873389	0.794546	0.551398	1.97258	1.10462	1.33105	1.4383	1.23872	1.09019	1.44831	1.17162	2.23253
0.870742	1.00077	0.949064	1.0502	0.924439	0.661803	1.25682	1.42925	0.704291	1.18797	1.52011	1.0646	0.844741	0.557116	1.27993	0.760375	0.831657	0.898284	0.90175	0.750963	-0.17975	0.891157	1.15773	0.652927	0.730808	0.931057	1.15057	0.758349	0.945275	1.05648	0.913658	1.16074	1.02918	1.27172	1.04789	2.12136	0.942908	1.19297	0.809704	0.976585	0.620735	2.29511	1.43388	1.13249	0.934241	1.38917	0.906305	1.23316	1.56867	1.8292
0.979935	1.00077	0.850885	0.847277	1.05903	0.56952	1.22409	2.0566	0.853545	1.23995	1.30539	1.16341	1.02838	0.744382	1.23111	0.792503	0.851777	1.07996	0.989233	0.887677	-0.0606809	0.941427	0.87116	0.671165	0.727456	0.95683	1.03693	0.820965	1.01465	0.954406	0.992151	1.18581	1.06833	1.27172	1.02012	1.80583	0.966779	1.40067	0.877938	1.21859	0.739599	1.96323	0.977164	1.02586	1.12543	1.56469	0.623905	1.40108	1.39293	1.57925
0.789547	0.906442	0.792985	1.00392	1.04841	0.659167	1.62339	2.03302	0.827892	1.05061	1.41786	1.04866	1.0217	0.582865	1.28342	0.618474	1.05298	1.17753	1.04172	0.910783	-0.124184	0.779191	1.08436	0.66387	0.921891	0.953608	0.975379	0.949675	0.878788	1.22491	0.637363	1.45808	1.0991	1.2684	0.878714	1.6699	1.08315	1.50719	0.695982	0.985151	0.799031	1.67342	1.33298	1.03321	1.06025	1.29388	1.09676	1.30138	1.68583	1.95986
0.758749	1.02377	0.911303	0.932716	1.22904	0.732993	1.61357	2.01415	0.748601	1.21025	1.41786	0.975351	0.964942	0.664794	1.30784	0.672021	0.9222	1.39957	0.919246	0.924262	-0.192979	0.923147	1.10729	0.590917	0.760979	0.876289	1.21212	0.779221	0.789175	0.95951	0.941915	1.32553	1.12986	0.956281	1.13879	1.85437	1.03242	1.31014	0.777862	0.845945	0.551398	2.29978	1.16304	0.687584	0.882097	1.33902	0.604203	1.2594	1.56867	1.84056
0.909939	0.957055	0.760258	1.00392	1.12279	0.841097	1.4892	1.86321	0.788246	1.28449	1.21677	0.80323	0.944908	0.662453	1.04627	0.725569	0.982562	1.37266	1.02557	0.903081	-0.192979	1.00541	0.994956	0.656575	0.737513	0.847294	1.17898	0.838358	0.73136	1.03096	0.979592	1.13208	0.992822	0.859989	1.01759	1.41748	1.18759	1.29949	0.741471	0.666048	0.884878	2.53817	0.987785	0.614046	0.738702	1.17854	0.669877	1.36435	1.22369	1.56788
0.825945	0.920245	0.606696	0.925596	1.22196	0.764633	1.6103	1.96698	0.664646	1.2251	1.69734	0.733107	1.03172	0.742041	1.12997	0.736278	0.788062	1.20781	1.0323	1.02824	-0.248545	0.870592	1.20587	0.693051	0.774388	0.91817	1.32102	0.918367	0.792065	1.13304	0.863422	1.11416	0.973245	1.23188	1.05547	1.82524	0.910086	1.00124	0.964367	0.83952	0.713185	2.35587	1.16835	1.07734	0.438876	0.962889	0.755254	1.12297	1.25624	1.97122
0.876342	0.876534	0.488378	0.900676	1.08737	0.748814	1.65612	1.84906	0.862873	1.32904	1.56783	0.88929	1.00835	0.73736	1.27993	0.618474	0.82495	1.14052	0.950202	0.955071	-0.253837	0.706071	1.09583	0.880905	0.844787	1.20812	1.22633	0.786178	0.661982	0.962062	0.923077	1.26463	0.875361	1.12562	0.95194	1.7767	0.993634	1.13971	0.900682	0.87807	0.597623	2.29978	1.33829	1.27221	0.660487	1.18857	0.68958	1.27514	1.33435	1.88601
0.946337	0.922546	0.664597	0.840157	1.5124	0.796274	1.25682	1.55189	0.732276	1.407	1.38378	0.764981	0.891486	0.725655	1.28691	0.688086	0.784708	1.22799	1.09556	0.91656	-0.169166	0.66951	0.921596	0.753237	0.89172	1.24034	1.32576	0.848794	0.832536	0.944199	0.737834	1.09983		1.22856	0.868614	1.79126	0.907102	0.809515	0.877938	0.953027	0.620735	2.04269	1.58789	1.18029	0.49102	1.14343	1.1887	1.40633	1.46453	1.83488
0.859543	0.931748	0.84585	0.932716	1.38843	0.64071	1.26336	1.5566	0.79291	1.32162	1.3531	0.831917	0.797997	0.805243	1.35666	0.738956	0.93226	1.0766	1.17093	0.893453	-0.174458	0.703786	0.935351	0.700347	0.807912	1.09858	1.23106	0.866187	0.664872	0.982477	0.860283	0.924289		1.11898	0.914064	1.99029	0.877263	1.10776	0.918878	1.22073	0.680167	1.67342	1.30112	0.981738	0.395423	1.05817	1.45797	1.14396	1.39944	1.96554
0.90154	0.904141	0.906268	1.00036	1.268	0.883284	1.31573	1.58019	0.823228	1.08402	1.36333	0.787293	1.16861	0.632022	1.41246	0.768407	0.764588	1.67209	1.06057	0.960847	-0.12683	0.626095	0.859697	0.640161	0.74757	0.972938	1.4678	0.897495	0.661982	1.17642	0.813187	1.07834	0.864175	1.24848	0.876189	1.96602	0.963796	0.889402	0.855193	1.07724	0.534889	2.22032	1.57196	1.13249	0.643105	1.37412	0.479422	1.2699	1.54263	1.78943
0.823145	0.773006	0.974238	0.889996	0.938607	0.64862	1.38446	1.5	0.783582	1.16198	1.13497	0.876541	1.17529	0.688202	1.71937	0.709505	0.801476	1.08332	1.02288	1.00899	-0.0448051	0.584965	0.981201	0.579974	0.650352	1.23711	1.20265	0.991419	0.760267	1.20449	0.869702	1.12133	1.0152	1.05257	1.08072	1.67476	1.20251	0.969288	0.923427	1.24643	0.5547	2.49143	1.42857	1.11778	0.651796	1.28385	0.571366	1.12297	1.38642	1.82352
0.851143	0.807515	1.03969	0.822357	1.1157	0.936017	1.56448	1.66981	0.967817	1.24737	1.01568	0.643859	1.13856	0.706929	1.30784	0.685408	1.09658	1.20444	0.934051	1.2516	-0.17975	0.763196	1.07749	0.80248	0.754274	1.27577	1.00852	1.02273	0.867225	1.16111	0.844584	1.02818	1.11028	1.10238	0.96204	1.79612	1.08017	1.0545	1.19181	1.28498	0.600924	1.88844	1.12586	0.900846	0.603998	0.837513	0.696147	1.20168	1.45802	2.07915
0.909939	0.920245	0.833263	0.857957	1.84888	0.79891	1.42374	1.5566	0.844216	1.18055	1.16905	0.793668	0.984975	0.594569	1.31132	0.626506	1.05969	1.1607	0.855989	1.17266	-0.163874	0.767766	1.06602	0.818895	0.610124	0.969716	1.11742	1.01577	0.800738	0.982477	0.819466	1.26463	0.962058	0.94964	0.914064	1.59223	1.01452	1.10243	1.11903	0.961593	0.640546	2.13618	1.44981	1.07734	0.77781	0.967904	1.09676	1.3591	1.39293	2.19845
0.940737	0.966258	0.833263	0.733357	1.51948	0.685533	1.56775	1.41509	0.846549	0.961515	1.16224	0.685295	0.801336	0.554775	1.34271	0.792503	0.82495	1.29864	0.807537	1.06483	-0.10037	0.710641	0.967446	0.685756	0.74757	0.786082	1.23106	0.796614	0.728469	0.997788	0.954474	1.3721	0.741121	1.13558	1.13374	1.21359	0.933957	1.31546	1.19181	0.854512	0.676866	2.39327	1.48168	0.5736	0.690904	1.34403	0.709282	1.4693	1.52962	2.14164
0.968735	1.03988	0.682219	0.679957	1.44864	0.471963	1.5743	1.52358	0.858209	1.38473	1.28834	0.729919	0.754591	0.489232	1.43688	0.848728	0.781355	1.32556	0.876178	1.17073	-0.0580349	0.67865	0.974324	0.561736	0.660409	0.779639	1.28314	0.810529	0.77183	1.13049	0.907378	1.18581	0.883751	1.20531	1.10344	1.31553	0.972747	0.995917	1.04625	0.798829	0.799031	1.622	1.26925	0.580954	0.608343	0.962889	1.01138	1.30663	1.445	1.8576
0.949137	1.06058	0.694806	0.776077	1.268	0.661803	1.86886	1.59434	0.762593	1.09516	1.33606	0.892478	0.984975	0.458801	1.402	0.771084	0.784708	1.43322	0.854643	1.29589	-0.17975	0.724351	1.06602	0.609156	0.777741	0.850515	1.58617	0.970547	0.719797	1.01055	0.979592	1.08192	0.816631	0.856669	1.20192	1.41262	0.910086	0.985265	0.982563	0.858795	0.673564	2.12683	0.9453	1.69874	0.577926	0.972919	0.978546	1.38009	1.49707	2.14732
0	0	0	0	0	0	0	0	0	0	0	0	0	0	0	0	0	0	0	0	-1	0	0	0	0	0	0	0	0	0	0	0	0	0	0	0	0	0	0	0	0	0	0	0	0	0	0	0	0	0
[truncated: 87 more columns]

## Sheet: Fig. 2
Fig. 2B																																								Fig. 2C			Fig. 2E
Time (s)	WT +AVG::RCaMP																				lite-1 AVG::RCaMP																			WT	lite-1		Time (s)	WT + AVG::RCaMP
0.5	-0.0314548	0.455628	0.321827	0.0886213	0.237425	0.554762	-0.121797	0.340865	0.0807869	0.455628	0.176592	0.207692	-0.031435	0.0726984	0.314886	0.179694	-0.288469	0.127766	0.133381	0.113811	0.0240225	0.580763	0.0401509	-0.253023	-0.0101675	0.17205	0.0733738	0.504178	-0.618137	0.176736	-0.00665385	-0.30451	0.153441	0.152049	0.0508976	0.00756517	0.0341398	0.0237987		0.120618	0.0686205		0.1	0.0202513	0.0554889	0.0383473	0.0714526	0.189666	-0.0116021
1	-0.0584846	0.443767	0.298082	0.0696245	0.196692	0.552185	-0.135156	0.340117	-0.013468	0.443767	0.133956	0.152361	-0.0643116	0.0789435	0.305301	0.181919	-0.243218	0.110565	0.107129	0.0902523	0.0465588	0.511097	-0.0075942	-0.483931	-0.0214046	0.127412	0.0491043	0.516268	-6.99645	0.156462	0.0679076	-0.147205	0.0778779	0.13678	0.0123575	-0.0154839	0.00687928	0.0262094		0.185809	0.0376068		0.2	0.0242881	0.0853313	0.0418584	0.091073	0.194779	0.00078086
1.5	-0.105527	0.4299	0.290314	0.0649431	0.229177	0.51634	-0.191485	0.326529	0.0767759	0.4299	0.111264	0.146059	-0.0790432	0.0954308	0.291994	0.179482	-0.28771	0.144597	0.082304	0.135995	0.067014	0.489747	0.0352178	-0.189104	-0.0384575	0.135711	0.0464423	0.513732	-3.37753	0.123574	-0.0443834	-0.1	0.0111127	0.0489985	0.0179169	-0.0251577	0.0760103	0.0381422		0.355037	0.0509919		0.3	0.0313407	0.0669229	0.0392612	0.0969985	0.196975	0.0218733
2	-0.111176	0.432027	0.263388	0.0471637	0.215026	0.418208	-0.263736	0.316834	0.0740284	0.432027	0.11444	0.11729	-0.11678	0.0681773	0.280031	0.173317	-0.317196	0.126899	0.194464	0.0804367	-0.00262322	0.465281	-0.00535023	-0.498596	-0.0733968	0.133779	0.0302685	0.458347	-2.33897	0.160984	0.0411642	0.0102805	0.13259	0.119935	0.0254869	0.0113952	-0.0155841	0.0541429		0.187241	0.0417595		0.4	0.0272498	0.0587721	0.0478889	0.0865449	0.199436	-0.00942255
2.5	-0.121933	0.420883	0.252083	0.0259463	0.155259	0.469197	-0.217809	0.299417	0.100662	0.420883	0.0714199	0.0884888	-0.124645	0.137109	0.277996	0.169709	-0.292023	0.132618	0.0705265	0.135747	-0.0123349	0.386754	0.0257489	-0.35128	-0.0878763	0.113131	0.024194	0.4577	-1.78964	0.10321	-0.0748018	0.0618785	0.158686	0.0377199	-0.0168849	-0.0436343	0.0516749	0.0659273		0.47718	0.26013		0.5	0.0371515	0.0831843	0.054544	0.0804704	0.200301	-0.00527061
3	-0.139104	0.41551	0.232774	0.0186663	0.248901	0.467124	-0.250153	0.292103	0.10005	0.41551	0.0594668	0.0911882	-0.128655	0.140938	0.271876	0.161749	-0.481539	0.0792866	0.159585	0.0832128	-0.0722686	0.451725	-0.02959	-0.45736	-0.120537	0.0954415	0.026203	0.433224	-2.50311	0.0512151	0.0336021	0.148027	0.254563	-0.0200922	0.00548926	-0.0403174	0.0515293	0.0321811		0.375237	0.146198		0.6	0.0135249	0.082834	0.0611281	0.0959775	0.201808	0.00309059
3.5	-0.148515	0.399001	0.234597	-0.0261525	0.180973	0.470282	-0.230377	0.269746	0.199759	0.399001	0.0267944	0.0759434	-0.151427	-0.0248384	0.274918	0.165465	-0.230908	0.0449118	0.190813	0.115698	0.0243511	0.42815	0.0175199	-0.424785	-0.148809	0.0618946	0.0131989	0.478235	-0.41801	0.0166943	0.0414527	0.147364	0.190328	0.0424671	0.046228	0.0130099	0.0760103	0.0179321		0.0752958	0.0260837		0.7	0.0146253	0.123367	0.0574788	0.0717562	0.201383	-0.0159465
4	-0.151542	0.394917	0.213708	-0.0363247	0.12212	0.449001	-0.215396	0.264731	0.0517569	0.394917	0.0481375	0.068465	-0.121731	0.0667188	0.266893	0.14723	-0.202248	0.0935086	0.211552	0.076984	-0.0199469	0.447695	0.0464746	-0.332162	-0.132641	0.075448	-0.0104606	0.504309	31,1042781*	0.0170088	0.091303	-0.0275637	0.215907	0.0996839	0.00899159	-0.0189965	0.0588464	0.0229639		0.220199	0.201685		0.8	0.0145903	0.0888831	0.0694624	0.0793095	0.196823	0.00211191
4.5	-0.166585	0.378821	0.17926	-0.0672929	0.187325	0.420484	-0.204465	0.234628	0.0268681	0.378821	0.0108608	0.0661279	-0.0717152	-0.043125	0.267825	0.139565	-0.29018	0.0941447	0.115417	0.0810446	-0.0785086	0.384815	0.00211053	-0.190579	-0.134788	0.083923	-0.0267086	0.420254	-0.597021	0.0303161	-0.0341006	0.0289302	0.169081	-0.00019956	0.0267553	-0.0317099	0.0312637	0.0162047		0.341334	0.0563268		0.9	0.0310999	0.137943	0.0769018	0.0920974	0.195642	-0.00983715
5	-0.162753	0.3707	0.183716	-0.0674853	0.202523	0.389286	-0.125582	0.203104	0.132544	0.3707	0.0770392	0.0398241	-0.0376422	-0.0245567	0.266513	0.104088	-0.34758	0.10552	0.0954682	0.0775495	-0.0235166	0.421272	-0.0415811	-0.246409	-0.185367	0.086449	-0.0314107	0.460918	-6.54625	-0.0580191	0.0132485	-0.0225605	0.0743117	0.0522308	0.010827	-0.139786	0.126376	0.0713521		0.185809	-0.052836		1	0.0330265	0.0601427	0.0763754	0.0774041	0.19445	0.0100107
5.5	-0.144734	0.357203	0.143809	-0.0295631	0.16665	0.355661	-0.121698	0.170809	0.140182	0.357203	0.0891806	0.0308367	-0.022388	0.107454	0.267725	0.118926	-0.188305	0.0877239	0.03257	0.11379	-0.00016943	0.245808	0.0281958	-0.359057	-0.15757	0.089734	-0.0258241	0.431414	-1.71171	-0.00856154	0.0486562	-0.022697	0.230895	0.0633953	0.085713	-0.0715354	0.11974	0.0599894		0.276443	-0.0662312		1.1	0.0281817	0.105103	0.0774919	0.0993474	0.196393	0.0005934
6	-0.149747	0.348687	0.158975	-0.0397577	0.237057	0.415782	-0.118893	0.115438	0.159069	0.348687	-0.00551048	0.0361868	-0.00271069	0.0510344	0.256688	0.127202	-0.255235	0.0732767	0.13486	0.0661067	-0.00740788	0.293292	0.00053242	-0.409038	-0.132543	0.0896986	-0.035678	0.452926	-3.62192	-0.0374041	-0.0226487	-0.0282184	0.158385	0.0919205	0.0941625	-0.0190846	0.0771599	0.0609073		0.362747	-0.133303		1.2	0.00293271	0.0954311	0.0791991	0.0718789	0.200078	-0.00273008
6.5	-0.152091	0.352183	0.115856	-0.0382913	0.214792	0.345328	-0.0945493	0.085176	0.146081	0.352183	-0.034533	0.0211435	-0.023402	0.0662512	0.257058	0.137994	-0.26121	0.101649	0.219995	0.0892664	-0.0349144	0.193389	0.022887	-0.237204	-0.125736	0.0797764	-0.0213898	0.456133	-0.259678	-0.021636	0.0892682	-0.261105	0.13243	0.204965	0.0545663	0.025458	0.0346426	0.0565261		0.193121	-0.252477		1.3	0.0282958	0.0845188	0.0867824	0.0597802	0.19723	-0.00810659
7	-0.124953	0.331534	0.126698	-0.033991	0.0732148	0.282344	-0.0914397	0.0476971	0.0796407	0.331534	0.018517	0.0601016	-0.0429348	0.0311757	0.244027	0.120506	-0.0985739	0.0515771	-0.00271361	0.115806	0.0464732	0.299591	0.00754292	-0.298657	-0.149299	0.0872697	-0.012115	0.46248	-96,0603448*	-0.092022	0.0704911	-0.0460733	0.047014	0.0493638	0.0446961	0.0539	0.0678823	0.0391033		0.309206	-0.075754		1.4	0.0280095	0.101554	0.0917751	0.0934476	0.19958	0.00462219
7.5	-0.0987045	0.322626	0.117318	-0.033707	0.0692346	0.237708	-0.0411837	0.0147714	0.154769	0.322626	-0.0924677	0.0658241	-0.0184962	0.0625519	0.233721	0.116579	-0.159673	0.0996917	0.114305	0.0596914	-0.0995274	0.171462	0.0644478	-0.522833	-0.165753	0.116373	-0.022301	0.436859	0.0952266	-0.0855354	0.0554257	-0.312607	0.134398	-0.0110796	0.09457	-0.0197901	0.127568	0.0975578		0.125554	0.00587134		1.5	0.0223225	0.0850082	0.0909985	0.0846038	0.196636	-0.00958906
8	-0.0717838	0.298617	0.112183	-0.0187746	0.0360598	0.307368	-0.0649437	-0.00064553	0.14716	0.298617	-0.108825	0.0778036	0.00204783	0.115084	0.231992	0.118554	-0.257582	0.113143	0.136981	0.117684	0.0385353	0.056866	0.0472891	-0.578221	-0.185944	0.123655	-0.0326903	0.46913	-0.806064	0.00494452	-0.0060181	-0.466614	0.144103	0.111442	0.00287472	0.0322609	0.115373	0.0599299		0.177698	0.0897863		1.6	0.0221543	0.117238	0.0872133	0.0775986	0.195023	0.00593272
8.5	-0.0590586	0.301059	0.111347	0.0029213	0.0450202	0.337463	-0.00887026	-0.0183044	0.165898	0.301059	-0.0211403	0.0732433	0.0266115	0.175207	0.228991	0.114113	-0.132144	0.162136	0.0137499	0.0893582	-0.0216467	-0.0703074	0.0217779	-0.587438	-0.190525	0.122956	-0.0143681	0.418256	-0.409136	-0.169943	0.0375919	-0.368678	0.159937	0.0472594	0.0782746	-0.0751528	0.0323253	0.0648425		0.223544	0.0188751		1.7	0.0133536	0.11392	0.0968904	0.0751588	0.189674	-0.00120146
9	-0.0463065	0.276881	0.0729092	-0.00701727	-0.043818	0.300641	-0.0304083	-0.0282165	0.137096	0.276881	-0.0142311	0.121927	0.0764299	0.0579905	0.236401	0.107798	-0.158905	0.153397	0.128375	0.133613	0.00311484	-0.493652	0.0423809	-0.531901	-0.165141	0.128283	-0.00111881	0.435459	-1.9078	-0.103031	0.0728355	-0.102016	0.232108	0.0287981	0.0424942	-0.00269529	0.121325	0.0415697		0.0959209	0.0843719		1.8	0.0418238	0.0977528	0.0964481	0.108659	0.190814	0.00031555
9.5	-0.0323938	0.276601	0.0491755	-0.00539563	-0.0161304	0.247227	-0.0131703	-8.5259e-05	0.1836	0.276601	0.0118691	0.150902	0.103388	0.0366227	0.237288	0.098267	-0.206895	0.161745	0.150003	0.0694734	-0.0406582	-4.18438	0.0692244	-0.467156	-0.166985	0.124206	-0.297502	0.434174	-0.510464	-0.0652194	0.0701294	-0.0981484	0.0301284	0.0227095	0.00722469	-0.0212484	0.114697	0.0515861		0.0790023			1.9	0.0232477	0.0878911	0.0900756	0.0880641	0.18618	0.00699992
10	-0.0406967	0.296014	0.0438005	-0.0127841	0.0405609	0.207043	-0.0262378	0.0673941	0.137284	0.296014	0.00098367	0.145664	0.123685	0.0866744	0.222116	0.0944815	-0.137594	0.121385	0.00178782	0.0726494	-0.0827214	21,0107477*	0.0370308	-0.458245	-0.12523	0.147438	-0.0316827	0.400437	-1.20419	-0.0554428	0.00305883	-0.14455	0.159337	0.0269843	0.0216982	-0.0971764	-0.00062325	0.0323912		0.105464			2	0.0261775	0.107663	0.0876172	0.0898441	0.178188	0.00042324
10.5	-0.0420643	0.281582	0.049732	-0.0317446	0.0564114	0.18331	0.0656332	0.109807	0.190946	0.281582	0.0116228	0.140389	0.122185	0.149321	0.220692	0.0885892	-0.174209	0.152233	0.148461	0.0965524	-0.0274093	-0.719799	0.0784534	-0.44537	-0.112651	0.130019	-0.00789089	0.42173	0.0477842	-0.0552122	-0.0534775	-0.130873	0.132537	-0.027131	0.0342258	0.0150311	0.101354	0.0189916					2.1	0.019088	0.0984552	0.0928936	0.0861778	0.18374	-0.00531979
11	-0.0421261	0.278412	0.0821531	0.00774649	0.0392209	0.134355	0.0947877	0.138458	0.119475	0.278412	-0.0683857	0.124166	0.115186	0.196242	0.22485	0.0848242	-0.037728	0.145022	-0.0499793	0.07604	-0.0291673	-0.159572	0.0509611	-0.105518	-0.088198	0.134405	-0.0297237	0.294921	-0.311626	0.00206618	0.0370586	-0.154201	0.110182	0.0271756	-0.105082	0.0164698	0.0386962	0.0312763					2.2	0.0308889	0.0997746	0.093209	0.0936946	0.178172	-0.0141771
11.5	-0.0203972	0.25423	0.0439356	0.0416763	0.0336459	0.108606	0.0812523	0.137371	0.136885	0.25423	-0.17959	0.0989241	0.0863256	0.140988	0.213765	0.0941772	-0.187176	0.0959287	0.0524596	0.113442	0.0262288	-0.101981	0.0370797	-0.319835	-0.0611912	0.117991	-0.0180901	0.39673	-0.279723	-0.00808039	0.00019091	-0.00873441	0.142856	0.113789	0.0577321	-0.0227109	0.0574591	0.019114					2.3	0.0329036	0.0697757	0.0926845	0.0700171	0.178287	-0.00383582
12	-0.0150057	0.244444	0.0527255	-0.00092251	0.0351781	0.223551	0.0974299	0.124269	0.0765073	0.244444	0.0327934	0.0861369	0.0787119	0.128636	0.193621	0.0767197	-0.155332	0.153743	0.0755434	0.027294	-0.040862	-0.0217848	0.0293401	-0.421972	-0.0576706	0.121945	-0.0127138	0.345636	-0.548267	0.0214755	-0.0594917	-0.152119	-0.0916209	-0.0294275	0.00816531	0.0242071	-0.0376917	0.00770416					2.4	0.0448581	0.0701184	0.0903617	0.0802533	0.171798	-0.0016198
12.5	-0.00624777	0.235952	0.0841823	0.00543801	0.0394542	-0.0135582	0.0951753	0.149414	0.11387	0.235952	0.0529322	0.108382	0.0729953	0.160105	0.191844	0.0758139	-0.0921247	0.118535	0.125549	0.0452576	-0.0582431	0.102149	0.0562519	-0.443632	-0.0688496	0.121338	-0.0140901	0.330368	-0.137273	0.0419937	-0.0175317	-0.172562	-0.022022	0.0817703	-0.00224226	-0.0109536	0.114613	0.0128264					2.5	0.0313128	0.0856414	0.0852306	0.0913057	0.178746	-0.00656155
13	0.00552122	0.226392	0.0741567	-0.00652142	0.0438082	0.147451	0.0786259	0.107096	0.114661	0.226392	0.100135	0.0835065	0.0498526	0.0386109	0.189851	0.0690692	-0.0646852	0.149423	0.240924	0.0797107	0.00501295	-0.0890895	0.0602746	-0.212014	-0.0912708	0.0819156	-0.00464821	0.354866	-0.2774	0.0393806	-0.0720892	-0.00506425	0.0273898	-0.0389352	-0.00675322	-0.0281093	0.0356968	0.00673089					2.6	0.0342815	0.0716708	0.0844749	0.0883517	0.171177	0.00088151
13.5	0.0129425	0.225375	0.078758	0.00689002	0.041491	0.120999	0.0518908	0.122353	0.199961	0.225375	0.129027	0.0799143	0.0668313	0.113347	0.169826	0.0755531	-0.0836873	0.152563	0.0522471	0.0894729	0.0327882	0.0743975	0.0356104	-0.326886	-0.0700703	0.080306	0.0125371	0.407715	-1.24641	0.0141424	0.0376888	0.120915	0.108384	-0.0329725	-0.0403303	0.037871	0.0410327	0.00599969					2.7	0.0148866	0.0417557	0.084765	0.0857828	0.17201	0.0008364
14	0.0242423	0.210645	0.0366071	0.0133623	-0.0271473	-0.0111859	0.0719034	0.0973538	0.141206	0.210645	0.111246	0.0592162	0.0567438	0.215199	0.16355	0.0555148	-0.0868754	0.08386	0.134565	0.112135	-0.0559645	-0.0260692	0.0851235	-0.134599	-0.0848559	0.0741511	0.0412848	0.259361	-0.105992	0.0600778	-0.00867237	0.0922346	0.0908781	-0.0300702	0.0655044	0.0667505	0.049	0.0111395					2.8	0.0430329	0.0386437	0.0800627	0.105255	0.174845	0.0115551
14.5	0.0178054	0.214837	0.0486854	0.0190464	-0.0285496	0.089986	0.0622004	0.0919934	0.0866859	0.214837	0.100228	0.0894282	0.0593567	0.200767	0.153081	0.0478141	-0.137348	0.0931704	0.0461845	0.0554394	-0.0892329	-0.0159668	0.0800184	-0.323108	-0.129083	0.0754563	0.0161025	0.258319	-0.831923	0.0729387	0.0697221	0.00549754	0.0685728	-0.0244735	0.00974156	0.00315752	0.0628891	0.0205657					2.9	0.039332	0.0897005	0.0722093	0.0923876	0.17164	0.00271387
15	0.0268594	0.203865	0.0208762	0.00983981	-0.0201928	0.0471696	0.0176309	0.101173	0.137916	0.203865	0.0618739	0.0504889	0.0349878	0.0579905	0.159038	0.0394669	-0.0619266	0.0723403	0.117266	0.0657204	-0.0122384	0.137676	0.0827334	-0.543059	-0.13619	0.0550006	0.0126261	0.244667	-0.331796	0.0219567	-0.00888531	0.110536	0.0619528	0.086389	0.0102284	-0.0228885	0.0568359	-0.0170206					3	0.030642	0.0667858	0.0786586	0.0832784	0.164169	-0.01199
15.5	0.0310348	0.18698	0.030209	0.00261014	0.0321088	-0.201472	0.067923	0.0886767	0.132354	0.18698	0.0489054	0.0578823	0.00115671	0.160908	0.143779	0.0219486	0.00088939	0.121329	0.141191	0.00820617	-0.0243059	-0.0974628	0.0297871	-0.306667	-0.141403	0.0581389	0.00893854	0.245187	-1.49756	0.0186637	-0.0304771	0.166213	-0.329533	0.0160554	0.0358624	0.0321814	0.0271981	0.00591838					3.1	0.0311716	0.0605912	0.0732293	0.0803221	0.162787	0.00895335
16	0.0547696	0.184098	0.0245933	0.0042822	0.00857564	0.22227	0.031169	0.0968455	0.129259	0.184098	-0.00402923	0.0598763	-0.0041706	0.0301041	0.140957	0.0323464	-0.0697655	0.0800247	-0.0156503	0.00124371	-0.0386237	0.0274131	0.0983069	-0.290398	-0.183334	0.0425338	0.0247083	0.358479	-0.213254	0.0710792	0.045664	0.17014	0.030794	0.0790366	-0.0746335	-0.0005243	0.0638826	0.0299406					3.2	0.0361954	0.0430228	0.0751175	0.0877398	0.158735	-0.00196519
16.5	0.0607299	0.185337	0.0270247	0.0015245	-0.0453353	0.183824	0.0730118	0.0926747	0.0623467	0.185337	0.00583349	0.0711823	-0.027062	0.136359	0.13387	0.0354371	-0.039826	0.10724	0.113127	0.0509743	-0.00890647	0.0319204	0.106045	-0.43272	-0.168618	0.0481889	0.0276379	0.183728	-5.57652	0.0464251	-0.0705881	0.215331	-0.053903	0.019418	-0.0316363	-0.0453007	0.0325777	0.00597751					3.3	0.0333554	0.012689	0.0736808	0.062537	0.158271	0.00780823
17	0.0741323	0.180996	-0.0111198	-0.00234009	-0.020127	0.215206	0.0506602	0.0828272	0.00508637	0.180996	-0.00329025	0.0749547	-0.0213956	0.170111	0.147471	0.0190238	-0.137693	0.106352	0.0560587	0.0508497	-0.0277405	0.0510138	0.0783638	-0.178598	-0.191171	0.0438038	0.0348958	-0.172497	-0.403166	0.0692892	-0.081185	0.122223	0.0291283	0.0557116	-0.0502669	0.0472449	0.0223256	0.033252					3.4	0.0183103	0.00441516	0.0705295	0.0673246	0.148416	-0.00286292
17.5	0.085379	0.165575	-0.0417905	-0.00588534	0.0229636	0.15399	0.0628705	0.0815839	0.0804674	0.165575	0.0268161	0.0736384	-0.0336978	0.0455663	0.12956	0.011692	-0.102684	0.10354	0.134506	0.0378348	-0.0133003	0.0636711	0.0804646	-0.179177	-0.165549	0.0384117	0.0275378	-0.081172	-1.82889	-0.0173016	-0.0400648	0.172625	0.140038	-0.0170528	-0.019857	-0.0699301	0.0392939	0.0209818					3.5	0.0223853	0.00194688	0.0685234	0.0816099	0.154787	0.00444306
18	0.0788871	0.148935	-0.0153685	0.00358989	0.072291	0.188805	0.0401908	0.064775	-0.0432857	0.148935	0.0134335	0.0487533	-0.0226433	0.112661	0.110173	0.0158858	-0.140761	0.0129432	0.186084	0.0260094	0.0347213	-0.0740657	0.0515782	-0.196015	-0.16734	0.029927	0.0539594	-0.25493	-1.5859	0.0265469	0.0124839	0.161379	0.0177158	-0.0296952	0.0226482	-0.0262737	0.06042	0.0429078					3.6	0.0185717	-0.0302607	0.0704625	0.0987909	0.148776	-0.015448
18.5	0.0860791	0.1423	-0.0210123	0.00259285	0.0512623	0.116053	0.0157497	0.0813907	0.0641164	0.1423	0.0242254	0.0684057	-0.0492898	0.101483	0.114395	0.00926366	-0.104309	0.0129432	0.0913829	0.00038726	-0.00262322	-0.0116466	0.0427194	-0.299711	-0.15095	0.0295167	0.0310645	-0.017063	-0.789415	0.101899	0.015231	0.218093	-0.0760668	-0.0546532	-0.014677	0.0391654	0.0179245	0.0257339					3.7	0.027739	0.0407565	0.071402	0.0696406	0.145094	-0.00730879
19	0.0724466	0.139031	-0.00630748	-0.0178141	-0.0417561	0.16744	0.0173772	0.0764574	0.100024	0.139031	-0.0698006	0.073585	-0.0224744	0.0856661	0.102734	0.00871471	-0.103891	0.0452429	-0.100677	0.0518956	-0.0075034	0.0344307	0.0377639	-0.164121	-0.123648	0.0198361	0.0399303	-0.371473	-0.815382	0.103091	-0.0381442	0.181067	-0.150962	0.0865576	-0.0453585	-0.00577629	-0.012866	-0.00250598					3.8	0.0390208	0.0195829	0.0703498	0.0628739	0.139365	-0.0147674
19.5	0.0659734	0.104637	-0.00337255	0.00559519	0.100611	-0.102819	0.038468	0.062555	0.0759695	0.104637	-0.00345181	0.0601291	-0.0414375	0.149758	0.0960897	0.00182688	-0.0337202	0.0185473	-0.330635	0.0314393	-0.0353178	0.143283	0.0577059	0.0312689	-0.0934226	0.0272561	0.033141	-0.421956	0.0328981	0.0662303	0.0120245	0.0697057	-0.204255	-0.0167916	-0.107186	-0.0142602	0.0381477	0.0302151					3.9	0.0280255	0.00728193	0.0731581	0.0643768	0.134299	-0.0119865
20	0.044213	0.0753881	-0.0111198	0.0206686	0.0117958	0.0320482	0.0428478	0.0697784	0.0670052	0.0753881	0.0599937	0.0628241	-0.023048	0.0939464	0.076825	0.00260782	-0.145193	0.0202929	-0.050937	0.0184697	-0.010762	0.116778	0.0342841	-0.0725134	-0.0886978	0.0221108	0.0234633	-0.1423	-0.465634	0.0537643	-0.0763148	0.169421	-0.141104	0.103922	-0.0124787	0.055379	-0.0364157	-0.0100354					4	0.0154664	-0.0275717	0.0705951	0.077448	0.131577	0.00675992
20.5	0.0493021	0.0769433	0.00217653	0.0226129	0.0821934	0.00473219	0.035175	0.0739655	0.00580321	0.0769433	-0.0197795	0.0545087	-0.00669571	0.096363	0.0806888	-0.0117349	-0.0806068	0.0536626	0.0644892	0.0160913	-0.0368669	0.0772894	0.039762	-0.0183078	-0.0778908	0.0204852	0.0231358	0.0982338	-0.204429	0.0337801	-0.0713081	0.0750098	0.113422	0.0768034	0.0166623	-0.058826	0.047192	0.036117					4.1	0.0140115	-0.00256683	0.0597776	0.0453062	0.129371	-0.00664609
21	0.0371155	0.0381821	-0.0215262	0.0205304	-0.0666903	-0.105169	0.0401908	0.0710319	0.00486799	0.0381821	0.0475348	0.0266421	-0.00943254	0.0652558	0.0597995	-0.0116243	0.0574008	-0.00764006	-0.0312693	0.00875027	-0.0677072	-0.0815254	0.0427194	-0.152388	-0.0677188	0.0184158	0.0374061	0.103145	0.274549	-0.0221611	0.0173067	0.0682357	-0.20241	-0.0268114	0.0616511	-0.053007	0.0399405	0.00633957					4.2	0.0064398	0.00211383	0.0597581	0.0565602	0.123161	-0.0305119
21.5	0.0231367	0.038144	0.0418144	0.0265161	-0.00964582	0.0506592	-0.0157408	0.0726652	-0.0689373	0.038144	-0.00701935	0.0214532	-0.00411757	-0.0397782	0.0481891	0.00603506	-0.0191014	0.0232576	-0.110806	0.0528399	-0.0297658	0.0623385	0.0856971	0.044061	-0.109897	0.00261245	0.0448759	0.148921	-0.192186	0.0217303	0.0324771	0.05619	-0.0121336	0.0176665	0.0429143	0.0296311	-0.0349118	0.00519338					4.3	0.0240378	-0.0110787	0.0589504	0.0571019	0.121596	-0.0298035
22	0.0175004	0.0128171	-0.00758129	0.0218389	0.0674241	0.156742	0.0209185	0.0502979	0.00073205	0.0128171	0.0188481	0.0142003	-0.0225176	-0.126014	0.0390119	0.0204636	-0.0463799	0.0663024	0.0164287	0.0351116	-0.0720522	-0.201038	-0.00316931	-0.0153651	-0.0375272	0.0233949	0.0270057	0.221132	0.315562	-0.0190186	0.074362	0.00601336	-0.153312	-0.0785547	0.00215236	0.0215333	-0.0122025	0.0272228					4.4	0.00244987	-0.0330722	0.0654928	0.0654048	0.120009	0.00310096
22.5	0.0143478	0.0288257	-0.00673172	0.015249	0.0433456	0.13058	0.0148829	0.038881	0.0617369	0.0288257	-0.0382018	0.0213579	0.0136941	0.0339382	0.0299493	0.034339	-0.0572186	-0.00845172	0.0963066	0.00616045	-0.0259543	-0.0534563	0.0216265	-0.172554	-0.0527154	0.0116609	0.0251111	0.140817	-0.168431	0.00582233	-0.0677177	-0.203915	0.00301447	-0.0399722	0.00861618	0.0694038	0.00018601	0.0230067					4.5	0.0244052	-0.0183121	0.0527337	0.0511653	0.112523	-0.0201114
23	0.0182839	0.00453162	0.0169879	0.0203422	0.089954	0.0265959	0.0360798	-0.00148712	0.0199262	0.00453162	0.0233953	0.0187781	0.0110671	0.11155	0.0384194	0.040056	-0.062658	0.0364023	-0.17062	-0.0132627	-0.09308	-0.0159668	-0.0273584	-0.0424023	-0.0430602	0.0141318	0.00094468	0.149745	-0.224337	-0.00847129	-0.113624	-0.0604724	0.0696159	0.0339165	-0.0212101	-0.0893159	-0.0596314	0.012148					4.6	0.0164825	0.00871163	0.0623738	0.0396471	0.115254	-0.0208209
23.5	0.0181255	-0.00682836	0.0152233	0.00084074	0.0739743	0.14024	0.0117858	-0.0483652	-0.0695137	-0.00682836	0.0348479	-0.00267318	0.0031427	-0.162907	0.0419305	0.0306192	-0.0200922	-0.0600192	-0.130423	-0.055989	-0.048221	-0.00241105	-0.0593898	-0.0540718	-0.014913	0.00026535	0.0119992	0.21984	0.11929	0.0283653	0.0163459	-0.0864751	-0.0369557	-0.0760925	0.012022	-0.0362008	-0.0696556	0.0117171					4.7	0.024504	-0.00831835	0.0652383	0.0477865	0.110365	-0.0192439
24	0.0171677	-0.0162769	0.00705777	0.00568849	-0.0387466	0.0333116	0.0773743	-0.094761	0.0195326	-0.0162769	-0.00986364	0.0097504	-0.00616305	0.0542854	0.021507	0.0326102	-0.0935361	0.0568169	-0.0682991	0.0416622	-0.100818	0.00861211	-0.0781246	-0.00383249	-0.00374338	0.00523046	-0.0231528	-0.363665	0.122721	-0.121806	0.0449011	-0.11638	-0.0214306	-0.0528584	0.0356493	-0.00745308	0.00303495	0.0140787					4.8	0.00189476	-0.00836484	0.061767	0.0555839	0.100594	-0.0231009
24.5	0.0148879	-0.0193269	0.0161779	0.0159252	0.0181736	0.119057	-0.039022	-0.103275	-0.0440064	-0.0193269	-0.0135006	0.00287295	-0.00203136	-0.190964	0.0361386	0.0290985	-0.034454	0.0683028	0.0041408	0.0554394	0.0247392	-0.00831175	-0.0550275	-0.124854	-0.0119937	-0.00275083	0.00229502	-0.31651	-0.52768	0.0164082	-0.0256116	0.0344648	0.0343726	0.00926037	0.0631627	-0.0145658	-0.00703541	0.0246249					4.9	-0.00138301	0.00723187	0.058019	0.0630938	0.0973526	0.00206691
25	0.00932332	0.00042396	-0.0234835	0.00569831	-0.0504017	0.238491	0.00195759	-0.113088	-0.0566589	0.00042396	-0.0213077	-0.0187319	0.00195056	0.00783361	0.0204496	0.0184222	0.038078	-0.138887	-0.0180978	0.00766147	-0.0497744	0.00144573	0.0522419	-0.0339482	-0.0072352	-0.0133677	-0.00110051	-0.368197	-1.78	-0.0633433	0.164977	-0.0269442	-0.00679404	-0.00650483	0.0385544	-0.03885	0.0394432	-0.0161933					5	0.00842803	0.0157693	0.0620677	0.0619698	0.0999764	-0.0125564
25.5	-0.00249826	0.00020791	0.0216078	0.0177231	-0.13895	0.152884	0.021674	-0.0630277	-0.0552185	0.00020791	0.00730411	-0.0188416	0.00264228	-0.100089	0.0121796	-0.00339977	-0.0220796	-0.0159158	0.0209116	0.0075252	0.00258456	-0.0344969	0.0498672	0.0396	-0.0315522	-0.0323256	-0.00975646	-0.462854	0.40792	-0.0940008	-0.0186704	-0.0302913	0.0804597	0.156098	-0.0250901	-0.0768231	0.0437033	0.00340597					5.1	0.00811737	-0.0708768	0.0521146	0.0522211	0.0967764	-0.0288864
26	0.00114144	-0.0318657	0.0139795	0.00800069	0.02459	-0.535649	0.00789336	-0.00435399	-0.00985617	-0.0318657	0.0267726	-0.0174685	-0.0130663	0.119318	-0.013273	0.0006649	0.0381486	-0.0572253	-0.0926121	-0.0701552	0.0295491	-0.125884	-0.00200296	0.0882278	-0.0106473	-0.00489041	-0.00031797	-0.356224	-0.879005	-0.0167509	0.00217414	0.0230206	-0.0116261	0.045744	0.0109391	0.07608	0.00490743	0.0205801					5.2	0.0138672	-0.0223738	0.0521788	0.0461515	0.0979056	-0.0284229
26.5	-0.018948	-0.0268589	0.00506225	0.00747747	-0.122067	-0.183912	-0.0185972	0.0128409	0.0147232	-0.0268589	-0.0449668	-0.020102	-0.00647877	0.0322449	-0.025455	-0.0351153	0.0536601	-0.0450837	0.0528845	-0.0141157	0.0192782	0.0177085	0.0129679	0.0759461	0.00601248	-0.00801065	-0.0232904	-0.00296939	-0.72684	-0.0711932	0.0818756	0.021243	-0.114713	0.0422818	0.00824049	-0.0545147	-0.0249585	-0.0375122					5.3	0.00681843	0.018253	0.0452739	0.0510723	0.0908574	-0.022094
27	-0.0274053	-0.00443387	-0.0039681	-0.00811894	-0.0211805	-0.0356272	-0.0162837	0.00773077	0.0314712	-0.00443387	-0.0519474	-0.0369358	0.0250859	0.0871219	-0.0113642	-0.0158722	0.020806	0.0063196	0.0377847	-0.0122409	0.0516081	0.0743975	-0.0134107	-0.0827509	0.0142674	-0.0109939	-0.0239638	-0.142102	-0.116964	-0.0214817	-0.0656938	-0.0371918	-0.0361189	-0.0168439	0.0207831	0.0246917	0.0115379	-0.00599154					5.4	-0.00024491	-0.0199265	0.036225	0.0429648	0.0836401	-0.0465659
27.5	-0.0176174	-0.0046832	0.0203801	-0.0241378	-0.022831	-0.193451	-0.0465988	3.8172e-06	-0.0576096	-0.0046832	-0.0119253	-0.0233546	0.0290575	-0.017216	-0.00089954	-0.0327904	0.109799	-0.0346669	0.0270745	0.022135	0.0701438	0.0159026	-0.0209413	0.0282631	0.0389517	-0.0131807	-0.0287412	0.0542752	0.201036	0.0213055	0.0560787	-0.125849	0.107934	-0.122269	-0.0126746	0.0260621	0.0276572	-0.00530308					5.5	0.00522247	-0.0141728	0.035685	0.0671149	0.089102	-0.0277175
28	-0.0404434	-0.00473516	-0.00900877	-0.0335691	0.0064588	-0.26974	-0.0667358	-0.00673413	0.0244452	-0.00473516	-0.067941	-0.018648	0.0112654	-0.0630607	0.00229831	-0.0220414	-0.0347805	-0.0128772	0.0021022	0.0404917	0.0753764	0.148394	-0.106179	0.123723	0.0469742	-0.00631273	-0.0174622	-0.0438193	-0.448662	0.010999	-0.0398384	-0.112976	0.0924555	-0.0724783	-0.113072	0.0307485	-0.0124788	-0.0427973					5.6	0.00740358	-0.00115446	0.0310023	0.0524488	0.0811638	-0.0103337
28.5	-0.0514388	-0.0317889	-0.0401622	-0.0462546	0.044328	0.0853299	-0.05114	-0.0162897	0.0115625	-0.0317889	0.0651511	-0.0221121	0.00656497	-0.169383	0.00870351	-0.0153393	0.057604	0.0303185	0.137744	-0.0778799	0.0808685	0.00132929	-0.0134107	0.124468	0.0503562	-0.0110434	-0.0235199	0.0590042	0.271828	0.0524649	-0.00348312	0.0140358	0.0552382	0.016593	-0.0109534	0.0236816	0.0215518	-0.00870919					5.7	0.00465574	-0.0229635	0.025731	0.0430322	0.0848042	-0.0208607
29	-0.0503253	-0.0696221	-0.0172514	-0.0510635	-0.0362294	-0.313159	-0.0349225	-0.0115154	0.0711014	-0.0696221	-0.00534825	-0.0271656	-0.00717939	-0.0289412	0.00805894	-0.0373345	0.0307918	-0.0500508	0.00084352	-0.0431256	-0.0118528	-0.129745	0.0190449	0.0669689	0.14853	-0.00840254	-0.0275215	0.0679921	0.342732	0.0470432	0.00694322	0.0450794	-0.0280483	-0.0950194	-0.154719	-0.0224891	-0.00785641	-0.0290937					5.8	0.0098558	-0.0100101	0.0186766	0.047707	0.080563	-0.0225809
29.5	-0.0777642	-0.0912387	-0.0273168	-0.0595926	-0.0290848	-0.146219	-0.0504723	0.00317474	-0.00831612	-0.0912387	-0.0176146	-0.042563	-0.00728228	0.0200302	-0.00236219	-0.0428885	0.120456	0.0197582	0.0932031	-0.0564212	0.119315	-0.00288056	-0.0225932	0.0436803	0.155742	-0.0111662	-0.0285132	0.131584	0.23936	0.0937383	-0.112133	0.129475	0.062451	-0.011028	-0.0194597	0.048399	0.00554781	-0.0389718					5.9	0.00468724	-0.0296356	0.0219619	0.0566702	0.083923	-0.0159681
30	-0.03864	-0.0768552	8.7441e-05	-0.0703794	0.0344126	-0.232608	-0.0979302	0.00939422	0.0478594	-0.0768552	-0.0388694	-0.0251814	-0.034252	-0.146715	-0.00843424	0.00324756	0.0347152	0.0412325	0.134624	-0.0505553	0.0991041	0.166706	-0.0273584	0.0999625	0.166997	-0.00421202	-0.028185	0.0215405	-0.0544109	0.0207953	0.0847769	0.104248	0.0576338	-0.0266516	-0.0987258	-0.0147406	0.0366487	-0.0496427			0.6		6	-0.00225959	-0.0233836	0.0124622	0.055877	0.0841963	-0.0154337
30.5	-0.0336553	-0.1	-0.0227615	-0.0666766	0.0490383	-0.0809737	-0.0675742	0.0168912	0.0894896	-0.1	-0.00734493	0.00840086	-0.0181339	-0.196317	0.00212	0.0166041	0.0653275	-0.0723175	0.169606	-0.0580296	0.095705	0.0199565	-0.0489571	0.164385	0.198589	-0.0266238	-0.00978252	0.0264578	0.174076	0.0701084	0.0022783	0.104509	-0.387123	-0.0514047	-0.0216486	0.037478	-0.00741837	-0.0200706			0.6		6.1	0.00378971	0.0166101	0.0125733	0.0500577	0.0764559	-0.0121289
31	-0.00176185	-0.0595419	-0.0148355	-0.0603179	0.0978931	0.298179	-0.00660068	0.0641179	0.0904551	-0.0595419	0.0287014	0.111388	0.0402203	0.133951	0.0653803	0.139617	0.0696372	0.0605273	0.0057033	0.0367063	0.124996	0.0987478	0.0280962	0.0838209	0.30006	0.0950149	0.106497	0.176224	-0.341955	0.0306497	-0.0462126	-1.79512	0.0253089	0.0240103	0.0254869	0.0451604	0.0628418	0.0944645			0.6		6.2	-0.00518977	-0.0521941	0.0062114	0.0296077	0.0729618	0.00553752
31.5	0.148234	-0.0875491	0.142017	-0.00761948	0.226614	0.259167	-0.00359923	0.100134	0.160759	-0.0875491	0.0460767	0.175923	0.13329	0.00385566	0.102171	0.146328	0.0432357	0.0654153	0.0908615	0.0331238	0.171202	0.0736967	-0.0235316	0.0659405	0.311438	0.116613	0.101015	0.293521	0.0445519	0.157891	-0.0563885	3067,25*	-0.160324	-0.0610402	0.0221369	0.107635	0.0775271	0.0903234			0.6		6.3	0.00268818	-0.0278454	0.0024362	0.0379883	0.0682359	-0.0211724
32	0.199815	0.0771537	0.234929	0.0992322	0.332694	0.387627	0.0127862	0.133309	0.174017	0.0771537	0.172986	0.255288	0.176102	0.135458	0.121164	0.168448	0.144578	0.0711933	0.132491	0.0144006	0.114864	-0.161459	0.062644	0.0795476	0.312751	0.116917	0.10322	0.169682	-0.00616622	0.17297	-0.0362308	-1.01092	0.0422962	-0.105845	0.00469499	0.117592	-0.00078526	0.100757			0.6		6.4	0.0101363	-0.0422005	-0.00373969	0.0238947	0.0657694	-0.00384283
32.5	0.215046	0.14571	0.308943	0.180592	0.405622	0.38741	0.0388082	0.171115	0.224059	0.14571	0.262639	0.331728	0.198445	0.213957	0.120658	0.200298	0.1126	0.0951565	0.176138	0.0732677	0.103059	0.233318	0.0178762	0.0960658	0.311868	0.119284	0.0774878	0.167267	0.206666	0.0635664	-0.0324808	-0.290292	-0.0825834	-0.0634911	0.0314737	0.0482837	-0.00132567	0.0916031			0.6		6.5	0.0135435	-0.0553021	0.00264476	0.0388293	0.0537468	-0.0115167
33	0.221931	0.202244	0.364325	0.21593	0.496623	0.461758	0.086548	0.206651	0.241673	0.202244	0.299017	0.388276	0.238347	0.316304	0.122932	0.223385	0.141358	0.0933694	0.163799	0.0717442	0.106929	-0.252684	0.0795271	0.109642	0.295702	0.127077	0.0672224	0.200813	0.126939	0.106409	0.0169529	-0.190962	-0.0873345	-0.0864861	0.0259584	0.107804	0.0634098	0.104672			0.6		6.6	-0.0140535	-0.0162356	-0.00810407	0.0320543	0.0488137	-0.0227081
33.5	0.218599	0.256297	0.397551	0.2365	0.531058	0.454107	0.0558215	0.215943	0.289958	0.256297	0.33978	0.415497	0.255612	0.310613	0.123845	0.216099	0.234097	0.0878648	0.115603	0.122377	0.0857979	0.171382	0.0292407	0.0797828	0.274662	0.131702	0.0816486	0.244191	-0.0555972	0.0580877	-0.144632	-0.42193	-0.221969	0.0678054	-0.110804	0.0683369	-0.00802077	0.101229			0.6		6.7	0.0124613	-0.0325899	-0.00589003	0.0444794	0.0474883	0.00497682
34	0.21724	0.270308	0.418678	0.2505	0.524619	0.427902	0.0892167	0.234233	0.31618	0.270308	0.352338	0.440708	0.252013	0.313186	0.136242	0.20053	0.240242	0.165571	0.132373	0.0881403	0.0743023	0.0291771	0.0698636	0.106272	0.277757	0.122804	0.0572714	0.323421	-0.0869859	-0.0137023	-0.0351086	-0.121115	-0.081837	-0.0796723	0.00348222	0.0254983	0.0523049	0.090837			0.6		6.8	0.015986	-0.0629721	-0.00821627	0.0256098	0.0474477	-0.0073229
34.5	0.203008	0.288871	0.441772	0.270772	0.542424	0.492129	0.113523	0.246775	0.350509	0.288871	0.351529	0.440662	0.247084	0.394455	0.132818	0.206102	0.246917	0.07284	0.1395	0.159429	0.125476	0.0678494	0.0250977	0.0774846	0.267612	0.131965	0.0450224	0.236658	-0.842717	-0.0384237	-0.0893799	-0.250918	-0.0406234	-0.101538	0.0808643	0.0912566	0.0175603	0.106557			0.6		6.9	0.00833214	-0.0427691	-0.0104259	0.0475863	0.0405168	0.00368447
35	0.194026	0.296814	0.437112	0.275776	0.554986	0.40238	0.139672	0.261428	0.287007	0.296814	0.371623	0.45077	0.239459	0.376133	0.139689	0.215931	0.276914	0.181766	0.0195482	0.116714	0.123962	0.112936	0.0379592	0.113804	0.268132	0.155507	0.0208481	0.315795	0.250998	-0.0656223	-0.171571	-0.323656	-0.018925	-0.247508	0.0660046	0.165846	0.102181	0.120315			0.6		7	0.0144132	-0.0269981	-0.0108705	0.0179133	0.0475778	-0.0131877
35.5	0.181924	0.296131	0.439645	0.290666	0.580341	0.349354	0.113234	0.257528	0.361087	0.296131	0.34842	0.447596	0.241798	0.369457	0.151343	0.215836	0.273248	0.129677	0.178913	0.130444	0.0932871	0.00757822	0.060554	-0.110888	0.273482	0.158557	0.0159505	0.173433	0.058612	-0.0895936	-0.0941188	-0.148925	-0.428082	-0.0647494	0.0246152	0.0954422	0.0188079	0.0946178			0.6		7.1	0.0043196	-0.0204288	-0.011535	0.039842	0.0431643	-0.00262873
36	0.148525	0.288241	0.443631	0.287812	0.582754	0.472223	0.131003	0.265233	0.439003	0.288241	0.34723	0.440926	0.227614	0.439975	0.150591	0.19099	0.290373	0.117141	0.0790365	0.136388	0.0287212	-0.105252	0.0558289	0.0598447	0.273973	0.15576	0.0154305	0.133868	0.190699	-0.0969825	-0.0167199	-0.034602	-0.202922	-0.101293	0.0142548	0.069514	-0.00523391	0.102038			0.6		7.2	0.0137683	-0.013802	-0.00846932	0.0311148	0.0386323	-0.0276257
36.5	0.14467	0.289121	0.443974	0.279717	0.558278	0.479012	0.108495	0.272032	0.468334	0.289121	0.346966	0.435521	0.210166	0.475058	0.132511	0.184289	0.311441	0.119268	0.130229	0.186763	0.0300511	0.0610021	0.105749	-0.0526085	0.266798	0.163085	0.00283268	0.228747	0.302848	-0.0870362	-0.115769	-0.01023	-0.392732	0.0420038	-0.0309454	0.102436	0.0385965	0.0600819			0.6		7.3	0.00068531	-0.0566673	-0.00859296	0.0347819	0.0276444	-0.00338413
37	0.113246	0.273071	0.455431	0.269945	0.58684	0.377853	0.130685	0.288836	0.47687	0.273071	0.368466	0.43017	0.20425	0.396246	0.146947	0.192004	0.288081	0.116273	0.0869318	0.106515	0.0692207	0.0508035	0.0565336	0.0609478	0.248011	0.16428	0.0270887	0.204289	0.108127	-0.21672	-0.0545236	0.209546	-0.747161	-0.0829796	-0.0113831	0.149347	-0.0271159	0.0722351			0.6		7.4	0.00796927	-0.0478256	-0.011379	0.0248081	0.0284559	-0.00706899
37.5	0.0917252	0.264802	0.451183	0.257706	0.592837	0.482393	0.0845032	0.276335	0.50582	0.264802	0.382799	0.439075	0.194511	0.452119	0.147359	0.177075	0.327661	0.114663	0.0352211	0.142901	0.0501103	-0.00252839	0.0334965	-0.0387943	0.240284	0.189425	0.010203	0.11845	0.247996	-0.098301	-0.14738	0.193453	-0.0684143	-0.049454	-0.00586325	0.145646	0.00522772	0.0734955			0.6		7.5	-0.00111312	-0.0369904	-0.0115053	0.0345018	0.023813	-0.00075911
38	0.0747415	0.237655	0.444514	0.234432	0.578889	0.420808	0.0993962	0.284967	0.498606	0.237655	0.335486	0.432531	0.183613	0.422556	0.141794	0.172037	0.31459	0.106062	0.0711396	0.152529	0.0482384	0.228136	0.0860497	-0.0183798	0.245324	0.21375	-0.00149224	0.230009	0.0260381	-0.152043	-0.0310885	0.302967	-0.233496	-0.186003	0.0481013	0.0889381	0.0263297	0.0780833			0.6		7.6	0.0183552	0.0360735	-0.0134573	0.0170263	0.0263589	-0.00566774
38.5	0.0432071	0.222479	0.451302	0.214297	0.5599	0.317849	0.12585	0.277765	0.511043	0.222479	0.288962	0.421555	0.201469	0.40213	0.154576	0.189311	0.284489	0.0972128	-0.0351437	0.180883	-0.001269	0.13785	0.0721396	0.0530467	0.223428	0.196746	-0.0280229	0.0940165	0.205658	-0.163941	-0.0318121	0.308453	-0.279078	-0.109875	-0.0014752	0.0841585	0.110877	0.0705385			0.6		7.7	0.00891343	-0.00843199	-0.00920386	0.0210002	0.0176315	-0.0149286
39	0.0404911	0.20705	0.430247	0.197333	0.586191	0.392578	0.0613904	0.276302	0.476404	0.20705	0.309897	0.404046	0.208356	0.401842	0.143921	0.162866	0.301187	0.118422	-0.0443556	0.141761	0.0133589	-0.0392671	0.0755778	0.039536	0.221965	0.208672	-0.0675401	0.242365	-0.120522	-0.206258	-0.129148	0.319684	-0.724335	0.0615306	-0.0395039	0.090836	-0.169424	0.0754179			0.6		7.8	0.00347824	0.0316543	-0.00515256	0.00872715	0.0167547	-0.00369222
39.5	0.0165751	0.185357	0.417744	0.164811	0.572644	0.398567	0.0963362	0.276135	0.463598	0.185357	0.288997	0.403836	0.217245	0.395192	0.132252	0.175772	0.278188	0.0869375	-0.00773634	0.116671	-0.0370693	-0.184101	0.0534249	-0.0592647	0.199432	0.196474	-0.04982	0.190997	0.298242	-0.1811	0.00285081	0.308531	-0.244036	-0.208592	0.013028	0.0658257	0.00474721	0.0760378			0.6		7.9	-0.00407933	-0.0160468	-0.00409792	0.0152838	0.0169994	-0.00790879
40	-0.0252314	0.161968	0.415329	0.153405	0.583347	0.324427	0.0964221	0.278256	0.401814	0.161968	0.2943	0.381049	0.210967	0.42794	0.142759	0.16044	0.226714	0.0913754	-0.0598127	0.156545	-0.0485313	0.204994	0.142668	-0.0749944	0.191322	0.186943	-0.0534059	0.263502	0.339028	-0.306679	-0.114143	0.318763	-0.716162	-0.110498	-0.0210507	0.0886915	0.0164138	0.104204					8	-0.00976642	-0.0381717	-0.00428293	0.0334281	0.00624816	0.0128542
40.5	-0.0418001	0.126269	0.392366	0.127352	0.559422	0.37553	0.0605558	0.276215	0.337479	0.126269	0.280031	0.371262	0.204497	0.377228	0.130753	0.14431	0.251835	0.0561273	-0.0159759	0.186909	0.04821	0.147801	0.109069	0.0441879	0.154674	0.182679	-0.0494057	0.153841	0.267183	-0.498626	-0.15243	0.368174	-0.776167	-0.0746322	0.0219176	0.100139	0.0234583	0.0785472					8.1	0.00677242	-0.0301421	-0.00254946	0.0295295	0.00705938	-0.00882074
41	-0.0558882	0.0991904	0.394838	0.108211	0.587217	0.323104	0.0457296	0.277506	0.368599	0.0991904	0.292491	0.342972	0.211294	0.37388	0.125388	0.136645	0.186218	0.0201534	-0.00160424	0.178555	0.00186623	0.241668	0.0666585	-0.0335031	0.0874931	0.157994	-0.0883326	0.0822128	0.407047	-0.160824	-0.0006465	0.467979	-0.810319	-0.115189	0.0336195	0.088092	0.0115905	0.0703769					8.2	0.00724691	-0.00861283	0.00210524	0.0100758	0.00247193	-0.00931275
41.5	-0.106118	0.0738189	0.414063	0.0944906	0.569668	0.429351	0.0184929	0.259291	0.422075	0.0738189	0.292227	0.329353	0.206148	0.368656	0.110062	0.107124	0.207868	0.0252165	-0.0236895	0.131134	-0.00728054	0.0184965	0.110073	-0.110546	0.0446027	0.1358	-0.117798	0.231133	0.285596	-0.204754	-0.0266583	0.518256	-0.507504	-0.0553841	-0.139386	0.110666	0.0615612	0.0364297					8.3	0.00342982	0.0158825	0.0002048	-0.00909668	-0.00388834	0.00581248
42	-0.140932	0.0531358	0.428563	0.0704148	0.574391	0.356301	-0.02843	0.25321	0.41275	0.0531358	0.263449	0.309378	0.188595	0.343667	0.0990244	0.0998493	0.227897	0.0017578	-0.088203	0.105077	-0.0281383	-0.136492	0.135554	-0.115361	0.014006	0.115635	-0.201097	0.107581	0.29251	-0.312512	0.0260191	0.536617	-0.65891	-0.179995	-0.139832	0.101306	-0.0528331	0.0232066					8.4	0.0171505	-0.0281836	-0.00418028	-0.00331672	0.00875541	0.00055521
42.5	-0.162385	0.0144596	0.426148	0.0392711	0.595108	0.261489	-0.172965	0.232775	0.452144	0.0144596	0.195261	0.277642	0.164099	0.343117	0.0962126	0.0894507	0.173161	0.00655854	-0.194449	0.186415	0.00696573	0.0816427	0.0330528	0.0235206	-0.00949487	0.107488	-0.307682	0.0591386	0.428013	-0.219265	-0.112133	0.5564	-0.644231	-0.101232	0.0189845	0.00651926	0.0540453	-0.0112197					8.5	0.01051	-0.028146	-0.00541471	0.0162512	-0.00120694	-0.00173141
43	-0.191257	0.0197011	0.414494	0.0265514	0.573967	0.258425	-0.160227	0.222613	0.422033	0.0197011	0.224174	0.247731	0.139704	0.330009	0.096078	0.0523491	0.141555	-0.117115	-0.171052	0.103167	-0.00148921	0.197169	0.00074312	-0.130947	-0.0333568	0.108736	-0.410328	-0.0451444	-0.10948	-0.279771	-0.0360623	0.581033	-0.623066	-0.212887	-0.0738398	0.0630402	0.0111689	0.00675303					8.6	0.00267764	0.00080705	0.0011416	0.00818387	9.2108e-05	0.00046491
43.5	-0.216949	-0.0192842	0.401388	0.00671365	0.592406	0.169042	-0.185284	0.205231	0.382614	-0.0192842	0.171399	0.234721	0.107429	0.344907	0.0894206	0.00074933	0.124156	-0.0312063	-0.0412668	0.124779	-0.0141062	0.0861502	-0.0669612	-0.039769	-0.0444759	0.0901752	-0.363811	0.170257	0.201829	-0.216545	0.0835483	0.570914	-1.3928	-0.209109	-0.0849246	0.00265129	-0.171122	-0.00104204					8.7	-0.00033611	-0.0271482	0.00542014	0.00505738	0.00077587	-0.00692093
44	-0.230207	-0.030891	0.391263	-0.0106465	0.572655	-0.081876	-0.228152	0.187071	0.403085	-0.030891	0.213359	0.229111	0.0922418	0.355471	0.0776698	0.00016273	0.208919	-0.0106225	-0.0290087	0.0812082	-0.0897169	-0.0305138	-0.0142238	-0.10858	-0.0755605	0.0891991	-0.411018	0.136706	0.107137	-0.237156	-0.0351086	0.585356	-1.37949	-0.224818	-0.0748542	0.0472064	-0.0918247	0.0103635					8.8	0.0187473	0.00601375	0.00999004	0.024948	-0.00081743	-0.00254836
44.5	-0.288725	-0.0573391	0.369146	-0.0815247	0.557277	0.265985	-0.235492	0.186364	0.346241	-0.0573391	0.152466	0.214343	0.0750662	0.256568	0.0734854	0.0166995	0.111789	-0.131123	0.0662123	0.0642204	-0.0611318	-0.0157258	0.0135328	-0.112604	-0.113739	0.0715983	-0.395125	0.127616	0.117633	-0.293184	-0.0852978	0.581531	-0.637748	-0.344421	-0.127749	0.0223856	-0.162022	0.00369566					8.9	0.0180467	0.0199246	0.00283706	0.0110826	0.00469921	-0.0108876
45	-0.330979	-0.0986067	0.35728	-0.123252	0.568377	0.0315057	-0.491038	0.18655	0.280688	-0.0986067	0.131455	0.211472	0.0699349	0.348941	0.0650924	-0.0110814	0.121487	-0.0737109	-0.0600786	0.041001	-0.176642	-0.0274232	-0.0579711	-0.117264	-0.157406	0.0557993	-0.426185	0.100942	0.226186	-0.263038	0.062973	0.535571	-2.26981	-0.180346	-0.059708	0.0666026	-0.0587844	0.00805024					9	0.00496018	0.00200253	7.019e-05	0.0264281	0.0018658	-0.00621651
45.5	-0.360337	-0.113186	0.342775	-0.152885	0.582963	-0.138667	-0.48452	0.144479	0.291717	-0.113186	0.0981257	0.2109	0.0552508	0.238452	0.0535585	-0.0369808	0.0303977	-0.124442	0.0651103	0.0167605	-0.0825743	-0.210715	-0.0461789	-0.12205	-0.198633	0.0523705	-0.451993	0.0647497	0.286049	-0.18205	-0.0937432	0.56491	-6,9517455*	-0.144787	-0.0703264	-0.0711945	-0.126446	0.0162264					9.1	-0.0061889	-0.00363512	-0.00103261	0.00540281	-0.00161206	-0.00190237
46	-0.39959	-0.164552	0.324995	-0.201844	0.588484	-0.00686541	-0.524629	0.136575	0.215757	-0.164552	0.0985544	0.20188	0.0217471	0.2884	0.0378626	-0.0515423	0.00115571	-0.0892523	-0.0314372	-0.00997764	-0.0211885	0.0401659	-0.00274487	-0.0819377	-0.198763	0.0464446	-0.470313	0.077973	-0.273354	-0.267869	0.0655382	0.545949	-1.21041	-0.354076	-0.107326	0.0585487	-0.243866	0.00777045					9.2	0.00670759	0.0204562	0.00259493	0.00034458	0.00571986	-0.0111541
46.5	-0.43014	-0.199037	0.290599	-0.266808	0.55481	-0.104228	-0.416989	0.112721	0.242849	-0.199037	0.0723086	0.176885	-0.0273433	0.263692	0.0311007	-0.0695941	0.0532844	-0.0747444	-0.063191	0.0392162	-0.0261525	-0.155972	-0.0581482	-0.164121	-0.205522	0.0386517	-0.445219	0.217291	0.185193	-0.181885	-0.0284258	0.566681	-3,77427316*	-0.311731	-0.0304583	0.0786806	-0.0754248	0.00534883					9.3	-0.00570409	-0.00795179	-0.00197734	0.0105327	-1.1021e-05	-0.00445624
47	-0.464829	-0.289562	0.291503	-0.332128	0.544453	-0.00026047	-0.499799	0.0978718	0.186008	-0.289562	0.0559657	0.153481	-0.0442275	0.211296	0.0218738	-0.0869985	0.00754257	-0.13851	0.096371	2.7672e-05	-0.0260534	-0.11751	-0.0772671	-0.223232	-0.221062	0.0455613	-0.469106	0.113765	0.374083	-0.287177	-0.152777	0.568687	-1.34785	-0.0792603	-0.117206	0.0768401	-0.292233	0.0143186					9.4	0.00698986	0.0124116	0.00584825	-0.00554191	0.00049065	0.0184757
47.5	-0.527421	-0.259662	0.245648	-0.348147	0.535655	-0.223301	-0.50401	0.0677149	0.169369	-0.259662	0.0137012	0.145691	-0.0574713	0.252542	-0.00987151	-0.103312	0.012363	-0.264013	-0.110806	-0.0401232	-0.100704	0.213319	-0.0748852	-0.195816	-0.231508	0.0393763	-0.477667	0.212141	0.0267116	-0.289583	-0.0627905	0.565293	-1.70128	-0.27993	-0.212442	-0.00359196	-0.0779254	-0.0242129					9.5	-0.00176154	0.00966414	0.00053638	-0.00514321	0.00436307	-0.00020932
48	-0.556547	-0.335884	0.220877	-0.431775	0.541177	-0.449762	-0.52469	0.0632366	0.124769	-0.335884	0.00196655	0.104634	-0.084918	0.161522	-0.0218966	-0.0948468	-0.027726	-0.303248	-0.0733655	0.0308678	-0.0536608	-0.032626	-0.106243	-0.198403	-0.2609	0.0504407	-0.463477	0.0385373	0.349116	-0.231254	-0.0476461	0.584243	-2.4913	-0.479225	-0.189192	0.0862535	-0.0269452	0.00158976					9.6	-0.0017041	-0.0320377	-0.00190559	-0.0239874	0.00706966	-0.004572
48.5	-0.58722	-0.384197	0.195524	-0.555666	0.527374	-0.14546	-0.470686	0.0605155	0.171645	-0.384197	-0.0582254	0.0735317	-0.125491	0.212587	-0.036423	-0.0788681	0.0335059	-0.315112	0.0235516	-0.00854009	-0.0505009	-0.0859135	-0.00173826	-0.209978	-0.226254	0.0249979	-0.453511	0.00083434	0.246184	-0.347455	-0.0702284	0.576298	-1.83012	-0.330955	-0.390497	0.070028	-0.151487	-0.0406299					9.7	-0.0117177	-0.031405	-0.00282854	0.0117726	-0.00738344	0.0105895
49	-0.628174	-0.428617	0.17818	-0.777689	0.545356	-2.4888	-0.386006	0.0237423	0.155039	-0.428617	-0.142305	0.0942495	-0.164736	0.17943	-0.044137	-0.0967419	-0.0645988	-0.295564	-0.132544	-0.102343	-0.0560344	0.0826264	-0.0353812	-0.202504	-0.249818	0.0183392	-0.438561	0.0894449	0.432167	-0.353334	0.0148758	0.568426	-2.95029	-0.248216	-0.139832	0.0602006	-0.0119816	-0.0451209					9.8	0.00152927	0.0177729	-0.00119122	-0.0105701	-0.00451989	-0.0058717
49.5	-0.641836	-0.442213	0.163463	-1.07854	0.548599	-0.261706	-0.645257	0.0355431	0.0798542	-0.442213	-0.0726418	0.103206	-0.206773	0.226077	-0.0676323	-0.121002	-0.0275649	-0.263974	-0.166311	-0.0676259	-0.100438	-0.0681716	-0.0253028	-0.216415	-0.254537	0.022868	-0.459826	0.0414059	0.253085	-0.361564	-0.0378061	0.596435	-2.03444	-0.333375	-0.104755	0.0397136	-0.0455906	-0.062778					9.9	0.00651304	0.00959937	-0.00017392	-0.0110883	-0.00620402	0.00459464
50	-0.681165	-0.482741	0.160297	-1.49085	0.537312	-0.477023	-0.505617	0.00916942	-0.075822	-0.482741	-0.0315727	0.0818371	-0.248312	0.142174	-0.0676037	-0.0849986	-0.130437	-0.345697	-0.0820712	-0.0729513	0.022676	-0.00617951	-0.0402667	-0.268245	-0.243154	0.0262046	-0.442973	0.00992108	0.448953	-0.411708	-0.0936181	0.574037	-2.20452	-0.385829	-0.145871	-0.0363375	-0.162022	-0.047923					10	-0.017639	-0.0428133	-0.00654646	0.008581	0.00451143	0.00369483
																																											10.1	-0.00868252	-0.033365	-0.0102419	-0.0131135	0.00142454	-0.0079547
																																											10.2	-0.00918315	0.0114843	-0.0149569	-0.0045189	0.00110551	0.018191
																																											10.3	-0.00863507	0.00099467	-0.00938327	-0.012606	-0.00499953	0.0139302
																																											10.4	-0.0152123	-0.019673	-0.0160292	0.00278205	-0.0058189	-0.00527763
																																											10.5	0.00444988	-0.0370287	-0.0131101	-0.00109665	0.00311618	0.00483569
																																											10.6	0.0617246	-0.00626182	-0.0116859	0.0615813	0.0434989	0.0423679
																																											10.7	0.0343685	-0.0200164	-0.0143594	0.0357332	0.0495707	0.0420649
																																											10.8	0.0440491	-6.0962e-05	0.0002418	0.0375579	0.0504578	0.0414872
																																											10.9	0.0461869	0.00984347	-0.00987569	0.0480589	0.0529052	0.0246756
																																											11	0.0410973	0.0158972	-0.0118309	0.0423537	0.0511914	0.0458619
																																											11.1	0.0449684	-0.0146433	-0.0156933	0.0361639	0.0527616	0.0344607
																																											11.2	0.0288299	0.00444537	-0.013676	0.0577375	0.0536657	0.0396857
																																											11.3	0.0278352	0.0440359	-0.0102097	0.0363093	0.0546307	0.0353834
																																											11.4	0.0490135	0.0145474	-0.0055418	0.022993	0.0536414	0.0459568
																																											11.5	0.0461965	-0.0115671	-0.00767979	0.0200706	0.0513335	0.054421
																																											11.6	0.0595473	-0.040108	-0.00668095	0.0267915	0.0420312	0.0509989
																																											11.7	0.0301318	0.00806228	-0.015167	0.0269323	0.0470063	0.0253167
																																											11.8	0.0344001	-0.0370833	-0.00715261	0.0532029	0.0455747	0.0394323
																																											11.9	0.043029	-0.00062013	-0.00646339	0.0283901	0.037056	0.0546386
																																											12	0.0334841	0.0162955	-0.0145991	0.0390708	0.0432648	0.0461782
																																											12.1	0.0311656	-0.001511	-0.0192018	0.0299908	0.0455544	0.0605846
																																											12.2	0.0441266	-0.00536761	-0.0163079	0.0292729	0.0494422	0.0490036
																																											12.3	0.0279874	-0.0127172	-0.00954129	0.0247352	0.0321552	0.0478137
																																											12.4	0.0503154	-0.0392404	-0.0178407	0.0217423	0.0434829	0.0499741
																																											12.5	0.039598	-0.0215408	-0.015963	0.0206295	0.0555991	0.0429636
																																											12.6	0.0225514	0.0229357	-0.0217479	0.029951	0.050786	0.0492676
																																											12.7	0.030064	-0.010207	-0.0238738	0.0229362	0.0502039	0.0534565
																																											12.8	0.0365813	-0.0134158	-0.0235482	0.0572939	0.0575712	0.0455231
																																											12.9	0.039641	-0.0082822	-0.0265877	0.0159648	0.0524899	0.0518841
																																											13	0.0294673	0.00044175	-0.0215438	0.0258402	0.0575868	0.0288934
																																											13.1	0.0324652	-0.0385551	-0.0255436	0.017238	0.0507582	0.0616204
																																											13.2	0.0366737	-0.0157846	-0.0225086	0.0160937	0.0636386	0.0512587
																																											13.3	0.0424074	-0.0306598	-0.029057	0.0228929	0.04853	0.0484122
																																											13.4	0.0397211	-0.0003303	-0.0325708	0.0258892	0.0431322	0.0547193
																																											13.5	0.0551924	-0.00806018	-0.0256967	0.0176717	0.0426435	0.0455104
																																											13.6	0.0354643	-0.0208998	-0.0360089	0.00788043	0.0446224	0.0455643
																																											13.7	0.0327985	-0.0259437	-0.0310256	0.0139538	0.0459934	0.050178
																																											13.8	0.037067	-0.00669408	-0.0428052	0.00487294	0.05253	0.0632918
																																											13.9	0.0227438	-0.0242142	-0.0428437	0.0128919	0.0493204	0.0587187
																																											14	0.0454283	0.00248802	-0.0411171	0.0308708	0.0406885	0.0381283
																																											14.1	0.0371279	0.00041638	-0.0365746	0.0236545	0.0296697	0.0522808
																																											14.2	0.033076	-0.00147534	-0.0343961	0.0275085	0.0410999	0.0581085
																																											14.3	0.0377251	0.00844201	-0.0380186	0.0130093	0.043769	0.0479586
																																											14.4	0.0417635	0.0074321	-0.0384055	0.0076323	0.0366343	0.061752
																																											14.5	0.0376249	-0.002623	-0.0475997	0.0269026	0.0404928	0.049211
																																											14.6	0.0205097	-0.0263556	-0.0448403	0.0300732	0.0421211	0.0524276
																																											14.7	0.027733	-0.00241368	-0.0476445	0.0214111	0.0482987	0.0477254
																																											14.8	0.0264287	-0.00630297	-0.0548848	0.0222947	0.0457948	0.0528612
																																											14.9	0.0441401	0.0198905	-0.0508819	0.0271338	0.0366094	0.0606582
																																											15	0.0430601	-0.0270088	-0.0596056	0.0422144	0.0427578	0.0466998
																																											15.1	0.0395354	-0.0271107	-0.056709	0.0194614	0.0470272	0.05312
																																											15.2	0.0386076	0.00520002	-0.0585456	-0.0230445	0.028406	0.0498893
																																											15.3	0.034329	0.00823719	-0.0645258	0.0226552	0.0296346	0.0583089
																																											15.4	0.0399498	-0.0255963	-0.0648289	0.00807607	0.0371485	0.0604128
																																											15.5	0.030636	0.00258404	-0.0754714	0.00396062	0.0332818	0.0591805
																																											15.6	0.047831	-0.0309567	-0.0648821	0.0241855	0.0387187	0.056697
																																											15.7	0.0386957	-0.0233198	-0.0698581	0.0117343	0.0349093	0.076532
																																											15.8	0.0423043	0.0107391	-0.072224	-0.0106196	0.0224265	0.0713147
																																											15.9	0.0271736	-0.0005591	-0.0765471	0.00026166	0.0319999	0.0552067
																																											16	0.027324	0.00346261	-0.0782186	0.00652885	0.0293246	0.0776601
																																											16.1	0.0432833	-0.0323516	-0.0892813	-0.00028936	0.0320108	0.0707777
																																											16.2	0.0292256	-0.00967333	-0.0799983	-0.0103703	0.0260372	0.0683943
																																											16.3	0.0398795	0.00495865	-0.0851338	-0.0147115	0.0180966	0.0774975
																																											16.4	0.0356319	-0.00135817	-0.0927758	-0.0305587	0.020517	0.085527
																																											16.5	0.0366855	-0.0198684	-0.0772376	-0.0242846	0.0211649	0.0836977
																																											16.6	0.0458782	-0.0383907	-0.0846948	-0.00995178	0.0278299	0.0893022
																																											16.7	0.051566	0.00269016	-0.0921559	0.00171146	0.0221489	0.0716654
																																											16.8	0.0392713	-0.00548059	-0.0994043	-0.0256216	0.0257344	0.0830931
																																											16.9	0.0427668	-0.0337449	-0.0907541	-0.0102073	0.0224991	0.0718391
																																											17	0.0424521	-0.0665428	-0.0900541	-0.00437834	0.0326983	0.0623637
																																											17.1	0.0442389	-0.0329096	-0.0937612	-0.0134719	0.0305194	0.0762473
																																											17.2	0.0497644	-0.0428962	-0.100168	-0.0366796	0.0260835	0.0682072
																																											17.3	0.042693	-0.0749115	-0.0985673	-0.0160979	0.0353485	0.070168
																																											17.4	0.0418258	-0.0797817	-0.105265	-0.0368916	0.0255983	0.0799964
																																											17.5	0.0391794	-0.0216256	-0.103575	-0.0263268	0.0286242	0.0766654
																																											17.6	0.0371987	-0.0248594	-0.110188	-0.0229085	0.0207059	0.0739098
																																											17.7	0.0242195	-0.0499717	-0.114012	-0.0189292	0.028386	0.0787708
																																											17.8	0.0440704	-0.0205611	-0.116824	-0.0149049	0.0277852	0.0749224
																																											17.9	0.0407015	-0.00691034	-0.118241	-0.032823	0.0387321	0.0720427
																																											18	0.030881	-0.0634488	-0.127649	-0.0316588	0.0324892	0.0841207
																																											18.1	0.0429008	-0.0682443	-0.128278	-0.0687443	0.0308144	0.07944
																																											18.2	0.0421624	-0.0505208	-0.127318	-0.0287846	0.031244	0.0642395
																																											18.3	0.0437778	-0.039416	-0.126538	-0.0283705	0.0239588	0.0848957
																																											18.4	0.0257974	-0.0128839	-0.141953	-0.019082	0.0259885	0.0779558
																																											18.5	0.0487162	-0.0542961	-0.141091	-0.00910784	0.0256298	0.0807109
																																											18.6	0.0403521	-0.0398278	-0.140584	-0.038851	0.0272817	0.0699846
																																											18.7	0.0490518	-0.0405093	-0.151619	-0.0208457	0.0208263	0.0700447
																																											18.8	0.0427183	-0.0594595	-0.143602	-0.053108	0.0327798	0.0618867
																																											18.9	0.0456813	-0.0384893	-0.155312	-0.0196643	0.0283086	0.0876327
																																											19	0.0393359	-0.0267035	-0.163487	-0.03852	0.0364335	0.081735
																																											19.1	0.0362939	-0.0656652	-0.15212	-0.00232811	0.0376374	0.0627913
																																											19.2	0.0237631	-0.0725747	-0.154601	-0.0545509	0.0312094	0.0674188
																																											19.3	0.0481212	-0.0398168	-0.152571	-0.0309812	0.0316241	0.0739218
																																											19.4	0.0489866	-0.051632	-0.169925	-0.0386044	0.0318513	0.0528113
																																											19.5	0.0491017	-0.0601499	-0.158934	-0.03403	0.0406751	0.0627975
																																											19.6	0.0454303	-0.0826679	-0.166841	-0.0421014	0.035978	0.0472997
																																											19.7	0.0527773	-0.0993126	-0.167851	-0.0298078	0.0321838	0.0710508
																																											19.8	0.0468421	-0.0440024	-0.162279	-0.0340669	0.0313726	0.0738234
																																											19.9	0.0508695	-0.10359	-0.160618	-0.0161205	0.0408122	0.069747
																																											20	0.0194102	-0.0842123	-0.169093	-0.0181838	0.0402518	0.055892
																																											20.1	0.0377211	-0.0671383	-0.173062	-0.0426745	0.0231177	0.0473407
																																											20.2	0.0258074	-0.0964959	-0.170077	-0.0454234	0.0221507	0.0612928
																																											20.3	0.0307376	-0.0808014	-0.166784	-0.0531045	0.0164436	0.0640781
																																											20.4	0.0367544	-0.118742	-0.175524	-0.038115	0.025844	0.0689401
																																											20.5	0.0381234	-0.0724169	-0.175966	-0.0502651	0.0114837	0.0507265
																																											20.6	-0.023106	-0.120985	-0.186972	-0.0928694	-0.0171107	0.0261384
																																											20.7	-0.0243056	-0.115092	-0.184087	-0.095807	-0.0234895	0.013653
																																											20.8	-0.0240588	-0.157528	-0.192596	-0.115699	-0.0268057	0.0142479
																																											20.9	-0.0178673	-0.15095	-0.196087	-0.123256	-0.0260792	0.034117
																																											21	-0.0194621	-0.118736	-0.195997	-0.142687	-0.0289099	0.0206178
																																											21.1	-0.0152582	-0.136996	-0.197165	-0.108026	-0.0252974	0.0187403
																																											21.2	-0.0131409	-0.101281	-0.203262	-0.122068	-0.0258727	0.00574032
																																											21.3	-0.0176543	-0.118348	-0.210986	-0.100953	-0.0191957	0.0179229
																																											21.4	-0.0120129	-0.120723	-0.220947	-0.106988	-0.0210509	-0.00346464
																																											21.5	-0.0214312	-0.136648	-0.21969	-0.145812	-0.0230423	0.0144438
																																											21.6	-0.0240766	-0.153148	-0.223625	-0.118649	-0.02856	0.0014087
																																											21.7	-0.0143151	-0.109355	-0.217842	-0.129522	-0.0361974	0.00968348
																																											21.8	-0.0308079	-0.12443	-0.221736	-0.109618	-0.0337522	-0.00152913
																																											21.9	-0.0121106	-0.14197	-0.218026	-0.137573	-0.0335358	-0.00189888
																																											22	-0.0354827	-0.124629	-0.225297	-0.12155	-0.0351754	0.00258247
																																											22.1	-0.0171979	-0.155164	-0.222571	-0.143939	-0.0443767	-0.0174882
																																											22.2	-0.0447755	-0.172957	-0.21555	-0.135283	-0.0427616	0.00986755
																																											22.3	-0.0301776	-0.101854	-0.214135	-0.11163	-0.0372744	0.00818111
																																											22.4	-0.0312766	-0.045605	-0.227133	-0.128572	-0.0431735	-0.0150002
																																											22.5	-0.0104196	-0.130285	-0.221935	-0.124062	-0.0477064	-0.00338763
																																											22.6	-0.0160805	-0.120315	-0.215468	-0.123305	-0.0459238	-0.020115
																																											22.7	-0.0172615	-0.145212	-0.219929	-0.141315	-0.0513418	-0.0236325
																																											22.8	-0.0263314	-0.0953793	-0.228836	-0.098307	-0.0482814	-0.0190272
																																											22.9	-0.031421	-0.137811	-0.220049	-0.100058	-0.0548397	-0.0384806
																																											23	-0.0355964	-0.14311	-0.23104	-0.136588	-0.0545676	-0.0162552
																																											23.1	-0.0241967	-0.128018	-0.232014	-0.124442	-0.0589196	-0.0333697
																																											23.2	-0.0139249	-0.155978	-0.231661	-0.103088	-0.0679626	-0.04354
																																											23.3	-0.0255973	-0.169243	-0.237977	-0.140706	-0.070213	-0.0396929
																																											23.4	-0.0252674	-0.0721307	-0.242548	-0.13374	-0.0682667	-0.0404751
																																											23.5	-0.0107227	-0.124989	-0.244721	-0.128385	-0.0731118	-0.0530753
																																											23.6	-0.0223056	-0.132913	-0.251042	-0.155034	-0.0673408	-0.0351286
																																											23.7	-0.0285558	-0.143044	-0.255687	-0.140266	-0.0772425	-0.004772
																																											23.8	-0.0419301	-0.162312	-0.242392	-0.140626	-0.0801748	-0.0373122
																																											23.9	-0.0291056	-0.163962	-0.244179	-0.113247	-0.0830008	-0.0621075
																																											24	-0.0387525	-0.139669	-0.242413	-0.162425	-0.0804168	-0.0469887
																																											24.1	-0.0519538	-0.111899	-0.247262	-0.146841	-0.0822602	-0.0462576
																																											24.2	-0.0187642	-0.13277	-0.255571	-0.14784	-0.0852984	-0.0289931
																																											24.3	-0.0411506	-0.131058	-0.250104	-0.13545	-0.0836982	-0.057473
																																											24.4	-0.0408956	-0.142885	-0.250456	-0.157233	-0.0863735	-0.0449806
																																											24.5	-0.0401794	-0.118844	-0.242667	-0.129384	-0.101437	-0.0665574
																																											24.6	-0.0462307	-0.135796	-0.251164	-0.14966	-0.0894711	-0.0683597
																																											24.7	-0.0362424	-0.11102	-0.244915	-0.13764	-0.0782121	-0.0519662
																																											24.8	-0.0640914	-0.110193	-0.256701	-0.14478	-0.0865392	-0.0593344
																																											24.9	-0.0262957	-0.128135	-0.254099	-0.156326	-0.0835352	-0.0693288
																																											25	-0.0283182	-0.146085	-0.251822	-0.178689	-0.0882712	-0.0606077
																																											25.1	-0.0284258	-0.143628	-0.24997	-0.155537	-0.0800966	-0.0734829
																																											25.2	-0.0397438	-0.105356	-0.252631	-0.156851	-0.0813734	-0.0685423
																																											25.3	-0.0227666	-0.0989321	-0.267178	-0.172599	-0.0783688	-0.0832453
																																											25.4	-0.025711	-0.0856413	-0.277102	-0.164657	-0.0822131	-0.106581
																																											25.5	-0.0447593	-0.0859947	-0.272869	-0.134571	-0.0762333	-0.0833269
																																											25.6	-0.0327125	-0.145352	-0.266463	-0.149106	-0.0810117	-0.074678
																																											25.7	-0.0412379	-0.0803743	-0.273091	-0.139282	-0.0735055	-0.0784693
																																											25.8	-0.0267089	-0.0842541	-0.272149	-0.141592	-0.0710525	-0.104562
																																											25.9	-0.0392536	-0.0480264	-0.274325	-0.162252	-0.0673451	-0.0770238
																																											26	-0.0308259	-0.0874825	-0.286498	-0.129506	-0.0736458	-0.0912254
																																											26.1	-0.0520571	-0.0886432	-0.280336	-0.151787	-0.071694	-0.0856328
																																											26.2	-0.034799	-0.0920615	-0.279322	-0.149166	-0.0814083	-0.0832086
																																											26.3	-0.0492933	-0.0899754	-0.282751	-0.148771	-0.0789827	-0.0867073
																																											26.4	-0.0301304	-0.0608641	-0.286057	-0.185906	-0.0871193	-0.0688758
																																											26.5	-0.0379616	-0.116445	-0.281328	-0.127845	-0.0756066	-0.0886732
																																											26.6	-0.0466578	-0.053664	-0.2926	-0.132224	-0.0706789	-0.103842
																																											26.7	-0.0432136	-0.0809853	-0.294799	-0.135525	-0.077278	-0.0866129
																																											26.8	-0.0408542	-0.0445453	-0.303429	-0.146516	-0.0806572	-0.112216
																																											26.9	-0.0432136	-0.0466056	-0.296441	-0.158708	-0.0706981	-0.09974
																																											27	-0.0426971	-0.0467058	-0.309069	-0.155447	-0.0789129	-0.100531
																																											27.1	-0.0268363	-0.0637706	-0.318849	-0.187621	-0.0748279	-0.0792016
																																											27.2	-0.0350238	-0.0506722	-0.316401	-0.146187	-0.071205	-0.0875125
																																											27.3	-0.0278543	-0.0475245	-0.331393	-0.173419	-0.074615	-0.0817178
																																											27.4	-0.0453937	0.00888632	-0.317327	-0.168874	-0.0723945	-0.111614
																																											27.5	-0.0294267	-0.0461328	-0.321751	-0.143259	-0.0702616	-0.0662807
																																											27.6	-0.0462493	-0.0732062	-0.320549	-0.161785	-0.059744	-0.0669095
																																											27.7	-0.0344427	-0.0335278	-0.327515	-0.137472	-0.0780658	-0.0958063
																																											27.8	-0.0424413	-0.0703062	-0.334112	-0.181038	-0.0767856	-0.0938645
																																											27.9	-0.0454794	-0.097003	-0.331439	-0.165566	-0.0858021	-0.0992357
																																											28	-0.0396086	-0.0969419	-0.315928	-0.151395	-0.0686684	-0.0815022
																																											28.1	-0.0578514	-0.0379035	-0.321245	-0.169589	-0.0787413	-0.0907909
																																											28.2	-0.0625933	-0.0746181	-0.309926	-0.157786	-0.0899115	-0.102159
																																											28.3	-0.0547623	-0.019953	-0.320524	-0.144328	-0.0830833	-0.108568
																																											28.4	-0.0476597	-0.0666988	-0.319544	-0.153667	-0.0817846	-0.0879444
																																											28.5	-0.0394735	-0.0558512	-0.319711	-0.171004	-0.0858456	-0.108359
																																											28.6	-0.0549557	-0.0734462	-0.323245	-0.143296	-0.0867098	-0.0923981
																																											28.7	-0.0537939	-0.0604298	-0.324125	-0.190292	-0.0801327	-0.116286
																																											28.8	-0.0516349	-0.0495407	-0.337077	-0.146372	-0.0963798	-0.0896093
																																											28.9	-0.0472713	-0.0833113	-0.320538	-0.176564	-0.0898743	-0.111502
																																											29	-0.059103	-0.0603726	-0.336735	-0.202847	-0.0888766	-0.103182
																																											29.1	-0.0517709	-0.0869361	-0.332291	-0.149209	-0.103253	-0.0937647
																																											29.2	-0.0465626	-0.114543	-0.338927	-0.171904	-0.109257	-0.100443
																																											29.3	-0.0460474	-0.11978	-0.330611	-0.157205	-0.106957	-0.102974
																																											29.4	-0.0503961	-0.0866601	-0.341442	-0.173805	-0.109833	-0.0975623
																																											29.5	-0.0589176	-0.0657344	-0.332557	-0.158443	-0.105844	-0.109286
																																											29.6	-0.0666298	-0.0688998	-0.328459	-0.182232	-0.110275	-0.0967003
																																											29.7	-0.0685337	-0.0751522	-0.322953	-0.165792	-0.112901	-0.128849
																																											29.8	-0.087637	-0.0964104	-0.318706	-0.155665	-0.118094	-0.0867319
																																											29.9	-0.0694033	-0.0880596	-0.327059	-0.176146	-0.131554	-0.103588
																																											30	-0.0604149	-0.0719965	-0.326909	-0.168823	-0.131268	-0.0916934
																																												-0.0804501	-0.0744363	-0.321777	-0.188034	-0.136845	-0.100182
[truncated: 28 more columns]

## Sheet: Fig. 3
Fig. 3A,B
WT +AVG::Chrimson +ATR										WT +AVG::Chrimson -ATR												lite-1 +AVG::Chrimson +ATR								lite-1 +AVG::Chrimson -ATR								nlp-10 +AVG::Chrimson +ATR								nlp-10 +AVG::Chrimson -ATR
0	0	0	0	0	0	0	0	0	0	0	0	0	0	0	0	0	0	0	0	0	0	0	0	0	0	0	0	0	0	0	0	0	0	0	0	0	0	0	0	0	0	0	0	0	0	0	0	0	0
0	0	0	0	0	0	0	0	0	0	0	0	0	0	0	0	0	0	0	0	0	0	0	0	0	0	0	0	0	0	0	0	0	0	0	0	0	0	0	0	0	0	0	0	0	0	0	0	0	0
0	4.65381	0	0	0	0	0	0	3.05774	0	0	0	0	0	0	0	0	0	0	0	0	0	0	0	0	0	0	0	0	0	0	0	0	0	0	0	0	0	0	0	0	0	0	0	0	0	0	0	0	0
0	3.30445	0	0	0	0	0	6.55203	3.55841	5.3071	0	0	0	0	0	0	3.20041	0	0	0	2.42705	2.46941	0	0	0	0	2.73251	0	0	0	0	0	0	0	0	0	0	0	0	0	0	0	0	0	0	0	0	0	0	0
5.20322	3.28185	5.98248	2.16256	0	6.13734	4.8726	5.66307	3.11913	4.46274	0	0	5.05648	2.44602	0	3.4303	4.10857	3.51165	0	0	4.03653	2.89855	0	0	0	0	2.96296	3.62817	0	0	0	0	0	0	3.53355	5.54218	0	0	6.24947	3.26257	0	0	4.58003	4.26643	0	4.46725	0	0	0	0
4.30448	3.56438	5.22311	3.2305	2.28997	5.09299	5.0675	5.64267	3.07692	3.97071	5.56998	4.31823	5.42169	2.8868	5.04689	3.85966	3.71343	3.66695	6.98317	4.26875	4.10502	3.44062	2.07944	2.24016	0	5.77642	2.80658	3.23025	2.64499	3.96263	0	3.82023	0	0	4.39123	4.64809	0	3.62932	6.95429	3.29735	4.63162	4.40167	3.74189	4.0891	2.48473	4.13116	4.21991	4.86809	5.27368	4.88995
3.75	3.61636	5.66607	3.25497	2.91696	4.69528	4.07779	3.89099	3.09802	3.86137	5.51754	4.05762	5.62877	2.82265	4.47847	3.53474	3.80076	3.46851	5.40228	3.82331	3.79254	3.2524	2.14052	3.82442	2.72746	4.37178	2.71934	2.90041	2.44139	3.72544	0	4.17173	3.73762	3.50566	3.88799	4.65683	2.84527	3.74558	6.32636	3.4495	4.99793	3.33121	4.30966	3.47243	2.31027	3.54485	5.55923	4.21827	5.45263	4.74693
3.98914	3.88533	7.90037	3.15485	3.22837	4.58083	3.65002	2.66978	3.82889	3.21949	4.5736	5.17594	5.5384	2.89094	4.43541	3.57419	3.16766	3.68852	5.70077	3.92972	3.53143	3.20723	2.00794	4.40296	2.76235	4.59085	2.47572	3.18556	2.52098	3.72065	0	2.5682	3.46883	3.6046	3.87446	4.05106	3.06366	3.79865	6.53567	3.20388	4.56643	3.41838	3.23089	3.58359	2.5094	3.47862	4.84705	3.7684	5.5193	4.89299
3.90767	3.56212	5.06247	3.28834	2.4955	4.22318	3.57408	3.98718	3.53539	2.81048	4.70845	4.1038	5.13931	2.96958	4.03062	3.5974	3.3052	3.58714	4.99693	3.85548	3.67268	3.25428	1.97517	4.63505	2.71104	4.39433	2.40165	3.07065	2.558	3.24149	0	2.23724	3.2255	3.43346	3.33333	4.16756	2.96889	3.74052	5.73686	3.10172	4.4019	3.49464	3.48504	3.71857	2.38604	2.73775	4.79036	4.00167	5.18246	3.49325
3.47144	3.08747	3.98669	3.29279	2.17578	4.12303	3.56649	3.4538	3.04239	3.03321	4.58859	3.45393	4.96611	2.89715	4.3177	3.66006	3.30083	3.61303	5.11854	4.23658	3.61062	2.98325	2.09434	4.98823	2.81776	4.5393	2.39671	3.02809	2.53764	3.57451	0	2.72984	3.11516	3.38533	3.47132	3.58218	2.9112	3.74305	5.55318	2.92566	4.31188	3.41838	3.61752	3.40097	2.3367	2.71322	4.81162	4.1183	4.40702	4.3757
3.63963	2.98576	4.72173	3.25274	2.30865	4.13734	3.51586	3.98135	2.56282	3.42198	4.5324	3.10754	4.90211	2.36118	3.65742	3.23766	3.2921	3.3283	4.62105	4.00643	3.51002	3.31451	2.11221	3.92533	2.60227	3.55992	2.60247	2.92595	2.59316	3.36368	3.16594	2.35012	3.12364	3.48694	3.33874	3.85594	2.54241	3.48526	5.66852	2.58441	4.13493	3.2604	3.37149	3.51213	2.23449	2.97326	4.69824	4.00444	4.17544	4.47003
3.185	3.04227	3.4269	3.1682	2.23806	4.26323	3.69052	4.28155	2.97909	2.99676	4.61481	3.40444	4.74021	2.50397	3.84689	3.36763	3.1371	3.3887	4.66527	3.53378	3.2853	2.96066	1.95432	3.81097	2.44425	3.8241	2.36379	2.66846	2.43954	3.6919	3.05407	3.36612	2.72187	3.63134	3.50108	3.98699	2.50532	3.10362	5.00214	2.65179	4.3274	3.35028	3.55804	3.35068	2.17634	2.6985	4.514	3.87392	3.90526	3.82189
3.22179	3.12815	4.07918	3.04583	2.60138	4.14306	3.74873	3.59662	2.7182	2.58774	4.34886	3.77722	4.39759	2.6778	3.7866	3.23766	3.35977	3.15142	5.73025	3.30611	3.76685	2.93243	1.87537	3.41406	2.50581	3.70168	2.25021	2.56845	2.51172	3.42118	1.88689	3.30198	2.869	3.62599	3.90422	4.00738	2.70105	2.95956	6.00171	2.70613	4.60989	3.432	3.06327	3.17865	2.02831	3.45899	4.4325	3.85726	4.12632	3.93752
3.48196	3.20274	6.04576	3.27722	2.45398	3.83119	3.30071	3.44215	2.86016	2.87325	4.1316	3.46052	4.61973	2.93233	3.45646	3.00789	3.16984	3.07161	5.81501	2.8978	3.64914	3.0623	2.06604	3.40397	2.65358	3.80477	2.64856	2.69187	2.74124	3.31097	2.32318	2.59386	3.25945	3.66075	3.68777	3.92001	2.65984	3.23252	4.77147	2.64092	3.91453	3.27946	3.43367	3.22364	2.15167	3.09101	4.0959	3.96834	3.96491	3.88579
3.74737	2.86597	5.99221	3.1237	2.09689	4.36052	3.27287	3.54707	3.29561	3.36731	3.84692	3.21311	4.65738	2.96337	3.9933	3.37227	2.97118	3.17515	5.36912	3.35808	3.83534	2.64634	2.01837	3.64615	2.37857	4.0174	2.40165	2.7472	2.60427	3.32295	3.53511	2.47841	2.91993	3.51368	3.73647	3.74236	2.6104	3.5257	5.52755	3.20823	3.79036	2.87362	3.52019	2.96162	2.2574	2.67888	4.11716	3.65732	3.82456	3.9223
3.70533	2.71227	5.64173	3.14595	1.71903	3.41059	3.5513	3.49461	3.41838	3.34098	3.6896	3.19002	4.39759	3.10616	3.63445	3.22141	2.61971	3.06946	4.94534	3.19475	3.9873	2.68775	1.99752	3.43424	2.1323	3.99485	2.31111	2.28117	2.59316	3.08098	4.6128	2.43992	2.9369	3.29441	3.2197	3.93457	2.56919	3.59393	4.80564	2.54528	3.43957	2.8491	3.37689	3.20512	1.81156	3.04931	3.82662	3.40183	4.01754	4.03185
3.19552	2.86145	3.73844	3.0792	1.83529	3.00143	3.57155	3.30516	3.51621	3.3916	3.74204	3.2494	4.3863	3.22412	3.73206	3.21213	2.70485	2.99612	4.82373	3.06112	3.8225	2.58987	1.85154	3.21224	2.29238	4.56186	2.30947	2.76209	2.67646	3.02348	3.94904	2.59643	2.83505	3.24093	3.24946	3.87341	2.7917	3.39933	5.44639	2.68439	3.52028	3.14872	3.33093	3.39568	2.21158	2.72304	3.69552	2.86865	3.91579	3.97708
3.55291	2.81624	4.26902	2.87007	1.70242	3.05007	3.51586	3.72778	3.59678	3.23772	3.94431	2.86343	5.05271	2.89715	4.05646	3.12162	2.6852	2.90121	4.42575	2.65776	3.76899	2.64069	1.88133	2.84897	2.78492	4.29446	2.37037	2.89403	2.65795	2.90369	2.59167	2.53485	2.92559	3.23023	3.53896	3.9171	2.33844	3.68492	5.26698	2.86698	3.60099	2.60668	3.4553	3.45655	2.03889	2.44092	3.16405	2.71036	3.43158	3.63931
3.36107	3.07617	4.25929	2.85894	1.79377	3.19886	3.85758	3.13028	3.17859	2.81857	4.0005	2.76446	4.28464	3.17445	4.13684	3.24694	2.76379	3.00906	3.95037	3.41995	3.62774	2.86279	1.94091	2.77834	2.35805	4.16881	2.07407	2.81742	2.48581	3.13848	2.77067	2.36808	3.27926	2.78367	3.796	4.07727	2.55683	3.49031	5.24135	3.09738	3.63514	2.47049	3.69593	3.48037	2.27679	2.14654	3.4723	2.72147	3.71579	3.3259
3.3164	2.82076	4.96998	2.93014	1.6173	3.2618	3.31336	2.78927	3.09227	2.85502	3.74953	2.96569	4.11521	3.19514	3.8555	3.18196	2.6459	3.30026	5.43914	3.27642	3.53357	3.22228	1.81579	3.30979	2.44425	3.79188	1.8749	2.83444	2.49692	2.97317	2.75202	2.4117	2.98783	2.62055	3.8474	3.89962	2.47442	3.38669	5.01068	2.78438	3.47372	2.99891	3.83381	3.20247	1.99131	2.29618	3.90103	3.21577	3.47018	3.18288
2.98528	3.18692	4.26902	3.14373	1.44498	3.13305	3.01215	2.33168	3.10378	2.69101	3.89936	2.88322	4.11898	2.93026	3.71196	2.7317	2.63935	3.24418	5.43914	3.40015	3.55497	2.91737	1.84409	3.09452	2.23697	3.63402	2.23539	2.77699	2.47655	2.9564	2.71473	2.46045	3.03876	2.81041	3.59848	3.89088	2.32196	3.23252	4.56215	2.36922	3.60099	2.94716	3.29578	2.97221	1.7446	1.82517	3.90103	3.01027	3.20702	2.58343
3.2507	2.67611	3.16891	3.34174	1.81038	3.28469	3.21212	3.02244	2.88318	2.92184	3.7795	3.12404	4.00979	3.02131	3.89282	3.07752	2.41231	3.10828	5.65655	3.24425	3.04987	2.77809	2.05263	2.75816	2.24928	3.69523	2.2321	2.6791	2.38216	2.90848	2.02859	2.52202	3.35848	2.67671	3.09794	3.57926	2.57949	3.0278	4.75011	2.63223	3.30919	2.36971	3.43637	2.87428	1.92787	2.2741	3.7097	3.12413	3.16491	2.63211
3.5713	2.30769	2.38033	3.11258	1.46159	3.29328	3.6247	3.413	3.13639	2.81048	3.70458	2.79415	3.88931	2.99441	3.03732	2.86167	2.5564	3.13632	5.04852	2.8483	3.35378	2.84209	1.98113	2.99361	2.44014	3.55992	2.1284	2.34289	2.19151	3.15046	3.47918	2.75806	3.29058	2.36652	3.4145	3.45986	2.78758	2.93176	4.78001	2.3627	3.21606	2.37516	3.11193	2.81606	1.59657	2.35015	4.41833	2.90197	2.8386	2.8512
3.21128	2.48399	4.61464	3.54643	1.38062	3.51931	3.60445	3.06616	2.89852	2.25567	3.57348	2.58962	3.64834	2.84128	3.22392	2.90113	2.53893	3.11691	4.88269	2.84336	2.945	2.81009	2.14052	2.4588	2.65153	3.67912	2.17284	2.5344	2.25629	3.21514	2.58794	2.55281	3.12081	2.64997	3.27922	3.36958	2.66191	3.22999	3.94703	2.60614	3.06084	2.39695	2.9389	2.5461	1.93668	2.67397	4.25534	2.92419	3.35439	3.01552
3.75263	2.5744	2.43875	2.89232	1.65882	3.92561	3.24755	2.53279	2.77959	2.34476	3.04158	3.01847	3.68223	3.23446	2.81914	2.86167	2.6328	3.34124	4.5105	2.44989	2.91503	2.55599	2.00497	2.97343	2.66179	4.30735	2.36543	2.29181	2.2637	3.10973	1.29397	2.2552	2.94256	2.64729	3.33063	3.23561	2.63924	3.41196	4.42119	2.61919	3.50166	2.58762	3.385	2.45876	2.08999	2.14899	4.07819	2.87698	3.82456	2.553
4.0417	2.5744	5.26205	3.09923	1.45121	3.50215	3.29818	2.62023	2.72971	2.55535	3.09777	2.81724	4.49172	2.71504	3.02297	2.47176	2.30534	2.95298	4.68001	2.94234	3.10765	2.52588	1.94389	3.05415	2.66589	4.10438	2.53169	2.47269	2.30627	2.94681	2.07707	1.7395	2.74734	2.60184	3.00054	3.44238	2.55271	3.04297	4.8868	2.03231	3.02359	2.63937	2.96593	2.64932	1.97192	2.5047	4.13842	2.81311	4.09123	2.35217
3.88139	2.63543	4.79961	3.02581	1.76678	3.42775	3.53864	3.42757	2.74122	3.08585	3.58846	2.78095	4.43148	2.53915	3.14067	2.65511	2.07612	3.09534	4.56946	2.96214	3.1847	2.81762	1.94091	2.90952	2.631	4.15593	2.22058	2.30671	2.65424	3.07619	2.74083	1.64457	3.12081	2.74356	2.94913	3.88797	2.52593	2.80034	4.48526	2.21055	2.3779	2.4596	3.18493	2.76312	1.47674	2.61264	3.81245	3.25465	4.18947	2.27914
3.7316	2.48625	4.49294	3.06808	1.78754	3.40773	3.49055	3.6928	3.02705	2.75783	3.34499	2.61931	4.63479	2.48948	3.21531	2.85239	1.98006	2.81277	4.56578	3.01905	3.50574	2.95313	1.85452	2.39825	2.71925	3.83054	2.19424	2.43864	2.45619	2.87254	4.07955	2.07817	2.985	2.92272	2.79762	3.41617	2.47236	3.06318	3.79752	2.64092	2.9553	2.30162	3.14167	2.74195	1.57366	2.40412	3.48293	3.54346	3.68421	2.70819
3.66065	2.32351	5.83644	2.47849	1.83529	3.42775	3.66774	2.86797	3.0328	2.74973	2.90298	3.12734	4.03238	2.37566	3.40191	3.03574	2.25731	2.20233	5.08906	3.17001	3.47792	2.93996	1.84111	2.26034	2.59406	3.81443	2.27325	2.41098	2.34699	3.05942	2.70354	2.09613	2.83788	3.05642	2.48918	4.14135	2.36522	3.04802	3.67364	2.49312	2.71006	2.51135	3.16871	2.65461	1.50493	1.75893	3.93646	3.0797	3.4386	2.45258
3.0431	2.38906	6.20153	2.53189	1.58824	2.98426	3.28299	2.2559	2.85632	2.59382	2.83181	3.07455	3.48645	2.2991	2.99139	2.45087	1.79013	2.38783	4.73898	2.78644	2.78876	2.67269	1.76663	2.5597	2.46887	4.04639	2.70453	2.67272	2.03418	2.90848	1.84587	1.9114	3.05008	2.74356	2.77327	3.89671	2.28281	3.01264	3.85305	2.38009	3.49545	2.83276	2.87401	3.36127	1.71111	2.22259	3.67072	2.6576	2.59298	2.81469
3.17449	2.12461	3.71897	2.87229	1.42007	2.99571	3.3564	1.99942	2.52254	2.50472	3.27007	2.76446	4.13027	2.91578	3.16364	2.49497	2.26605	2.51726	4.46628	2.74932	2.945	2.45248	1.69215	2.32425	2.60638	4.19137	2.35226	2.27692	2.2785	2.74796	2.48726	2.1577	3.16326	2.54033	3.15476	3.75692	2.50532	3.14912	3.45152	2.63005	3.11983	2.55493	3.31471	2.61756	1.86795	2.30599	3.65301	3.01305	3.28421	2.37651
2.8828	2.11105	2.77462	2.86562	1.61107	2.72103	3.36146	2.03439	2.36332	2.36501	3.23261	2.99208	3.89684	2.99441	2.77895	2.33483	2.15471	2.10095	4.54735	2.732	2.25583	2.66328	1.59533	2.17289	2.57559	3.96907	2.16132	2.66208	2.51728	3.08098	0	1.65227	3.1774	2.71147	2.95455	3.94039	2.63306	3.66976	4.27168	2.60397	3.28125	2.85182	2.98756	2.42964	1.65648	1.83498	3.52545	2.66037	3.12982	1.81966
2.74089	2.14722	2.88658	2.96129	1.65052	2.69242	3.33868	2.11017	2.39018	2.56344	3.47984	2.3653	4.23569	2.78747	2.83636	2.28609	1.69189	2.38783	4.94902	2.06632	2.66462	2.7875	1.52681	2.34443	2.41141	4.20425	2.52346	2.74507	2.60982	3.08816	0	1.8293	3.00481	2.93876	3.12229	4.10349	3.02864	3.09351	3.57967	2.58658	3.30608	2.86544	2.74153	2.45082	1.86795	2.20541	4.03567	2.94363	3.21754	1.77097
3.09566	1.87373	3.87474	2.58306	1.28097	2.8269	2.92103	2.77179	2.74122	2.38121	3.43863	2.30921	3.88554	2.61778	3.11196	2.24663	1.81633	3.15142	4.58789	2.27419	2.73311	2.4713	1.73535	2.68416	2.43604	4.20747	2.5251	1.89176	2.5691	2.71921	0	1.83443	2.86617	3.08584	2.79491	3.72488	3.07809	2.8888	4.28022	2.41487	3.49234	2.97167	2.64149	2.4217	1.77632	2.0803	3.99669	2.55762	3.41404	1.79836
3.16398	2.10653	2.78923	2.34945	1.77301	2.56938	3.3564	2.98164	2.52829	2.37109	3.38994	2.46426	3.7613	2.57433	2.94545	2.39517	1.90584	2.62295	4.77951	2.59342	2.98994	2.47694	1.80834	2.86243	2.44835	4.08183	2.22387	2.06412	2.42103	2.6713	0	1.69589	2.75865	2.75426	3.125	3.68702	2.87824	2.79275	4.51944	2.404	2.98324	2.50045	2.64149	2.6996	2.07237	1.59702	3.46522	2.47987	3.47018	1.85921
2.87491	3.0287	3.01314	2.40285	1.87889	2.5093	2.42491	2.96706	2.89469	2.17468	2.92171	2.83044	4.11521	2.16045	3.16364	2.21646	2.15907	2.61001	4.5363	2.7122	2.90861	2.29437	1.90218	3.00706	2.55712	4.23969	2.36049	2.03859	2.34699	2.51797	0	1.97811	2.97086	2.53231	2.79221	3.29385	2.38995	2.6032	3.95557	2.51051	2.79387	2.47866	3.15789	3.0966	1.64415	2.00916	3.8904	2.73535	3.47018	2.22132
3.19552	2.31221	3.65569	2.46959	1.73979	2.48355	2.42744	2.54153	2.58584	2.1524	2.68947	2.9426	4.44277	2.4543	3.15789	2.31858	1.96915	2.42882	3.78823	2.76169	2.78234	2.43742	1.78898	2.79179	2.70078	4.08183	2.0428	2.01092	2.32663	2.73359	0	2.43479	2.51816	2.42	2.58658	3.10747	2.47854	2.59309	3.06279	2.3301	2.7411	2.89268	2.90105	3.04896	1.49965	2.17598	3.49711	2.4632	2.95789	2.0996
2.64629	2.46365	3.12997	2.12474	2.07197	2.43777	2.92103	2.36666	2.4554	2.30022	2.58459	3.19661	4.60843	2.62399	2.98852	2.6319	1.82288	2.75022	3.86193	3.26404	3.27245	2.78938	1.81281	3.13824	2.62895	4.16559	2.18765	2.60888	2.19891	2.52995	0	1.88318	3.16891	2.41733	3.09524	3.36666	2.08914	2.42881	3.29346	2.14099	2.6697	2.99074	3.03893	2.75783	1.79746	2.19315	2.91957	2.18273	3.64211	2.00527
2.70936	2.35516	2.8233	2.44957	1.70865	2.81259	2.59703	2.5153	2.28275	2.05319	2.68573	2.97229	4.39383	2.2039	2.85072	2.13523	1.77922	2.64668	3.71085	2.93244	3.2853	2.63505	1.77408	2.87252	2.60022	3.57603	2.04938	2.39608	2.32108	2.45568	0	3.09672	2.67377	2.59114	3.00595	3.09873	2.46618	2.42628	2.79795	2.39531	2.72558	2.72381	2.83345	2.69166	1.93668	1.86197	3.05775	2.47709	3.69825	2.08135
2.84601	2.27605	3.01314	2.71878	1.6692	2.27182	2.85268	2.78345	2.39401	2.27592	2.71944	2.77436	4.10768	2.69021	3.14067	2.51586	1.65478	2.60354	3.82877	2.98688	3.1526	2.68963	1.88878	2.24353	2.43399	3.16044	2.13169	2.43226	2.18781	2.63776	0	2.09099	2.32859	2.52162	3.12229	3.69285	2.48678	2.3353	3.74199	2.19099	2.51138	2.41602	2.46305	2.70225	1.99131	1.72214	3.1109	2.3188	3.26667	2.58038
2.87491	2.25797	3.58754	2.95906	1.78754	2.47496	3.30071	2.99621	2.37483	1.59962	2.88426	3.00198	3.80648	2.75436	3.05455	2.45552	1.57837	2.31018	3.21705	2.83346	2.75879	2.55788	2.19116	2.13253	2.32932	3.22487	1.9177	2.40034	2.28961	2.45089	0	1.61892	3.00198	2.72217	2.50541	3.52684	2.1901	2.54002	3.78044	2.21924	2.65418	1.96386	2.80371	2.76312	1.6653	1.72459	3.22074	1.76062	3.45965	2.58343
3.12193	2.35516	2.25864	2.41397	1.64429	1.99142	2.95646	3.10697	2.30002	2.27794	3.04532	2.9294	3.59187	2.43568	3.02584	2.55067	1.91893	2.42882	4.24149	3.00421	2.87865	2.46189	2.16137	2.21325	2.60432	3.59214	2.0214	2.12371	2.24889	2.34787	3.16594	1.21868	3.10667	2.63125	2.72186	3.60548	2.61658	2.99242	3.9513	2.08883	2.7411	2.1055	2.76045	2.68372	1.90848	1.93311	3.49356	2.08275	3.37544	2.13003
2.83549	2.24215	4.22521	2.92569	2.04083	1.76824	2.84762	2.7747	2.52446	2.00459	2.92546	2.85683	3.38479	2.86818	3.46507	2.40446	2.2595	3.0673	4.39995	3.24177	2.71385	2.43177	2.1137	2.3108	2.50581	3.79188	1.82716	2.02795	1.96199	2.71682	2.87508	2.68366	2.81524	2.62055	2.33496	3.43073	2.47648	3.08593	4.07518	2.06927	2.90873	2.35882	2.5712	2.4217	1.8891	1.75403	3.30932	2.31602	3.45263	2.23958
2.55957	1.88051	2.99367	2.55636	2.34394	1.90272	2.7084	2.16263	2.27316	1.80616	2.49095	3.12404	3.62575	2.97372	3.52536	2.39749	1.77703	3.04142	4.02408	2.50186	2.52122	2.62752	1.90367	2.29398	2.28007	3.28286	1.85844	1.85345	2.19891	2.37422	1.51025	2.7478	2.93408	2.17399	2.69751	2.88613	2.26427	2.52485	3.24648	2.23229	2.90873	2.50318	2.61716	2.33701	1.51727	1.83498	3.33766	2.49097	3.50175	2.53778
2.63052	2.02516	4.42479	2.12919	1.65052	2.46638	3.01974	2.34625	2.34414	1.68264	2.43851	3.35496	3.4262	2.87646	3.47368	2.28841	1.74429	2.7308	3.39393	2.52908	3.1419	2.40166	1.96177	2.21325	2.42167	3.49871	1.92428	2.06838	2.04714	2.28079	1.27906	2.21928	3.05008	2.4815	2.55411	2.62984	2.43115	2.21398	4.36993	1.67584	2.62003	2.93082	2.5009	2.88487	1.97192	1.77611	3.16405	2.21327	3.18246	2.19393
3.06412	1.94832	4.19601	2.43845	1.50727	2.34335	3.08049	2.91752	2.41512	1.8993	2.91422	2.75786	4.96988	2.57846	3.10335	2.59245	1.71154	2.65099	3.29812	2.70478	3.08197	2.20403	1.90367	2.6707	2.50376	3.8982	1.99671	2.11945	1.85834	2.42693	1.43567	1.9037	3.09818	2.62055	2.47294	2.68809	2.30341	2.78265	3.2123	2.11926	3.04222	2.78918	2.37112	2.48787	2.11995	1.69515	3.25263	2.48542	3.02807	2.44345
2.91433	2.08845	3.57294	2.10694	1.52595	2.00286	2.78181	2.71641	2.24247	2.26579	3.23636	2.66549	4.85316	2.87646	2.91675	2.7201	1.89492	2.38136	3.69979	2.83593	2.84868	2.15321	1.83366	1.96098	2.47708	3.72423	1.7465	2.20244	1.89166	2.39578	2.46489	1.67023	3.13496	2.68473	2.55952	3.21231	2.59185	2.91912	3.67792	2.13447	2.75352	2.59579	1.93043	2.05382	1.74636	1.65345	3.4227	2.44654	2.95439	2.71427
2.46233	2.02742	3.31008	2.15811	1.51765	2.25465	2.94634	2.22967	2.19835	1.84058	2.60707	2.75456	3.93825	2.79782	2.85933	2.62726	2.03246	2.63374	4.02039	2.25192	2.59185	2.19462	1.68471	1.91726	2.47503	3.80477	2.0428	2.34501	1.96014	2.30474	1.87943	1.42136	2.985	2.57242	2.45671	3.50354	2.5012	2.99747	3.51132	2.11926	2.78456	2.95261	1.96557	2.69431	2.01598	1.8129	3.74867	2.18828	2.83509	2.93336
2.53854	2.26927	3.5632	2.74548	1.63599	1.63662	2.94381	2.64937	2.31537	1.96814	2.99663	2.83374	3.67846	2.21011	2.94258	2.06328	1.79668	2.66609	4.16042	2.40287	3.15474	2.19838	1.47021	2.49243	2.75209	3.40206	1.84198	2.32799	2.11377	2.59224	1.49161	1.1571	2.99632	2.59916	2.28355	3.49481	2.2313	2.60826	3.08842	2.10839	2.67281	2.96895	1.80876	2.37671	1.72874	1.94783	2.88768	2.27992	3.34035	2.59256
2.38087	2.22858	2.55557	2.58529	1.56747	2.25465	2.635	2.50364	2.24055	1.72516	2.14259	2.82714	3.7613	1.76933	2.82488	1.90314	2.22238	2.64021	4.02039	1.93022	2.98566	2.57293	1.8709	2.43525	2.52429	3.13144	1.76296	1.99603	2.33403	2.00048	1.54382	1.89601	3.16891	2.60986	2.8382	3.14824	2.05412	2.48189	3.91713	1.90842	2.71316	2.54403	2.11428	2.44817	1.82566	1.82026	3.39435	2.26326	3.2386	2.33391
2.55957	2.35064	3.52913	2.66316	1.56955	2.52933	2.93874	2.27339	2.43238	2.18885	2.77563	2.6358	3.82154	2.4274	2.91388	2.03311	2.20055	2.61864	3.75875	2.59837	3.10551	2.29249	1.93942	1.8298	2.38473	3.42784	1.98519	2.22798	2.46915	2.1035	1.56619	1.64714	2.61718	2.51092	2.78409	2.77255	2.21482	2.77759	2.93037	2.30619	2.98324	2.75104	2.54957	2.36612	1.98954	2.24712	3.36247	2.47987	2.87368	2.32782
2.2048	1.91215	3.6995	2.31608	1.5301	2.8269	2.88559	2.38997	2.38059	2.07748	2.64452	2.66879	3.39985	2.24322	2.75024	1.87761	1.79886	2.70276	3.943	2.30389	2.97496	2.16074	1.86048	2.37807	2.56328	3.54704	2.14486	2.46205	2.47655	2.08673	1.80485	1.49577	2.57757	2.54836	2.77327	2.7842	2.15095	2.8989	3.02435	1.95189	2.99876	2.20356	2.59283	2.50375	1.84152	1.62156	3.12153	2.52152	2.6386	2.45258
2.39926	1.63188	3.58754	2.3717	1.54464	2.58941	2.40466	2.73973	2.20027	2.24757	2.81683	2.85683	3.0497	2.5288	2.8134	1.74532	1.98661	2.52157	3.64452	2.25934	2.92573	2.1118	1.73088	2.32089	2.3129	3.34407	2.17119	2.24287	2.50987	2.32151	0.861405	2.69392	3.03876	2.24084	2.61093	3.14533	2.24985	2.41112	3.42589	1.76061	2.78146	2.57944	2.14402	2.49052	1.78689	1.62891	2.91957	1.94668	2.62456	2.01136
2.98528	1.70873	2.43875	2.3984	1.2519	3.19599	2.74131	2.3754	2.07174	2.36704	2.62205	2.84363	3.74247	2.60123	3.06029	2.04704	1.95386	2.35548	2.45424	2.37812	2.87651	2.46565	1.55809	1.69526	2.48119	3.17977	1.893	2.1918	2.31182	2.35745	1.22685	1.56504	2.76997	2.30502	2.80574	3.12494	2.3302	2.51727	3.16104	1.74757	2.55484	2.28527	2.09805	2.49846	1.66706	1.83744	2.7247	1.81061	3.15439	2.24871
3.03521	1.80366	3.23706	1.9245	1.39723	3.13877	2.34897	2.36083	1.77441	1.99244	3.22512	2.62591	3.24548	2.18321	3.07464	2.14451	2.13288	2.50647	3.21336	2.5167	2.89363	2.25861	1.48808	1.81971	2.38063	2.95103	1.57202	2.52163	2.10267	2.00287	1.69298	1.31104	2.5323	2.3478	2.6434	3.13368	2.30547	2.80034	3.23366	2.01927	2.34065	1.98838	2.34138	2.31848	1.52256	1.6927	3.41561	1.84671	3.05965	1.83183
2.58847	1.65223	2.27811	2.07579	1.41592	1.90272	2.30341	2.55611	1.95665	1.66847	2.93295	2.28942	3.88178	2.84956	3.00861	1.80334	2.0521	2.57765	3.72559	2.27914	2.91717	2.42424	1.30189	2.22671	2.26775	3.22487	1.7037	2.22159	2.02122	2.22329	2.11809	1.69076	3.04725	2.40931	2.5	3.12785	1.87487	2.61331	2.75523	2.01275	2.71006	2.32885	2.60905	2.47728	1.57366	1.7712	3.41916	1.95224	3.16491	2.31565
2.61738	2.03873	2.49716	2.07802	1.36609	2.03433	3.00709	2.45118	1.91061	1.78793	2.60332	2.3587	3.75377	3.24067	3.12344	1.77549	1.90147	2.5151	3.13229	2.04652	2.98138	2.41107	1.19017	2.2738	2.47708	2.74807	1.99671	1.93857	1.94534	1.74173	3.40087	2.12435	2.72753	2.30502	2.32143	2.6444	1.88929	2.31508	2.83212	1.83886	3.20675	2.68023	2.40087	2.10675	1.49965	1.9233	3.32703	1.69397	3.18246	2.4465
2.43605	1.97544	2.99367	2.47404	1.58616	2.24893	2.6679	2.52987	2.0142	2.23947	2.12011	2.3521	2.95181	2.60123	3.37608	2.04704	1.93858	1.9478	2.99595	1.74214	2.60255	2.0271	1.47766	1.80626	2.40731	3.31508	2.08066	1.71088	1.96385	1.73934	2.14419	1.96784	3.13779	2.46813	2.57305	2.46966	2.33226	2.20893	3.58394	2.16925	2.738	2.33703	2.16565	2.21526	1.67939	1.86197	3.58569	1.88003	2.86667	2.12395
2.28364	2.05907	2.76975	3.04806	1.90173	2.25179	2.56919	2.60565	2.22137	2.28402	2.45724	2.30592	3.31702	2.684	2.7244	2.11666	1.77485	1.87446	3.75507	2.27419	3.07341	1.98381	1.43148	2.35116	2.20413	3.16366	2.34239	2.22585	2.23593	2.6162	1.555	1.92423	3.35282	2.33176	2.14827	2.15222	2.46206	2.4187	3.31055	2.1736	2.51759	2.24986	2.30083	2.23379	1.63005	2.00916	3.46522	2.01333	2.55088	2.40085
2.22582	2.30091	2.48742	2.59419	1.72941	1.79971	2.80965	2.7747	2.25206	2.05521	2.77937	2.17066	3.64081	2.27633	2.70431	2.0099	1.1483	2.06859	4.2636	2.29151	2.9664	2.30378	1.55362	2.60679	1.80599	3.18621	2.07901	2.45567	2.21927	2.80546	1.58111	1.95502	3.15477	2.48685	2.42154	2.21629	2.08708	2.48694	2.81076	2.24967	2.71937	1.8767	2.40087	2.14116	1.57014	2.03369	3.20302	1.63566	2.59649	1.81966
2.48336	2.02968	2.14668	2.41175	1.32664	2.09728	2.77422	2.71058	1.76866	1.75351	2.68198	2.11128	3.01205	2.1977	3.10909	1.86136	1.73556	2.06644	3.7477	2.08364	2.99422	2.24355	1.5864	1.89371	2.18977	3.25387	1.87819	2.23649	2.13043	2.19214	1.50653	2.58616	2.59172	2.54301	2.02652	2.49587	2.61658	2.84078	3.17813	2.01927	2.56726	2.05375	2.47927	2.35554	1.54194	1.88405	3.25971	1.86893	2.98596	1.57927
2.2048	1.65901	1.87896	2.46514	1.34118	1.92561	2.85775	2.47741	1.77825	1.56115	2.61081	2.22344	4.23946	1.819	2.83062	1.97741	1.68971	2.24116	3.6482	2.20243	2.69459	2.34896	1.71599	1.91726	2.1713	3.41495	1.90782	2.10243	2.15634	1.95017	1.56992	2.51689	2.74168	2.31304	2.10768	2.32113	2.22512	2.85594	2.77232	1.81495	2.67281	2.18177	1.97368	2.44288	1.64062	1.83989	3.30932	2.15496	2.94386	2.25784
2.4781	1.48045	1.84001	2.40285	1.51557	2.17167	2.81471	2.37249	1.94706	1.96207	2.98539	2.16077	3.97967	2.06732	2.73589	2.04472	1.61985	1.98016	3.64083	2.16036	2.75665	2.39413	1.60427	1.99462	2.39089	2.88015	1.83868	2.33012	2.1767	1.7633	0.969546	3.50466	2.88881	2.58312	2.12392	2.79293	2.10768	2.03201	2.04186	1.7867	2.41515	1.87125	2.26298	2.5011	1.45383	1.63627	3.13216	1.78284	2.19649	2.06309
2.08129	1.29963	1.97631	2.11139	1.29758	2.00286	2.94634	2.29671	1.74564	2.04104	2.97041	2.12118	3.9759	2.42533	2.41148	2.27216	1.68753	2.1635	3.7477	1.84113	2.59185	2.26049	1.2721	1.80962	2.23697	2.67397	1.74321	2.41524	2.31367	1.9861	1.49161	2.60669	2.99632	2.2034	1.82089	2.64732	2.20452	2.47178	2.34515	1.65846	2.78456	1.93118	2.04128	2.06705	1.586	0.995993	3.51482	1.91336	2.0386	1.73446
2.28364	1.73585	2.09314	2.3539	1.36817	2.63805	2.46541	2.51822	1.93555	1.59355	2.61456	2.55003	3.90813	2.07146	2.4689	2.33715	1.60457	2.06859	3.39393	2.24449	2.37141	1.88218	1.07249	1.42617	2.25954	3.16688	1.84362	1.9939	1.82502	2.06756	1.30516	2.45018	3.10667	2.41198	1.9697	2.58324	2.29517	2.3631	3.17813	1.42153	2.89942	2.15181	2.26568	1.97177	1.66001	1.66081	3.242	1.91336	2.1193	2.28218
2.27575	1.93249	2.26838	2.04242	1.08789	1.87124	2.79447	2.64937	2.30002	1.76161	2.47596	2.39169	4.39006	2.54328	2.27081	1.92635	1.58929	2.07506	3.01069	2.26924	2.57901	1.8483	1.3853	2.03835	2.19182	3.53093	1.61481	1.796	1.96199	2.13704	2.35674	2.07817	2.99632	2.20073	1.99134	2.80458	1.97995	1.87026	2.70824	1.56064	2.74421	1.80588	1.66006	2.07764	1.79922	1.12111	2.75304	1.89392	2.52632	2.10265
2.58059	1.92345	1.89356	2.09359	0.979931	1.77396	2.69828	2.7951	1.69384	1.83653	2.16506	2.67869	3.65587	2.10871	1.85455	1.86601	1.47358	2.18292	2.92593	2.07127	2.43133	1.74478	1.82175	1.95762	2.11588	3.0509	1.48477	1.8343	1.99716	1.88548	2.16283	1.45472	2.88315	2.23549	1.88582	2.60072	2.10975	2.73968	2.84067	2.32575	2.80008	1.90394	1.83309	2.40847	1.67587	1.31981	2.67509	1.79672	2.46316	1.92007
2.01559	1.84209	2.46795	2.11807	0.838754	1.51645	2.66031	2.57359	1.62478	1.40321	2.42352	2.0651	3.93825	2.30324	2.37703	1.68266	1.62858	2.24978	3.5008	2.14798	2.17664	1.91041	1.69662	1.46653	2.16103	3.07668	1.35309	1.87686	1.83798	2.0436	1.71162	1.43932	2.77563	2.53766	1.80195	2.52791	1.93462	2.27717	2.67407	1.8932	2.03642	2.00472	2.19268	2.28937	1.63005	1.41058	3.07193	1.63566	2.22105	1.99006
2.35722	2.07715	2.89145	2.08914	1.23322	1.56795	2.87293	2.07228	1.49434	1.55913	3.11649	2.15417	3.2869	2.06939	2.52344	1.71979	1.4583	2.33175	2.69377	1.94011	2.1531	1.93864	1.52234	1.41608	2.36626	2.98003	1.57202	1.70663	1.99161	2.06996	1.81231	1.88831	2.74451	2.81576	1.88041	2.56868	1.89753	1.94103	2.05895	2.14534	2.06126	2.0483	2.30624	1.8262	1.66353	1.17508	2.66446	1.59122	2.45263	1.83791
2.52803	1.65675	2.25864	2.3005	1.08997	1.74249	2.64259	2.43661	1.84347	1.34044	2.29617	2.32901	2.83886	1.82727	2.71866	1.59678	1.58274	2.23037	3.45289	1.83618	2.27938	1.8897	1.4434	1.26808	2.19387	2.85116	2.00494	1.86622	1.90276	1.90704	1.21939	0.800479	2.38234	2.4922	1.69913	2.57451	2.20452	2.04465	2.16574	1.71714	2.44619	1.9339	1.71683	1.9453	1.72169	1.47436	2.43061	1.59956	2.33333	1.66143
1.97092	1.83983	2.89145	1.81549	1.18962	1.7196	2.4325	2.37832	1.78016	1.97422	2.59208	1.87046	3.29066	1.84797	2.46316	1.92867	1.3033	1.95858	3.4013	1.93022	2.43775	1.93299	1.59831	1.77935	1.98659	2.77706	1.74979	2.02582	2.29516	1.91184	1.60721	1.85239	2.13619	2.297	2.09957	3.04048	2.14477	2.52233	2.46903	1.66498	2.62314	2.07554	1.85202	1.81826	1.81332	1.49399	2.7991	1.86615	2.67368	1.64013
2.16275	1.70421	2.71621	2.42732	1.26644	1.84549	2.27557	2.46575	2.19835	1.94384	2.38607	1.90015	2.59036	1.56653	2.29378	1.76389	1.49323	2.23684	3.35708	1.512	2.33502	2.00264	1.10377	1.40262	2.05226	2.44523	1.76626	1.91091	2.21372	2.07475	1.734	0.995467	2.51533	2.42802	2.17532	2.59198	1.99025	2.54507	2.36224	1.68236	2.56105	2.06192	1.51136	1.98765	1.62124	1.85706	3.09673	1.91613	2.39298	1.79836
2.15487	2.14044	1.56742	2.65871	1.30796	1.85408	2.22241	2.46867	2.61654	1.56722	2.667	2.17726	2.97816	2.06939	2.5378	1.75692	1.78577	2.56255	3.09913	2.10839	2.13598	2.18144	1.41658	1.74235	2.25133	2.50322	1.74486	2.01518	2.02493	1.78965	2.07334	1.34953	1.9834	1.94135	1.86688	2.68226	2.05	2.57287	1.7642	1.50848	2.58899	2.27438	1.27073	1.84208	1.73931	1.70987	2.52982	1.67453	2.14386	1.91703
1.92887	2.13592	1.4652	2.75215	1.2083	1.6824	1.8807	2.31128	2.15615	1.5085	2.59958	1.91665	4.23193	2.19563	2.75024	1.74068	1.6133	2.45902	2.99226	1.77926	2.18092	2.06851	1.40616	2.28725	2.20618	2.71263	1.88313	1.83643	2.00457	1.77048	1.67806	1.06474	2.31161	1.98948	1.83442	2.27162	1.99643	2.11036	2.14011	1.48674	2.40584	2.61213	1.52758	1.69387	1.49965	1.70742	2.01252	1.64954	2.22105	1.54275
2.10494	1.84887	1.51874	1.89336	0.774394	1.59943	2.65525	1.93821	1.89143	1.46801	2.41978	1.84737	3.65211	2.16666	2.54067	2.12363	1.50633	2.52588	3.11387	1.73967	2.42705	2.09298	1.33466	1.7928	2.33548	3.26353	1.86996	1.73642	2.00642	2.24485	1.60348	1.46241	2.51816	2.60451	1.70725	2.54247	1.91196	2.00168	2.73387	1.56716	2.34685	1.69421	2.06561	1.84473	1.69878	1.90122	2.5688	1.6551	2.53333	1.5884
1.75018	1.91215	1.83028	2.60309	1.10035	1.26466	2.0756	1.49519	1.60368	1.93777	2.56961	1.96613	2.77108	2.38394	2.28804	1.68962	1.3557	2.40293	4.03882	1.93764	2.40351	2.00452	1.24975	1.87016	2.26365	3.24098	1.90123	1.48319	1.86945	2.18495	1.33126	1.59326	2.78129	2.48953	1.59903	2.74051	2.10356	2.19882	1.6446	1.8606	2.40273	1.73234	1.75198	2.29996	1.5067	1.55041	2.33849	1.85226	2.54035	1.83183
2.36773	1.47819	3.21759	1.70202	1.04844	0.955651	1.97688	2.04022	2.09093	1.89727	2.93295	2.03211	3.23795	2.0756	2.311	1.81959	1.3557	2.50431	3.92826	2.1851	2.11029	1.93299	1.31976	1.60108	2.33753	2.84149	1.84527	1.82366	1.66769	2.17777	1.85705	1.09553	2.60021	2.5751	1.6829	2.85409	1.97583	2.32013	1.84537	1.64541	2.8125	1.99927	1.8412	2.09352	1.48026	1.31	2.42353	2.11052	2.71579	1.89269
1.94464	1.44203	2.48742	1.85553	1.33287	1.79113	1.89588	1.81288	1.83771	1.17036	2.68947	1.84407	3.56175	2.16666	2.37703	1.70354	1.4714	2.4094	4.38521	1.91784	2.38211	1.73725	1.38977	1.53044	2.14051	2.6933	1.8321	1.68109	1.8824	1.93579	1.70416	1.90627	2.5804	1.94402	1.83171	2.59781	1.8007	2.29992	2.14011	1.42588	2.57036	1.94752	1.89798	2.19674	1.63886	1.35661	2.26763	1.81339	2.64561	1.8653
1.72652	1.7562	1.94224	1.33269	1.02768	1.71674	2.82231	2.02565	1.73413	1.69681	2.59583	1.40202	3.77636	2.46879	2.34258	1.99134	1.42774	2.1635	3.65926	1.79659	2.54049	2.05722	1.5	1.44299	1.86551	2.58054	1.98189	1.51511	1.62697	1.96454	1.74518	1.42906	2.51816	2.44407	1.61797	2.47549	2.27869	2.28981	1.81974	1.60629	2.54243	2.29072	1.53028	2.17027	1.55956	1.45474	2.56171	2.03277	2.48421	1.70403
2.12334	1.65449	2.31705	2.03797	1.25813	1.5279	2.41478	2.00233	1.75139	1.34854	2.54339	1.4746	3.47139	2.09009	2.16459	1.8985	1.73774	2.50647	2.88908	1.90794	2.47414	2.04216	1.35402	1.6818	2.01532	2.36469	2.01317	1.85771	1.4826	1.94298	2.17029	2.46814	2.62567	2.61788	1.74784	2.36482	1.92638	2.08509	2.22127	1.53239	2.3065	2.38061	1.75739	2.19409	1.45912	1.69024	2.24283	1.62177	2.49123	1.57927
2.28889	1.824	1.74266	1.68867	1.48028	1.61373	2.13635	2.16555	1.86841	1.56317	2.3973	1.49109	4.01355	2.41291	2.24785	1.66409	1.57837	2.31881	3.3276	2.08859	2.80374	2.05534	1.29295	2.31416	2.06663	2.5741	2.16132	1.87473	1.70286	2.01246	1.81976	2.11665	2.64548	1.93333	1.82359	2.18717	1.78628	2.53243	2.16574	1.65846	2.40273	1.91211	2.06291	2.33701	1.52079	2.04105	2.31723	1.594	2.48772	1.45451
1.97092	1.59798	2.07367	1.49733	1.2872	1.60801	2.45275	2.26173	1.56148	1.15618	2.33737	1.36903	4.57455	2.23288	2.2134	1.76389	1.63513	2.42666	3.12124	1.92527	2.57045	1.93676	1.20357	2.07534	1.83883	2.85438	2.20576	2.01305	1.90091	1.53809	2.24114	2.00633	2.58606	1.87985	1.63961	2.12309	1.3804	2.15838	1.90517	1.51935	2.3065	2.12184	1.86554	1.84738	1.8098	1.79818	2.20739	1.49681	2.4386	1.7588
1.35862	1.56634	2.46309	1.41946	1.09204	1.37625	2.16672	2.04314	1.39267	1.63202	2.25122	1.59336	3.50904	2.07767	2.06986	1.40183	1.58929	2.38783	3.4013	2.01435	2.52979	1.94805	0.97567	1.81635	1.95786	2.40335	1.97366	2.09604	1.82317	1.83517	1.82349	2.42966	2.3201	2.16597	1.75595	2.58033	1.65854	2.22157	1.78556	1.42805	2.5269	2.03468	1.84391	1.83944	1.48379	1.41058	2.9054	1.47459	2.35088	1.63404
1.87106	1.31319	1.51874	1.10353	1.10657	1.5422	1.99207	1.44273	1.35622	1.06709	2.20252	1.81438	2.87651	1.83348	2.12153	1.59214	1.97351	2.13762	3.02911	2.01683	2.56831	1.74478	1.20655	1.62799	1.82241	3.27642	1.8963	2.01092	1.85464	1.77048	1.71162	2.53485	2.17863	1.96542	1.7776	2.52791	1.62145	2.22409	2.08458	1.41719	2.57657	1.98021	1.88717	2.08558	1.45207	1.6142	2.6432	1.63843	2.30175	1.54275
2.42554	1.23182	1.22668	1.54405	1.04221	2.48069	1.96676	1.47187	1.60752	1.83248	2.42727	1.86717	2.54895	1.91419	2.13876	1.55268	1.6002	2.13115	2.8596	2.04157	2.02468	1.75419	1.54916	1.85335	1.81215	3.38273	1.98189	2.12371	1.87685	1.86152	1.9018	2.60669	2.78412	2.297	1.9697	2.65897	1.89547	2.20893	2.25545	1.51717	2.72248	1.89032	1.99261	2.00088	1.42563	1.71232	3.13925	2.02721	2.34737	1.74358
2.02348	1.25443	1.90329	2.4429	1.48443	1.00715	2.08826	1.87117	2.15807	1.77983	2.5771	1.78469	2.99699	2.17907	2.10718	1.49698	1.51725	2.56903	3.4271	1.76936	2.26653	1.96876	1.34211	1.45308	1.86961	2.60954	1.73004	1.91304	1.73618	1.72496	1.46924	2.51432	2.4644	1.97076	1.91829	2.33861	1.93874	2.00674	2.08458	1.56282	2.65108	1.92573	2.27109	2.01941	1.39215	1.37869	3.20302	2.06332	2.41404	1.6736
1.41643	1.31319	1.2072	2.58751	1.58616	1.82833	2.36669	2.12474	1.6267	1.20275	2.77937	1.79789	3.27184	2.27633	2.36555	1.84048	1.49978	2.48706	3.19862	1.82133	2.31576	2.09863	1.63257	1.41271	1.98044	2.75451	1.73169	1.77472	2.01937	1.6483	1.37974	2.84273	2.3201	2.13121	1.81548	2.68226	1.61321	2.06234	2.20846	1.69323	2.77525	2.14091	2.17916	2.05382	1.42035	1.13828	2.69281	2.05498	2.40351	1.51537
2.3178	1.10751	2.17589	2.0491	1.15848	2.26896	2.60715	2.1364	1.58066	1.67049	2.10513	1.65934	3.56175	1.74657	2.30813	1.81263	1.29675	2.42882	2.97015	1.57882	2.18948	1.92358	1.52532	1.30844	1.79984	2.71263	1.48971	1.87686	1.9731	1.60997	1.49161	1.75233	2.22956	2.53499	2.0184	2.72304	1.98407	2.08762	2.34088	1.55847	2.68522	1.96931	1.92231	1.88972	1.44502	1.65099	2.69989	2.01333	2.72632	1.46668
2.2232	1.29059	1.96171	1.593	0.942561	1.58512	2.35403	2.39289	1.51544	1.51255	1.9553	1.56037	3.27184	2.16252	2.40861	1.69658	1.30767	2.37921	2.59796	1.73224	2.04609	1.80689	1.63555	1.91053	1.62745	2.52255	1.41235	1.51936	2.02863	1.58601	1.9018	1.54451	2.27766	2.20608	2.00758	2.691	1.60703	2.34541	1.82401	1.515	2.89011	1.53623	1.94935	1.94001	1.60362	1.50626	2.41998	2.3549	2.22807	1.32062
1.92099	1.31319	1.50414	1.32602	1.04014	1.5279	2.00979	1.6963	1.26607	1.32627	2.43851	1.74181	3.75	2.06319	2.53206	1.5318	1.25746	1.717	3.30918	1.78174	1.91981	1.59609	1.36147	1.46317	1.79778	2.57088	1.63292	1.41509	1.64178	1.73694	1.77874	1.85752	2.18429	2.10714	2.0671	2.4784	1.7904	2.01938	1.27723	1.52587	2.54553	1.5444	1.78172	2.24438	1.45207	1.8129	2.34912	1.7634	2.12281	1.38756
1.68448	1.19114	0.75937	1.79101	1.43668	1.32475	2.06041	1.58846	1.09726	1.45991	2.11637	1.70552	3.44127	1.82934	2.51196	1.65713	1.26183	2.08585	2.79695	1.27196	2.02254	1.80312	1.37339	1.44971	1.91066	2.05863	1.5358	1.67258	1.70101	1.5333	1.77874	2.53742	2.25219	1.7916	1.72078	2.42598	1.53904	2.1508	2.29389	1.45848	2.62314	1.85491	1.97368	2.22585	1.37453	1.75648	2.37747	1.54957	1.97193	1.81661
1.44534	1.1482	1.2072	1.42836	1.15017	1.58226	1.89082	1.47479	1.5001	1.66239	2.25496	1.54058	4.22816	2.49569	2.75024	1.56893	1.19852	2.36842	3.42341	1.65058	2.09745	1.60926	1.38232	1.04272	1.82446	2.46456	1.62469	1.74493	1.66584	1.69621	1.31262	1.84469	2.38234	1.73545	2.09957	2.08232	1.69563	2.36057	2.42204	1.62368	2.0923	1.66425	1.65195	2.04323	1.13839	1.3468	2.7743	1.85226	2.18596	1.85313
1.49001	1.24313	1.36784	1.75541	1.04637	1.23605	2.30341	2.04605	1.74755	1.39309	1.9965	1.88366	3.68223	2.34462	2.06699	1.54804	1.25309	1.89819	3.10281	1.87082	1.79782	1.27047	1.51043	1.12681	1.8573	2.63853	1.59177	1.87473	1.35304	1.61955	1.734	1.7472	2.1277	1.98681	1.75054	2.39394	1.61733	2.00168	2.25117	1.53673	1.74772	1.44089	1.61139	2.08822	1.55428	1.24867	2.71761	1.80783	2.14386	1.68577
1.3376	1.37874	1.00763	1.98012	1.12318	1.1216	2.17432	1.7371	1.71494	1.49838	2.5771	1.82428	3.8366	1.99903	1.88038	1.5875	1.73119	1.9176	2.7122	1.90547	1.95192	1.42104	1.45084	1.46653	1.90861	2.16173	1.71193	1.71939	1.59366	1.58122	1.61094	1.65227	2.26351	1.8638	1.70184	2.13474	1.46899	1.3572	1.58052	1.34763	2.0178	1.38642	1.6168	2.01676	1.67058	1.43266	2.65029	1.75229	2.54386	1.52145
1.36388	1.47367	1.85948	1.5574	1.05467	1.65665	2.26291	1.36986	1.73221	1.48826	2.62954	1.80779	3.09864	1.90591	2.19904	1.53644	1.29457	1.6113	2.44319	1.82381	1.97332	1.52644	1.19613	1.58762	1.54125	2.48711	1.79918	1.60235	1.69731	1.72736	1.0926	1.59326	1.96925	1.72475	1.89394	2.27162	1.4896	1.57961	2.17428	1.41719	2.26614	1.55529	1.87635	1.90031	1.56309	1.4621	2.54045	1.64121	2.02456	1.38756
1.84478	1.29059	1.63557	1.73761	1.37439	1.33333	1.8731	1.61469	1.48667	1.32627	2.39356	1.64944	3.35843	1.96385	2.31675	1.71283	1.52816	1.97584	2.12259	2.01188	2.17878	1.57162	1.17229	1.49008	1.42222	2.83827	1.42716	1.56618	1.73063	1.72976	0.95463	1.41367	1.64387	1.82637	1.70996	2.15222	2.06648	1.91575	1.93934	1.22808	2.37169	1.72417	1.97098	1.89237	1.53842	1.16772	2.49439	1.83282	1.95088	1.42104
1.65294	1.32901	1.77673	1.68422	1.31211	1.75107	2.13635	1.79539	1.54613	1.78591	2.31115	1.468	3.14383	1.88729	1.8488	1.36469	1.30985	1.9327	2.13364	1.54912	2.33074	1.21777	1.13059	1.40599	1.7629	2.87371	1.35309	1.71514	1.79726	2.07954	0.454941	1.59326	1.95228	1.77289	2.09145	2.22794	1.79864	1.92081	2.19564	1.32372	1.9495	1.35373	1.83309	1.72563	1.74283	1.52833	2.50856	1.76618	1.93684	1.6736
1.92099	1.50757	1.07577	1.69312	1.20208	1.79399	1.85538	1.84786	1.61327	1.35462	1.98527	1.90345	3.55045	1.90177	2.09856	1.53876	1.50196	2.04055	2.49109	1.17793	2.33502	1.50386	1.26763	1.76253	1.82446	2.57732	1.43374	1.72152	1.71397	2.18735	0.708515	2.57077	2.10789	1.90124	1.72348	2.25415	1.95522	1.8551	2.28108	1.4737	2.1606	1.89849	1.75739	2.09881	1.78336	1.92575	2.57234	1.34685	1.77193	1.72837
1.79485	1.26573	1.57715	1.66642	1.31419	1.36767	2.10344	1.43107	1.40418	1.38904	2.446	2.40488	3.47892	1.91833	1.99809	1.58982	1.15922	1.98231	1.6767	1.53675	2.3393	1.60173	1.21251	1.31853	1.66849	2.16495	1.61811	1.60023	1.73248	2.07714	0.678682	1.94732	2.39366	1.7194	1.71537	2.21047	1.91402	1.88543	1.78129	1.53891	2.55484	1.80044	2.12509	1.90031	1.56133	2.09993	2.52628	1.3163	2.10877	1.64621
1.82113	1.47819	2.12234	1.85998	1.2519	1.62232	2.149	1.55931	1.45981	1.21693	1.74554	2.08489	2.05949	1.64931	2.24498	1.66873	1.15922	1.51424	2.21472	1.60851	2.20233	1.86147	1.33168	1.46317	1.75469	2.5	1.34486	1.62576	1.4826	2.08194	0.119329	1.64457	2.61153	1.91194	1.82359	2.00078	2.00673	1.77675	2.31098	1.25634	2.19785	1.75141	1.93043	1.9453	1.34105	1.41794	2.71761	1.60511	2.31228	1.8866
1.82376	1.3584	1.55282	1.75319	1.32249	1.39056	2.13888	1.74002	1.37541	1.06304	1.79049	1.66263	3.23042	1.71139	2.29091	2.054	1.27492	1.76445	1.77619	1.34373	1.97118	1.78995	1.37786	1.38244	1.65823	2.31314	1.33992	1.65768	1.3734	1.87829	0.171535	3.13521	2.31161	1.84241	1.66937	2.08815	1.72241	1.97641	2.08458	1.202	1.93088	1.53895	2.01154	1.65152	1.35162	1.30264	2.29952	1.38573	1.89825	1.46972
1.96566	1.51887	0.988155	1.92228	1.07751	1.59371	1.92626	1.52142	1.25264	1.56925	2.23623	1.39543	3.96461	1.61206	2.50909	1.4877	1.46267	2.11173	2.33632	1.29176	2.10173	1.57162	1.50149	1.57417	1.69312	2.6643	1.23128	1.67045	1.65844	1.75132	0.410193	1.70102	2.40498	1.83706	1.6342	1.83769	1.73271	2.10025	2.87057	1.2759	1.71978	1.48175	1.67358	1.48743	1.64415	1.26339	2.32077	1.49403	1.93333	1.57927
2.28364	1.40134	1.48467	1.76876	0.805536	1.58798	1.76173	2.04314	1.23729	1.29387	1.7755	1.65604	2.93675	1.28095	2.23636	1.55036	1.57401	1.58326	2.18524	1.71987	2.08675	1.52833	1.27358	1.57753	1.70543	2.39046	1.49465	1.84069	1.88055	1.65788	0.38036	1.62148	2.33707	1.68197	1.69643	1.794	1.44015	1.94103	2.02478	1.36937	1.98365	1.68059	1.87365	1.67534	1.42916	1.13337	2.13299	1.64399	1.97544	1.45147
2.28101	1.7675	2.25377	1.43726	0.741176	1.6309	1.79463	2.02565	1.40418	1.62797	1.83169	1.69562	3.29066	1.55825	2.37129	1.42968	1.56746	1.66307	2.04152	1.53922	2.11029	1.4041	1.29891	1.59099	2.04816	2.11662	1.51934	1.73642	1.64548	1.57163	0.197638	1.4111	2.06545	1.8745	1.54491	1.77944	1.47723	1.74136	2.39214	1.25851	2.07988	1.74051	1.71683	1.74945	1.40449	0.875787	1.97	1.59956	2.14386	2.01136
1.92362	1.68387	1.93737	1.6019	1.3391	1.48498	1.8807	1.63218	1.71878	1.69884	1.9553	1.53068	2.30045	1.44444	1.98373	1.84512	1.41464	1.96074	1.81305	1.59119	2.16808	1.6262	1.42403	1.44635	2.10973	1.55606	1.31852	1.7577	1.61032	1.4758	0.302051	1.77799	2.00038	2.12318	1.71266	1.64256	1.45251	1.92586	2.81931	1.45414	2.28166	1.61794	1.81687	1.61976	1.31814	1.31981	1.77513	1.36351	2.33684	1.74663
1.77645	1.29285	1.34837	1.77321	1.08374	2.09728	2.32872	2.13057	1.50777	1.44776	1.99276	1.30636	1.76205	1.35545	2.29378	1.69658	1.49105	1.83995	1.74671	1.41797	1.98188	1.51515	1.26912	1.82644	1.90861	1.71714	1.20823	1.61087	1.50296	1.66267	1.59975	1.86265	2.17863	1.75952	2.10498	1.78526	1.60497	2.03454	2.61854	1.07376	2.25683	1.60705	1.94665	1.32863	1.57542	1.38605	1.79639	1.33019	2.28772	1.83791
1.93938	1.02614	1.06117	1.64195	1.33495	1.88841	2.33378	1.71379	1.40418	1.43966	1.96279	1.74181	2.42093	1.65551	2.04402	1.58518	1.34915	2.01467	1.64722	1.57882	2.27938	1.53397	1.31231	1.72553	1.74237	2.20361	1.37284	1.61725	1.7843	1.38716	1.3238	2.03455	2.46157	1.53757	1.79383	1.93962	1.53492	1.82982	2.03759	1.14331	2.25993	1.47358	1.87094	1.62241	1.5719	1.40077	2.52274	1.3885	1.73333	1.41799
1.6109	1.25669	1.03196	2.13364	0.822145	1.43634	2.46794	2.00233	0.934203	1.35664	2.12386	1.67913	2.13102	2.08181	1.88612	1.76389	1.31859	1.81191	1.9236	1.44271	1.89841	1.19518	1.54469	1.3959	1.63565	2.3808	1.36296	1.7428	1.7806	1.31529	2.58048	1.62405	2.14751	1.67395	1.42587	1.91049	1.49784	1.98905	2.42631	1.07376	2.34685	1.58253	2.11157	1.60918	1.61948	1.24867	1.80702	1.39683	1.86316	1.43929
1.60301	1.42846	2.22457	2.34945	0.772318	1.56223	2.22494	2.1364	1.09534	1.47003	1.88788	1.48779	1.15964	2.33841	2.1933	1.94028	1.52816	1.77955	2.52794	1.47488	2.07391	1.53962	1.56852	1.53044	1.59461	2.63531	1.20658	1.64279	1.7806	1.32726	1.86078	1.66766	2.30595	1.82904	1.43128	1.83186	1.59879	2.04465	2.32379	1.30416	2.21958	1.45451	1.6925	1.73622	1.63181	0.971461	1.92748	1.5218	2.18246	1.33279
1.70287	1.67935	1.64043	1.69979	1.08166	1.48784	2.18444	2.1947	1.6056	1.59355	1.77925	1.58676	1.02033	1.75071	2.08421	1.7871	1.54781	1.98016	2.92225	1.55655	2.01612	1.70902	1.357	1.41271	1.53715	2.14562	1.3893	1.95985	1.81577	1.34643	1.63331	1.70102	2.31727	1.64453	1.21483	1.52898	1.48754	2.21904	1.86672	1.25199	1.9495	1.24206	1.7655	1.79709	1.6371	0.787472	1.54836	1.68287	2.19649	1.04676
2.09968	1.41716	0.647412	1.52848	1.03806	1.67096	2.10344	2.11017	1.48283	1.38296	1.75303	1.79129	2.10843	1.53342	2.11579	1.4877	1.28584	1.9478	2.57217	1.54417	1.56667	1.78242	1.38083	1.56744	1.5392	1.70747	1.53086	1.80451	1.51962	1.53809	1.32007	1.70615	2.26917	1.84241	1.2987	1.49985	1.3495	2.14827	1.68304	1.17592	1.27587	1.17124	2.10076	1.5483	1.3481	1.17753	1.8389	1.44682	2.08772	1.13196
1.50315	1.1821	1.92276	1.46396	1.1564	1.58226	1.82501	1.86535	1.5001	1.48826	1.8242	1.43501	2.82003	1.35545	2.20191	1.5991	1.52598	1.7019	2.3179	1.52685	1.90055	1.6055	1.35104	1.51362	1.19852	2.29059	1.30206	1.9024	1.40671	1.56445	1.23804	1.80364	1.86174	1.96007	1.00379	1.81439	1.63382	2.10531	1.48654	1.2433	1.25414	1.49537	1.99802	1.70975	1.49436	1.29283	1.84953	1.7634	1.97544	0.991987
1.66608	1.09621	1.3581	2.11139	1.07128	1.12732	1.91107	2.02273	1.1433	1.223	1.93283	1.42841	2.46611	1.85004	2.36555	1.65945	1.41028	1.90466	2.32527	1.62336	1.57737	1.58667	1.31231	1.73562	1.24162	2.42268	1.60494	1.58746	1.05318	1.27456	1.30143	2.1577	1.57031	1.78893	1.51786	1.77361	1.67708	2.09773	1.06365	1.0868	1.26656	1.87943	1.99531	1.77592	1.54194	1.22659	1.37475	1.51347	1.72281	1.24151
1.28767	0.644165	0.910271	1.96455	0.874048	1.51931	2.32619	2.09851	1.97775	1.5004	2.38232	1.13481	1.70181	1.75692	2.19043	1.53644	1.18978	1.9327	2.25525	1.52685	1.72077	1.53586	1.44638	1.67844	1.52278	2.22616	1.24444	1.5598	1.37895	1.15477	1.67433	2.23724	2.00604	1.69534	1.35552	1.5581	1.12492	2.04718	1.27723	1.04333	1.58009	1.69421	1.69521	1.73886	1.43445	1.16772	1.69009	1.27465	1.90526	1.15935
1.25088	0.79334	1.31429	2.10917	1.1128	1.47353	1.80476	1.65841	1.70535	1.51255	2.28118	1.29976	2.78614	1.67	2.33397	1.87065	1.54999	1.82701	1.93097	1.2002	1.6801	1.74666	1.33764	1.63808	1.58024	2.05541	1.20494	1.31934	1.65659	1.32247	1.75264	1.18276	2.04565	1.96542	1.44751	1.97165	1.55553	2.18618	2.1871	1.05202	1.84706	1.13855	1.56543	1.57477	1.59833	1.65835	2.36329	1.4135	1.33684	1.34496
1.54257	1.21374	0.915139	2.00237	1.13772	1.0329	1.80729	1.41941	1.52887	1.41739	2.09389	1.13481	2.03313	1.72794	2.56077	1.82423	1.15922	1.91113	1.66933	1.0344	1.61161	1.49633	1.24826	1.88026	1.73622	1.76869	1.48971	1.42999	1.35118	1.45424	1.89807	1.43163	1.82213	1.90391	1.24459	1.55519	1.62351	1.76917	2.25545	1.41719	1.52732	1.10042	1.61139	1.27834	1.37805	1.44247	2.27117	1.2441	1.79298	1.64621
1.41118	1.36292	0.958949	1.39499	1.05467	1.03004	1.78198	1.6176	1.17015	1.29185	2.68947	1.00946	1.76581	1.87694	2.38278	1.42736	1.30549	1.73857	2.67166	1.50953	1.75287	1.46245	1.12612	1.69189	2.15898	1.89433	1.37613	1.31082	1.32527	1.86632	1.98011	1.88061	1.85608	1.60442	1.16342	1.6047	1.32889	1.89553	1.40965	1.23678	1.5894	1.48175	1.60869	1.37097	1.53842	1.19961	2.18968	1.42183	1.87368	1.66447
1.50315	1.03292	2.10774	1.2526	0.878201	1.31903	1.51367	1.86243	1.09534	1.24123	2.38981	1.00616	2.79367	1.85625	2.39139	1.43664	1.58274	1.57679	2.47635	1.3759	1.44467	1.2667	0.972691	1.49008	1.82036	2.00064	1.1177	1.21294	1.22347	1.58361	1.72281	1.78055	1.59295	1.59372	1.22835	1.76779	1.52256	1.73378	1.49082	0.938994	1.95261	1.29108	1.91691	1.60124	1.19478	1.49154	1.72198	1.61899	2.16491	1.7588
1.60827	1.06683	1.9471	1.62637	0.903114	1.51931	1.49342	1.78665	1.44063	1.80211	2.1763	0.867605	3.03464	1.38649	2.57512	1.35309	1.24218	1.69758	2.18155	1.47241	1.72933	1.33446	1.12016	1.66498	1.62539	2.5451	1.19835	1.52149	1.16794	1.44466	1.46924	1.97554	1.68066	1.83171	1.19859	1.59305	1.56171	1.86521	1.37975	1.14983	1.78808	1.32649	1.95205	1.86326	1.37453	1.28547	2.22157	1.11636	2.08772	1.57622
1.34811	1.07587	1.09525	1.35939	0.975779	1.1731	1.54911	1.8362	1.30827	1.47408	2.25496	0.755443	2.46235	1.39477	2.38565	1.31827	0.91908	1.88093	2.71588	1.51943	1.34194	1.37399	1.13803	1.76926	1.61308	2.01675	1.16543	1.44063	1.55479	1.62434	2.17029	1.83187	2.00321	1.50281	1.29329	1.46491	1.65442	1.94103	2.30671	1.19983	1.64528	1.7051	1.78172	1.57212	1.14544	1.21433	1.82119	1.11913	1.76491	1.20803
1.21409	1.50757	0.97842	1.53738	1.10865	1.00715	1.90094	1.57389	1.06273	1.59355	2.13884	0.903893	2.22515	1.35959	2.12153	1.32292	1.13957	2.02545	2.37686	1.10616	1.50246	1.4568	1.02483	1.63471	1.59461	2.29381	1.12263	1.50021	1.74914	1.4782	2.21877	1.89087	1.98057	1.51885	1.44481	1.5581	1.14141	1.78433	2.53738	1.202	2.11714	1.27474	1.30858	1.7124	1.11901	1.24376	1.85662	1.16357	1.95439	1.43625
1.37701	1.31319	1.27535	1.47286	0.695502	0.898426	1.97435	1.65258	1.26798	1.38094	1.87289	1.22388	1.98042	1.58309	2.17608	1.66409	1.25309	2.10095	2.18892	1.22989	1.47036	1.43986	1.04419	0.887992	1.60282	2.31959	1.16049	1.60448	1.52887	1.50455	1.13362	1.96271	2.11638	1.63116	1.69643	1.68916	1.34125	1.09183	1.5079	1.0781	1.98986	1.28291	1.49243	1.69387	1.14368	0.929757	1.73615	1.6551	1.58596	1.44234
1.44271	0.716492	1.4798	1.29264	0.950865	1.27897	1.6782	1.14252	1.38116	1.25945	1.54326	1.28986	1.93148	1.48376	2.15885	1.6432	1.23781	1.84642	1.5035	1.23237	1.67154	1.77489	1.1574	1.44971	1.52894	2.39046	1.13909	1.44276	1.66584	1.54768	1.67433	1.9191	2.16165	1.68464	1.57738	1.64547	1.29799	1.47599	1.73003	1.00638	1.84085	1.46541	1.86013	1.87384	0.988604	1.12847	1.64757	1.4135	1.6	1.45755
1.84215	0.734574	1.178	1.5841	1.06713	0.987124	1.58707	1.22705	1.62478	1.10759	2.004	1.36903	0.95256	1.29958	1.8	1.50395	1.04788	1.48835	1.96413	1.06162	1.58165	1.64879	1.07398	1.97444	1.56383	2.27448	1.40905	1.4917	1.20496	1.70819	1.55127	1.95758	1.69197	1.70069	1.22835	1.52898	1.58025	1.87784	1.94789	1.22156	1.84396	1.68604	1.89798	1.78915	1.26703	1.50871	1.91331	1.16357	1.65263	1.33888
1.5268	1.05327	1.4652	1.51068	1.34325	1.402	1.4757	1.36403	1.55956	0.757289	1.39343	1.4647	2.22892	1.26854	1.8488	1.58286	0.964925	1.8874	2.39528	1.63821	1.69508	1.69772	1.07547	1.49344	1.492	2.15528	1.29877	1.64491	1.45484	1.52132	1.36109	1.93449	1.79383	1.8023	1.41234	1.75032	1.4113	2.10783	1.86245	1.1281	1.56767	1.3619	1.64384	1.35774	1.67411	1.59702	2.04441	0.971952	1.96491	1.06502
1.39278	1.32223	1.53334	1.66642	1.35986	0.824034	1.55417	1.42233	1.72645	1.08531	1.91784	1.30636	2.51883	1.39063	1.91196	1.61767	1.11992	1.63934	1.98256	1.67285	1.45538	1.3834	1.15293	1.26808	1.47968	2.15851	1.58354	1.84069	1.44558	1.43268	1.27533	1.80621	1.64104	1.67127	1.296	1.82312	1.24442	1.62763	1.80692	0.880307	1.73531	1.12493	1.43565	1.75474	1.44678	1.06714	1.71844	0.866426	1.96842	1.1776
1.15102	1.22278	1.69885	1.43948	1.37647	1.01574	2.17179	1.30866	1.30251	1.10354	2.03771	1.56037	2.21386	1.53549	2.3311	1.74996	1.08718	1.89603	1.78725	1.37095	1.76571	1.33634	1.20804	1.72889	1.55562	2.30348	1.53251	1.79174	1.49	1.37758	1.555	1.65997	1.64104	1.96007	1.51786	1.82312	1.31859	1.65543	1.84109	0.967251	2.11714	1.49809	1.74658	1.62241	1.20536	1.16772	1.7397	1.18023	2.01404	1.12892
1.11685	1.44203	2.02012	1.63972	1.24983	0.67525	1.56176	2.3346	1.60368	1.18858	1.78674	1.32615	1.25753	1.45271	2.10144	1.37862	1.3033	1.54012	1.86464	1.43034	1.36763	1.42292	1.25869	1.58089	1.37912	1.96198	1.39918	1.70237	1.44743	1.11644	1.03294	0.633712	1.70895	1.91194	1.31494	2.14348	1.48341	1.87532	1.39257	1.07158	2.20095	1.32649	1.49513	1.55624	1.13487	0.942023	2.06921	1.44127	2.00351	1.10762
1.13788	1.30415	1.68424	1.94898	1.0692	0.955651	1.62757	2.07811	1.4694	1.24933	2.03022	1.28326	2.01807	1.44858	2.17033	1.39022	1.08281	1.81838	1.57352	1.24474	1.20925	1.4154	1.39275	1.25799	1.48994	1.97165	1.28395	1.69386	1.45484	1.09727	1.46551	1.18532	1.6269	1.46805	1.35823	2.10271	1.47517	1.96883	2.56728	1.01072	2.01159	1.47086	1.20314	1.29951	1.24765	1.36397	1.86371	1.183	1.52281	1.25368
1.21409	1.11881	1.68911	1.77989	1.18962	1.07868	1.41748	1.69047	0.809515	1.45586	1.98527	1.16121	2.43223	1.36787	2.35694	1.36005	1.32513	1.95858	1.39663	1.25217	1.48748	1.51892	1.20804	1.16717	1.68491	2.31637	1.43045	1.66194	1.24568	1.51653	1.25668	1.28282	1.7429	1.26482	1.41775	2.21047	1.57613	1.78433	1.78983	1.14766	1.63286	1.51988	1.08417	1.39744	1.48026	1.48663	2.01252	1.31075	1.96491	1.1137
1.40067	1.04196	1.28509	1.80214	1.07128	1.29328	1.57442	1.51851	1.00518	1.42144	1.9141	0.808225	1.97289	1.73622	2.32823	1.36005	1.31204	1.80328	1.79093	1.35363	1.81708	1.77113	1.10675	1.28826	1.60898	1.91044	1.52593	1.51724	1.47335	1.4758	1.34618	1.74207	1.83344	1.50013	1.01732	1.86098	1.49372	1.9663	1.96497	0.98464	2.19164	1.47358	1.2464	1.30745	1.32519	1.24867	1.77867	1.26909	2.03158	1.32062
1.93676	1.20244	0.988155	1.69534	0.911419	1.04721	1.45292	1.43398	0.853635	1.11366	1.84293	1.15131	1.95407	1.7445	2.25933	0.997989	1.12866	1.6264	1.70618	1.23732	1.77427	1.39093	0.852036	1.46317	1.44685	1.17268	1.53745	1.53639	1.5844	1.22185	1.03294	1.34953	1.92398	1.54559	1.17154	1.81147	1.31653	1.86521	1.46091	0.988987	1.59872	1.22027	0.924658	1.59859	1.4644	1.09412	2.08338	1.33574	2.39298	1.19282
1.76331	1.4149	0.900535	1.48398	1.12111	0.941345	1.46304	1.36695	1.2277	1.25337	1.6444	1.07543	1.45708	1.59964	2.46029	1.34612	1.15267	1.45815	1.8241	1.08884	2.09317	1.43234	0.80139	1.59771	1.39964	1.77835	1.48148	1.5981	1.34008	1.03737	1.04786	1.56247	1.78534	1.57768	1.42587	1.87263	1.20115	2.06992	1.67877	0.902043	1.69185	1.48175	1.16799	1.47684	1.75869	1.37869	1.7397	1.58012	2.06667	1.29019
1.69762	0.879229	1.89843	1.41279	1.35986	0.680973	1.54657	1.22705	1.30251	1.04684	1.72306	1.181	1.41943	1.42788	2.43158	1.23008	1.44739	1.48835	1.7246	1.0047	1.79782	1.05778	0.798411	1.4598	1.44274	1.68492	1.3679	1.49596	1.50481	1.28174	1.0665	1.69589	1.70329	1.81834	1.16342	1.58722	1.16819	1.83235	1.19607	0.862918	2.0178	1.29653	1.73306	1.26511	1.44502	1.24131	1.72907	1.18578	1.44912	1.32975
1.2719	0.811422	1.35324	1.41279	1.08374	0.792561	1.38711	2.11017	1.21044	1.46801	1.48333	1.03255	1.97666	1.39684	2.23062	1.06762	1.17668	1.24461	1.89412	1.30413	1.8449	1.12931	0.938431	1.22772	1.56177	1.98131	1.35802	1.38317	1.44743	1.25299	0.872592	1.40854	1.96642	1.57501	1.53139	1.54354	1.09402	1.65291	1.11064	0.856398	1.5832	1.44634	1.19232	1.45037	1.71111	1.45474	1.61214	1.1719	1.15088	1.6523
1.31132	0.944775	1.97144	1.39944	1.18131	1.09585	1.27067	2.0752	1.25072	0.943575	1.2436	1.1744	2.25151	1.44444	1.5933	1.28346	1.30767	1.63719	1.44085	1.38332	1.67368	1.214	0.889275	1.10999	1.33192	1.59472	1.5358	1.32998	1.53998	1.60757	1.08142	1.54195	1.59577	1.55361	1.45563	1.79983	1.32477	1.80455	1.88381	0.917258	1.52111	1.34284	0.848955	1.588	1.49612	1.24376	1.28263	1.78839	1.49825	1.17152
1.24036	1.2386	1.54795	1.38609	0.921799	1.08727	1.1998	2.15681	1.65931	1.25337	1.85416	1.02265	1.92395	1.87487	1.68804	1.46449	1.42556	1.40854	1.39663	1.30661	1.55597	1.1613	0.886296	1.04272	1.39759	1.80412	1.40247	1.27039	1.58625	1.20029	1.34618	1.67023	1.71461	1.77021	1.1066	1.61926	1.04663	1.74895	2.0205	1.01507	1.75393	1.11131	1.22206	1.76533	1.48203	1.26584	1.46687	1.76618	1.47719	0.976772
1.4322	1.29737	1.3581	1.09018	1.41799	1.07296	1.28586	1.44564	1.69001	1.21693	1.50955	1.10183	1.69428	1.83141	1.94928	1.5991	1.28802	1.61777	1.41506	1.48231	1.72719	1.23283	1.03972	1.48671	1.27446	1.32088	1.54074	1.4002	1.39931	1.38237	1.40957	1.69332	1.70895	1.64186	1.65855	1.37462	1.07342	1.85257	1.82828	0.98464	1.80671	1.30198	1.31128	1.30216	1.27408	1.11129	2.03732	1.56901	1.39649	1.135
1.53206	1.16628	1.93737	1.27039	1.16471	1.49642	1.57695	1.30283	1.39267	1.43156	1.85416	1.26017	1.82605	1.42581	2.15311	1.47145	1.17014	1.85505	1.74671	1.08389	1.36763	1.18389	0.959285	1.57417	1.33397	1.43041	1.58848	1.40871	1.1883	1.3608	1.06277	1.84213	1.81364	1.51083	1.4908	1.64838	1.35362	1.95114	2.17428	1.515	1.98055	1.30743	1.56813	1.25187	1.46617	1.04996	1.7397	1.57179	1.26667	1.24759
1.23511	0.976418	2.07853	1.70869	1.27889	1.48498	1.37445	1.94113	1.18358	1.18453	1.40467	1.36244	2.29669	0.935366	2.08134	1.30667	1.3033	1.37187	1.71355	1.12843	1.54527	1.32317	1.03376	1.47999	1.2724	2.10374	1.22305	1.57256	1.51407	1.59799	1.89434	1.85496	1.8872	1.82904	1.50703	1.42996	1.12286	1.81719	1.9308	1.21069	1.90294	1.11948	1.3221	1.55624	1.18597	1.03279	1.72907	1.50236	1.1614	1.27802
1.24562	1.06231	1.16339	1.57298	1.20208	1.18741	1.20992	1.42816	1.29292	1.20073	1.62942	1.37893	2.91416	1.78796	1.60191	1.49002	1.24436	1.6415	1.56246	1.28928	1.69294	1.29494	1.17974	1.38917	1.53099	2.09085	1.26091	1.72152	1.43077	1.44945	2.04351	1.99607	2.03999	1.83706	1.45292	1.24357	1.63794	1.48104	1.9308	1.03246	1.8005	1.55802	1.38969	0.928981	1.37101	0.72369	1.90977	1.60233	1.34386	1.34192
1.62666	1.07813	0.817784	1.72204	1.05052	1.15594	1.2732	1.2183	1.58834	1.07519	1.53577	1.07873	2.63554	1.42374	1.47273	1.52715	1.08281	1.8874	1.55141	1.14328	1.56239	1.37963	1.25124	0.837538	1.44479	2.09729	1.0535	1.66194	1.17535	1.66507	2.21504	1.66766	1.71744	1.32365	1.44751	1.50568	1.57407	1.32687	2.87911	1.08463	1.90915	1.44362	1.59247	1.18041	1.15954	0.93221	1.72552	1.24688	1.41754	1.40278
1.09057	0.870188	0.929742	1.76431	1.44706	1.21888	1.61998	1.31449	1.59409	0.929401	1.87289	1.23048	1.91265	1.27268	1.33206	1.36005	1.30985	1.72994	1.45928	0.975006	1.60091	1.4041	1.23188	1.71544	1.52278	2.4549	1.01235	1.6364	1.53258	1.68903	1.39093	1.69845	1.71744	1.35039	1.28517	1.68916	1.47723	1.88037	2.3537	1.46283	2.04574	1.28564	1.52758	1.49537	0.981555	1.05242	1.81056	1.27742	1.47719	1.07415
1.17992	0.876968	0.993023	1.45061	1.35779	1.07868	1.32636	1.71087	1.64972	1.20073	1.56574	1.09193	2.33434	1.32234	1.76842	1.42736	1.58711	1.74504	1.39663	1.31403	1.93265	1.30623	1.2572	2.32762	1.46737	2.03286	1.06667	1.25975	1.49926	1.22904	1.28278	1.38288	1.59295	1.38515	1.27706	1.75032	1.3907	1.80708	2.46049	1.18678	1.77566	1.61794	1.66006	1.50331	1.0168	1.13828	2.00898	1.34407	1.8386	1.18369
0.988087	1.07587	0.929742	1.60857	1.01315	1.11588	1.08842	1.68464	1.64013	1.17846	1.53203	1.25027	1.4759	1.23336	1.44689	1.36701	1.32513	1.43011	1.42243	1.34373	1.72291	1.6789	1.2721	1.7928	1.45506	2.00387	1.17202	1.15123	1.31787	1.25539	1.45805	1.68562	1.76271	1.53222	1.35011	1.56101	1.28563	1.72873	2.84921	1.14549	2.21337	1.29381	1.28425	1.26511	1.24589	1.09412	2.27471	1.34407	2.19649	1.19282
0.867204	1.36066	0.710693	1.55518	1.28097	1.07582	1.46304	1.65549	1.48859	1.17846	1.68935	1.69232	2.13102	1.014	1.5445	1.2881	1.53689	1.54875	1.48876	1.13338	1.40187	1.65067	1.19613	1.44971	1.50841	1.90722	1.19506	1.12995	1.43077	1.11883	1.50653	1.52912	1.79383	1.37178	1.36905	1.49985	1.46075	1.57203	2.44767	1.04767	2.15749	1.26112	1.78983	1.34715	1.39215	1.17262	2.37038	1.26909	2.21754	1.19282
1.04853	1.29511	0.506247	1.40389	1.07543	1.23033	1.77438	1.10172	1.14521	1.04077	2.14634	1.71872	1.31777	1.35959	1.3866	1.28578	1.39063	1.8723	1.86095	1.00965	1.53671	1.20459	1.00099	1.44299	1.60898	2.21972	1.23457	1.23635	1.35674	1.15716	1.03667	1.61635	2.06828	1.65255	1.22024	1.63091	1.19909	2.09267	2.30243	0.706419	1.94019	1.17396	1.49513	1.41332	1.18421	1.19225	2.04086	1.56623	2.08772	1.07415
1.16153	1.30415	1.30943	1.33269	1.1045	1.6824	1.09855	1.92947	1.45598	1.01647	1.25109	1.33605	1.52861	1.35545	1.13971	1.73139	1.21161	1.57463	2.13364	1.33878	1.62446	1.25353	1.10973	1.44971	1.69517	1.875	1.15391	0.900128	1.23828	1.54528	1.89062	1.71385	1.98623	1.56431	1.20942	1.59887	1.41955	2.03454	2.52883	0.871613	1.84706	0.936989	1.56273	1.51919	1.28994	1.08921	1.91685	1.50514	1.47719	1.21716
1.27453	1.09847	1.11472	1.504	1.22699	1.3505	1.34661	1.84494	1.39267	1.01444	1.26982	1.35914	2.24774	1.27682	1.36938	1.67569	1.27274	1.48619	2.03783	1.13833	1.87487	1.25541	1.26465	1.40599	1.53509	1.76546	1.1786	1.19804	0.942127	1.75851	1.76383	1.94732	1.66934	1.3798	1.1553	1.64256	1.39894	1.57456	1.91371	1.10853	1.66391	1.08135	1.2518	1.06131	1.32166	1.11865	1.82473	1.35796	1.02105	1.16239
1.09057	1.09395	1.3581	1.9601	1.46574	1.13591	1.70857	1.4165	1.4694	1.42549	1.18367	1.62635	1.83735	1.39891	0.996172	1.49466	1.64605	1.69111	1.78356	1.52932	1.79782	0.95991	1.16931	1.34544	1.20673	1.9491	1.14403	1.24911	1.05689	1.52851	1.69671	2.0756	2.08526	1.40387	1.53409	1.55228	1.31241	1.53412	2.29816	1.07593	1.99607	1.01598	1.46539	1.25981	1.34633	1.24867	1.66529	1.04138	1.01404	0.915914
1.0932	1.14594	1.14879	1.64195	1.38478	1.65951	1.48583	1.31449	1.34663	1.1987	1.46835	1.32945	1.90512	1.16093	1.55024	1.20223	1.38189	1.46678	1.74671	1.44024	1.69508	0.988142	1.10377	1.30508	1.34013	1.98454	1.28724	1.11292	1.06244	1.23622	1.62958	1.83187	1.92681	1.27819	2.08604	1.31929	1.28563	1.71609	2.16574	0.932474	2.04263	0.811694	1.42484	1.45302	1.18773	1.12601	2.27826	0.896973	1.36491	1.30236
1.12999	1.32901	0.735032	1.47063	1.30173	1.71674	1.57189	1.67881	1.35814	1.11164	1.69684	1.30306	2.66566	1.84176	1.67943	1.24865	1.68753	1.3805	1.17185	1.25959	1.35478	1.24976	1.16485	1.70871	1.10412	2.08119	1.20329	1.26826	1.0902	1.12362	1.93163	1.86778	2.20126	1.60977	1.38799	1.55228	1.58643	1.60741	2.45194	0.893349	1.93709	1.49537	1.38158	1.39479	1.23708	0.681985	1.89205	1.13024	1.53333	1.1563
1.06167	0.89279	0.657147	1.40834	1.48235	1.62804	2.00726	2.06645	1.55189	1.22098	1.58821	1.57027	1.82605	1.52928	1.65359	1.17438	1.46267	1.31579	1.16079	1.25217	1.40187	1.29305	1.11718	2.10225	0.917362	2.07474	1.41235	1.42573	1.23643	1.34164	1.28651	1.48294	2.19843	1.45735	1.18506	1.56975	1.18055	1.04381	1.81119	1.17809	1.97744	1.09769	1.6141	1.28628	1.51727	0.961649	1.77867	1.03305	1.42105	1.16239
1.11685	0.935734	1.0563	1.39499	1.34325	1.55651	1.45292	1.60012	1.57683	0.860556	1.39718	1.84077	1.94277	1.66379	1.42105	1.03976	1.39281	1.33089	1.38189	1.5219	1.27559	1.20083	1.14846	1.77598	1.06718	2.08119	1.03868	1.50234	1.11426	1.21466	1.37601	1.46498	1.84759	1.29691	1.17424	1.64838	1.28975	1.14996	2.01623	1.15853	1.77877	1.43272	1.52217	1.54301	1.29523	0.969008	1.48104	1.09414	1.55439	1.10153
1.07218	0.886009	1.41165	1.36384	0.940484	0.732475	1.45545	1.58554	1.44255	0.919276	1.44213	1.63624	1.64157	1.67	1.23158	1.07226	1.36225	1.4711	1.19396	1.46251	1.51744	1.50386	1.07994	1.21763	1.36681	1.92977	0.888889	1.54277	1.17349	1.3656	1.37974	1.29565	1.76554	0.992067	1.13636	1.78818	1.46075	1.24853	1.19607	1.13679	2.06436	1.29926	1.49784	1.64094	1.1243	1.10639	1.41727	0.874757	1.48772	0.955472
1.08006	0.777518	0.920006	1.08351	1.05467	0.881259	1.68832	1.77208	1.5634	0.836258	1.34099	1.53068	1.75075	1.47548	1.16268	1.21847	1.27929	1.22519	1.49245	1.54665	1.49176	1.16507	1.10824	1.23781	1.61513	2.04897	1.20494	1.47468	1.30121	1.32247	1.37974	1.30078	2.00887	1.11775	1.06331	1.77653	1.57201	1.47346	1.46091	1.14331	1.98675	1.2584	1.47621	1.46625	1.1613	0.927304	1.95583	0.960844	1.65263	0.815499
0.806762	1.12785	1.11472	1.2081	1.61315	0.955651	1.28586	1.49519	1.38308	0.955724	0.970159	1.4614	1.89006	1.63068	1.15694	1.5318	1.11556	1.40207	1.49982	1.29918	1.4939	1.38152	1.17974	1.28153	1.63771	2.04575	1.03539	1.32785	1.44373	1.20029	2.36793	0.859489	2.06545	1.02148	1.10119	1.64838	1.45457	1.66049	1.74284	1.26503	1.99296	1.11131	1.36806	1.51919	1.16659	1.06223	1.75741	1.32186	1.66667	0.757683
0.825158	1.31319	1.13906	1.31267	1.43253	1.14735	1.24536	1.55057	1.09726	0.921301	1.38594	1.30965	1.66792	1.46513	1.37225	1.3763	1.30112	1.0893	1.25292	1.12596	1.57095	1.46621	1.11867	2.01144	1.69312	1.59472	1.14568	1.44489	1.55664	1.30331	2.02113	1.16223	1.99189	1.05624	1.33117	1.38919	1.32477	1.41281	2.00342	1.0129	1.85017	1.23933	1.28965	1.633	1.15954	1.04751	2.33495	0.980283	1.58246	1.01329
0.980203	1.08265	1.16339	0.905518	1.28304	1.13305	1.34914	1.48353	1.15481	1.00634	1.36721	0.992962	1.50226	1.55618	1.40096	1.13028	1.03915	1.46247	1.09446	1.22494	1.50032	1.31188	1.06802	2.17289	1.2683	1.99098	1.22469	1.41297	1.46594	1.26737	2.25606	2.02172	1.9155	1.08298	1.3447	1.35715	1.67708	1.64785	1.69158	1.11288	1.69495	1.11676	1.35725	1.52978	1.36748	1.03279	2.00189	1.11913	1.74386	0.982858
0.988087	1.20696	1.18773	1.19252	1.29758	1.03004	1.41495	1.6176	1.15097	0.943575	1.49831	0.887398	1.69804	1.42374	1.22584	1.09082	1.22253	1.45815	1.404	1.09874	1.67582	0.984378	1.03078	1.79617	1.15953	2.07152	0.934979	1.44276	1.53813	1.39674	1.58111	2.27315	1.75988	1.36108	0.879329	1.72993	1.54316	1.26874	1.05083	0.98464	2.02401	1.14672	1.9115	1.58006	1.38863	1.08431	1.82473	0.924743	1.58246	1.2202
1.29292	1.33579	0.983287	0.872145	1.08789	1.39056	1.48583	2.00525	1.48091	1.09544	1.14246	1.02265	1.64533	1.62861	1.25455	1.27418	1.01514	1.49914	1.35978	1.14081	1.57951	1.28929	1.10973	1.79953	1.13901	2.32925	1.27078	1.27252	1.50666	1.27935	1.41703	2.23467	1.89286	1.70871	0.979437	2.20464	1.59467	1.3294	1.43528	1.09984	1.76325	1.1331	1.63572	1.40273	1.38863	1.17998	1.71489	0.994168	1.61404	1.06502
1.38227	1.26799	0.876197	1.03678	1.21869	0.978541	1.26561	2.04314	1.29676	1.04887	1.22113	1.03255	1.85994	1.80244	1.13971	1.42271	0.964925	1.47757	1.49613	1.42292	1.75929	0.967438	1.02334	1.96435	1.16363	2.20039	1.25926	1.35551	1.4789	0.900815	1.42449	2.07047	1.62124	1.66592	1.34199	1.36589	1.3495	1.41533	1.96924	1.09984	1.43729	1.09225	1.52487	1.53242	1.22827	1.02052	1.83536	1.03305	1.43509	1.17456
1.34022	0.888269	1.32403	1.41056	1.26436	1.30758	0.989706	2.28796	1.31594	1.03267	1.39343	0.801627	1.49849	1.50859	1.02488	1.30203	0.932179	1.55091	1.49245	1.11854	1.4939	0.833804	1.04717	1.75244	1.35449	1.66559	0.999177	1.5598	1.32342	1.14039	1.66314	1.86265	1.53636	1.70871	1.57738	1.69498	1.17643	1.25358	1.94789	0.854224	1.53663	1.20392	1.26802	1.42655	1.31285	1.14564	1.73615	0.98306	1.68421	1.34496
1.17204	0.924433	0.963816	1.07683	1.09827	1.34478	1.30105	2.35208	1.3217	0.822084	1.42714	1.07543	1.7244	1.82727	1.17416	1.10011	0.993305	1.717	1.30451	1.1804	1.39973	1.35517	0.932473	2.35789	1.52483	1.85567	0.964609	1.46191	1.39005	1.23862	1.4133	1.60609	1.57597	1.50281	1.32035	1.73575	1.28357	1.37237	1.74284	1.19331	1.96192	1.07046	1.24369	1.51654	1.32695	0.978821	1.52356	0.949736	2.17544	1.1137
0.946041	0.967377	0.686354	0.885494	1.35986	1.4907	1.76173	1.85077	1.41761	1.06911	1.5133	1.04574	1.23494	1.8997	1.25167	1.121	0.879785	1.76661	1.3303	1.32393	1.82992	1.13119	0.895233	2.20316	1.45095	1.76869	1.16708	1.29167	1.42892	1.0805	1.24922	1.28282	1.50806	1.16855	1.41504	1.80274	1.46693	1.23842	1.79411	0.938994	1.71668	1.26385	1.41943	1.64358	0.96922	1.12111	1.69363	1.28575	1.73684	1.46059
1.53994	0.937994	0.56466	0.892169	1.13564	0.938484	1.88323	1.94695	1.4061	1.11164	1.09752	1.09193	2.36069	1.32648	1.3177	1.22776	1.04788	1.66523	1.68775	1.40559	1.82136	1.14625	0.850546	2.36125	1.36681	1.87178	1.08477	1.58959	1.46594	1.49736	1.44686	1.33413	1.5986	1.27819	1.02543	1.55228	1.55759	1.09941	1.90517	1.01724	1.74151	1.0296	1.7628	1.40009	1.0168	1.06468	1.51648	1.15246	2.01754	1.09545
1.47687	0.89505	0.817784	1.02121	1.08374	1.17883	1.76426	1.76042	1.62095	1.16631	1.34848	1.27996	1.49096	1.08436	1.17416	1.25793	0.958376	1.56385	1.73934	1.27444	1.59235	1.11801	0.844588	1.94416	1.33397	1.66559	1.12757	1.47893	1.43448	1.35841	1.21566	1.94732	1.79383	1.43863	1.46916	1.97457	1.30211	0.927548	2.17428	0.95421	1.48696	1.2475	1.53839	1.191	0.997415	1.25112	1.49522	0.910858	1.57193	1.96876
1.48739	1.12785	0.618205	1.46841	1.09619	0.76681	1.54657	1.94987	1.3217	0.882829	1.10501	1.22059	1.41566	1.59343	1.14833	1.21615	0.855771	1.74288	1.66933	1.24227	1.1857	1.06908	0.966733	1.57417	1.00561	1.77191	1.13086	1.04483	1.58625	1.25299	1.09633	1.96528	2.08809	1.62047	1.18777	1.80274	1.41336	1.0893	1.91371	1.17809	1.42177	1.38097	1.10851	1.29951	1.26351	1.12601	1.11964	0.963621	1.4386	1.43321
1.34548	1.08491	0.788577	1.32824	1.90796	1.17597	1.25295	1.52434	1.45981	0.980022	1.70433	1.01276	1.12199	2.15217	1.26029	1.55268	0.875418	1.59405	1.21238	1.21752	1.07013	1.39469	0.968222	1.36562	1.21905	1.74613	1.12757	0.944815	1.45854	1.44705	0.977004	1.47781	1.70612	1.5857	1.12284	1.72119	1.36804	1.03875	1.9906	1.15635	0.946813	1.20665	1.33832	1.32863	1.08729	0.93221	1.51648	1.00528	1.49474	1.06197
1.49527	0.818202	0.8908	0.95224	1.17924	1.11588	1.70857	1.86243	1.54038	0.81601	1.44587	1.10183	1.52485	1.99076	1.64498	1.88225	0.927813	1.4711	0.950743	1.47488	1.27559	1.18577	1.08441	1.55735	1.24572	2.29059	1.29547	0.942687	1.25679	1.26258	1.44686	1.71641	1.56182	1.83974	1.16342	1.33385	1.50814	1.31676	2.26826	1.25851	1.02132	1.12766	1.40862	1.29687	1.14192	1.04751	1.44561	1.02472	1.69825	0.934172
1.05904	0.856626	1.17313	1.00786	1.42837	0.792561	1.70351	1.46313	1.25456	1.10354	1.93283	1.13811	1.42319	1.41133	1.32057	1.19991	1.10246	1.39129	0.972853	0.861173	1.48748	0.935441	1.03525	2.20989	1.21699	2.18106	1.06831	1.04696	1.59551	1.26497	1.43195	1.22894	1.52504	1.12042	1.21753	1.15329	1.26502	1.43808	2.12302	0.786842	1.14549	1.30198	1.29776	1.12219	1.25646	0.775206	1.62986	1.21633	1.62105	1.37235
1.34022	0.824983	0.881064	1.07238	1.16055	1.11588	1.39976	1.5972	1.13754	1.05292	2.03396	0.986365	1.45331	1.28509	1.0823	1.40647	1.32077	1.38913	0.803341	0.853749	0.945994	1.02767	0.956306	1.4968	1.0877	1.89111	1.10123	1.09377	1.40116	1.35601	1.3238	1.31361	1.56748	0.973349	1.09848	1.46199	1.35568	0.737995	1.84964	0.804231	1.30381	1.14672	1.43836	1.29687	1.18245	0.954289	1.6086	1.30519	1.53684	1.34801
1.50315	0.754916	1.31916	1.15693	0.903114	0.989986	1.25042	1.83037	1.59026	0.854482	1.37845	1.04245	2.21762	1.29337	1.12823	1.23008	1.15704	1.38697	1.00233	1.29671	1.10437	1.18389	1.05164	1.45308	1.00356	2.21327	1.33169	1.17676	1.5696	1.28654	1.39093	1.12118	1.37225	1.50013	0.957792	1.66877	1.21352	0.985678	2.41777	0.932474	1.32243	1.28564	1.3248	1.33657	1.25822	1.04506	1.34995	1.27742	1.84211	1.03763
1.59776	1.17984	1.18287	1.43503	1.09619	1.00715	1.35673	1.63509	1.45598	0.866631	1.37845	1.181	1.10693	1.54584	0.976077	1.26025	1.14176	1.16048	1.15711	1.57634	1.10223	1.04084	1.16187	1.49344	1.23546	2.00387	1.16543	1.20017	1.56774	1.35362	1.58856	1.1571	1.34679	1.452	1.33658	1.77653	1.45457	1.17523	1.66595	1.23678	1.57388	1.49537	1.24369	1.31539	1.31461	1.11375	1.31097	0.994168	1.92632	1.38756
1.38753	1.18436	1.3289	1.27262	1.06505	0.566524	1.59467	1.50976	1.44255	0.961798	1.29604	0.966571	0.786898	1.11126	0.921531	1.13724	1.06316	1.38697	1.05761	1.17298	1.07227	0.758517	1.01738	1.49344	1.01382	2.07474	1.2428	1.14059	1.49186	1.08769	1.54755	0.831267	1.46562	1.25412	1.6369	1.92797	1.47105	1.12216	1.5378	0.995508	1.46213	0.964227	1.38428	1.04808	1.3058	1.13582	1.42081	0.994168	1.86316	1.01329
1.40855	1.05779	0.603602	1.23702	1.18962	1.21602	1.70857	1.46896	1.01861	1.03874	2.21751	1.28986	1.875	1.60378	0.95311	1.06994	0.86232	1.57679	1.1092	1.34868	1.12578	0.788632	1.16336	1.30508	1.07333	2.07152	1.42387	1.07036	1.279	0.989459	1.0665	1.28282	1.5986	1.34504	1.50433	2.12892	1.25884	1.20051	1.63178	0.867266	1.46834	1.60977	1.65195	1.00573	1.3058	0.834083	1.65466	0.910858	1.83509	0.861142
1.45322	1.04423	1.0271	1.21922	0.855363	1.3133	1.76679	1.31449	1.4694	0.87473	1.87664	1.10512	1.79217	1.57067	0.921531	1.27418	0.938728	1.19284	1.135	1.31156	0.91175	0.809336	1.01291	0.807265	1.26419	2.16817	1.31193	1.25763	1.68435	1.16195	1.13362	0.890276	1.58163	1.23006	1.31764	2.07067	0.955978	1.43555	1.71721	1.19548	1.55526	1.69693	1.63843	1.09307	1.2265	0.966555	1.62631	0.78867	1.71228	0.918957
1.28767	1.24539	1.08551	1.36161	1.02768	1.07868	2.11104	0.900612	1.10877	0.852457	1.40842	1.06554	1.87877	1.21887	0.98756	1.40183	1.31859	1.3201	1.2824	1.16555	0.928872	0.990024	1.07994	0.733266	1.1308	2.09729	1.27078	1.00014	1.48075	1.14279	0.749534	1.09296	1.47694	1.40119	1.12013	1.94253	1.42985	1.62258	1.12345	0.952036	1.60493	1.70783	1.30317	0.931628	1.25646	1.09412	1.37475	0.824771	1.57895	0.928086
1.19306	1.00354	1.00763	1.45728	0.90519	1.20172	2.06041	1.27951	1.74755	0.876755	1.2024	0.953376	1.87877	1.11747	1.06794	1.44824	1.23781	1.51424	1.44085	0.925513	0.798316	1.19895	1.23337	0.585267	1.0405	2.31959	1.43374	1.10228	1.51037	1.03019	0.72716	1.28282	1.39772	1.10972	1.02814	1.75905	1.26914	1.23083	1.49936	0.784669	2.05505	1.29381	1.16528	0.989854	1.15249	1.15054	1.25074	0.860872	1.38246	1.1776
1.58462	0.856626	0.457569	1.27929	0.844983	0.88412	1.7997	1.41941	1.62095	0.767414	1.52828	0.785133	1.60392	1.23957	0.835407	1.33916	1.49542	1.57032	1.17185	0.999753	1.00592	1.13683	1.18272	1.30844	1.16774	1.59149	1.1572	0.763938	1.42892	1.0206	1.18583	1.18019	1.62407	1.3183	0.865801	1.80856	1.55965	1.12216	1.91371	0.815099	1.81912	1.19575	1.44106	1.32863	1.12253	1.24867	1.19759	0.92752	1.57544	1.21412
1.71601	0.687109	0.569528	1.43058	1.04221	1.48212	1.37445	1.78957	1.49818	0.939525	1.32975	1.11172	1.51355	1.30993	1.19713	1.09547	1.37535	1.35246	0.884412	1.38085	0.928872	1.278	1.28252	0.938446	1.16774	1.53673	1.24609	0.946943	1.62697	1.023	1.2716	1.14171	1.20532	1.13646	1.09848	1.54063	0.986883	1.41786	2.37933	1.01072	1.37521	1.09497	1.26262	1.26511	1.09081	1.18244	1.43498	0.999722	1.61754	1.12892
1.55046	0.953816	1.23154	1.29932	1.18547	1.29041	1.64782	1.49811	1.33321	0.953699	1.9553	1.26017	1.66792	1.24371	1.05072	1.0212	1.43647	1.38266	0.936003	1.36847	1.20925	1.11801	1.25273	0.945173	1.03024	1.64626	1.00905	0.906512	1.26974	1.21227	0.947172	1.24947	1.03556	1.10972	1.05249	1.47073	1.05487	1.41028	1.76848	1.21939	1.19826	1.33194	1.21665	1.03749	1.34105	1.04751	1.54128	0.894196	1.45965	1.23542
1.45848	1.04423	1.03196	1.37496	0.822145	1.24177	1.08589	1.15127	1.26607	1.05089	1.4234	1.24038	1.42696	1.44858	1.1799	1.03744	1.24654	1.46894	1.0355	1.09626	1.39973	0.924148	1.03376	1.40935	1.21494	1.67204	0.836214	1.47893	1.28455	1.25299	1.32007	1.34696	1.27605	1.05624	0.965909	1.98621	1.14759	1.47852	2.02478	1.41067	1.54284	1.4763	1.48432	1.30481	1.09962	1.06468	1.71489	1.20522	1.33333	0.979815
1.66083	1.08943	0.428363	1.21922	0.950865	0.924177	1.32383	1.36403	1.31594	1.08936	1.22862	1.23378	2.50377	1.1361	1.10526	1.17438	1.84253	1.47972	1.05392	0.888394	1.41685	1.34387	1.08739	2.28052	1.21289	1.3241	0.959671	1.23847	1.48815	1.21945	1.26414	1.12375	1.05253	1.18995	1.02814	2.02699	1.51844	1.18534	1.44383	1.05854	1.54284	1.48447	1.3951	1.20423	1.16306	0.875787	1.67592	0.969175	0.989474	1.03763
1.32446	0.999021	0.739899	1.1725	1.18131	0.95279	1.36686	1.44564	1.67658	0.6196	1.40092	0.877502	2.22515	1.77347	1.42392	1.30435	1.25091	1.54659	1.69881	0.970057	1.08939	1.40975	1.06207	2.52607	1.32576	1.11147	1.01235	1.02355	1.45484	1.34643	1.36855	1.28282	0.894087	1.0295	1.12825	1.62508	0.993064	1.49874	1.55062	1.21504	1.23241	1.79499	1.42754	1.05073	1.1613	0.8856	1.33223	0.758123	1.17544	1.15022
1.21934	1.16628	0.530586	1.2081	1.05467	0.86123	1.34914	1.08423	1.73221	0.980022	1.48333	0.903893	1.82229	1.52514	1.04785	1.03976	1.24218	1.36972	1.74303	1.54665	1.1322	1.23847	1.09037	1.83653	1.11438	1.59472	0.938272	0.946943	1.04578	1.28174	1.01802	1.59326	0.936527	1.32365	1.58279	1.71246	1.02603	1.44819	1.35839	1.11506	1.35348	1.3156	1.57895	1.10895	1.08024	1.00826	1.28617	1.13024	1.75789	0.906786
1.63455	1.23408	0.681486	1.32157	1.19792	0.915594	1.17702	1.12212	1.53654	1.01444	1.47584	0.976468	1.00904	1.26026	1.02488	1.32988	1.36443	1.70406	1.42611	1.60851	1.19854	1.11801	1.13059	1.66498	0.999453	1.53028	0.836214	1.35551	1.26604	0.888836	0.898695	1.48294	1.40338	0.895802	1.89665	1.78818	1.35568	1.27885	1.79838	1.0868	1.62976	1.41093	1.51676	1.27834	1.07848	1.04015	1.5838	1.03027	1.58246	1.1989
1.20357	1.20018	0.973552	1.21477	1.29135	0.921316	1.10614	1.13378	1.61711	1.07316	1.66687	0.976468	1.50226	1.34511	1.05646	1.26721	1.2269	1.57679	1.01707	1.30908	1.28201	1.15566	1.01291	1.88698	1.21699	1.51095	1.18683	1.2406	1.23643	0.754672	2.09944	1.64457	1.3383	1.02148	1.90206	1.27269	1.3701	1.30918	1.80692	0.552094	1.62976	1.39459	1.20314	1.25187	0.979793	1.07204	1.25782	0.858095	1.24561	1.21108
1.11948	1.37196	1.15853	1.37719	1.11488	1.19599	1.18208	1.33489	1.35431	0.783612	1.62942	0.857708	1.79217	1.78382	1.34354	1.06065	1.12429	1.42148	1.14605	1.29671	1.36977	0.903444	0.97716	1.3589	1.36886	1.67526	1.06667	1.32785	1.40486	0.97748	1.40957	1.4034	1.34396	1.02683	1.48539	1.71828	1.47105	1.17523	1.48654	0.780322	1.49938	1.75685	1.30317	1.03485	1.25117	0.995993	1.10193	0.821994	0.845614	1.15935
1.50841	1.03744	1.68911	1.31044	1.08789	1.97425	0.971988	0.877295	1.29676	0.575054	1.89162	0.85441	1.42696	1.71346	1.47847	0.874981	1.17014	1.22951	1.3561	0.977481	1.51958	1.24412	1.18123	1.33872	1.47763	1.48196	1.00082	1.2789	1.25864	1.27695	1.30143	1.26742	1.66651	0.92789	1.40693	1.71246	1.23412	1.0337	1.45664	1.16722	1.39073	1.71327	1.66006	1.39744	1.23531	1.02298	0.878706	0.910858	0.996491	1.26281
1.29555	1.02614	0.851858	1.00564	1.12734	0.921316	1.2808	1.87992	1.71111	0.986096	1.71182	0.79503	1.79593	1.20439	1.55598	0.960854	1.23781	0.985764	1.39295	1.14823	1.38903	1.10672	0.978649	1.29499	1.25599	1.41753	1.07325	1.41935	1.26234	1.76569	0.715973	1.19815	1.44865	1.16321	1.31494	1.02223	1.22382	1.37995	1.03375	0.982466	1.52421	1.25023	1.57895	1.24658	0.976269	0.797285	1.19759	1.24965	1.23158	1.34801
1.62404	0.820463	1.73292	1.1458	1.10657	0.938484	1.32383	1.72253	1.48283	0.763364	1.41965	0.719155	1.98042	2.30737	1.68517	1.0328	1.40809	1.12166	1.59931	1.10121	1.10865	1.19518	0.956306	1.1739	1.19442	1.25966	1.00741	1.01504	1.51777	1.50455	0.853947	1.43676	1.3383	1.28086	1.37446	1.37754	0.933315	1.41028	1.75993	1.14983	1.77566	1.00781	1.34373	1.12483	1.01328	1.12356	1.1657	0.996945	1.51228	1.25063
1.31395	1.08717	1.12932	1.22145	1.05882	1.37053	1.34914	1.42524	1.78976	1.05899	1.47584	0.738949	1.90512	1.84383	1.61627	1.15117	1.39281	1.33736	1.26397	1.27691	0.866805	1.24788	1.15889	1.20081	1.06307	1.21456	1.26914	1.01291	1.59921	1.14998	0.902424	1.37518	1.51089	1.64453	1.7316	1.3921	0.863265	1.0615	1.97352	0.856398	1.1548	1.67514	1.35184	1.04279	0.958647	0.829177	1.28263	1.01638	1.1193	1.34496
1.08532	1.09847	0.84699	1.01676	1.16886	1.50215	1.55164	1.25619	1.70535	0.836258	1.41216	0.979767	1.70934	1.80865	1.43828	1.14885	1.36225	1.36756	1.25292	1.45756	1.17286	1.21777	0.950348	1.67171	1.10412	1.32088	1.16543	1.28529	1.39561	1.07331	1.24922	1.59326	1.44865	1.20064	1.83171	1.73284	0.83236	1.04381	1.77702	0.815099	1.61734	1.63156	1.48161	1.26246	0.807096	0.927304	1.0913	1.1469	1.29825	1.23846
1.30606	0.915392	0.900535	1.06126	1.52803	1.27611	1.30864	1.34072	1.69384	0.93345	1.11624	0.82472	1.05798	1.50238	1.07081	1.03744	1.36006	1.20362	1.95308	1.12596	1.49818	1.02014	0.813307	2.03498	1.28677	1.66559	0.86749	1.2023	1.23272	1.03977	1.17837	1.50603	1.25625	1.09101	1.54491	1.80565	0.953918	1.32687	2.07176	0.949862	1.28518	1.3728	1.53569	0.926334	0.90578	0.735956	1.4527	1.14135	1.34035	0.998073
1.3849	1.14141	0.783709	1.13023	1.36194	1.64807	1.42254	1.12504	1.63438	0.805886	1.18367	0.811524	0.753012	1.71346	1.28325	1.08618	1.71372	1.16048	1.91991	1.32393	0.965256	1.246	0.677756	1.3589	1.05281	1.60116	0.916872	1.36615	1.23087	1.01342	0.988191	1.67793	1.25625	1.63651	1.54762	1.72119	1.13728	1.48357	2.19137	1.19548	1.46523	1.47086	1.42484	1.28099	1.11725	1.0377	1.62986	1.37462	1.57193	0.769855
0.898739	1.21374	0.876197	1.40611	0.998616	1.62232	1.46558	1.17167	1.5423	0.852457	1.40842	0.689466	1.61898	1.2375	1.3866	1.19062	1.51725	1.0591	1.75408	1.60604	1.07013	1.214	0.956306	1.21763	1.16774	1.56894	1.09136	1.34913	1.44188	0.862482	1.35364	1.60865	1.08931	1.48676	1.2013	1.74158	1.29181	1.16259	1.69586	1.14766	1.36589	1.52533	1.4005	1.03485	0.958647	1.21678	1.41372	0.921966	1.49825	1.47885
0.80939	1.07135	1.21694	1.49066	1.30381	1.88555	1.64023	1.22122	1.44447	0.943575	1.40842	0.729052	1.41943	1.01607	1.10526	0.865697	1.21816	1.46247	1.33399	1.25464	1.00806	1.1613	1.01142	1.3589	1.3114	1.80412	1.15885	1.12995	1.64919	1.04217	1.02548	1.6574	1.26757	1.27017	1.43128	1.93962	1.01985	1.22325	1.63178	0.871613	1.80981	1.38097	1.28154	1.27305	0.988604	0.863521	1.52711	1.10247	1.50877	1.45755
1.35599	1.10299	0.929742	1.32379	1.13149	1.30758	1.64782	1.7167	1.26031	0.848407	1.2024	1.34594	2.16114	1.21266	1.45837	0.942287	1.3164	1.3654	1.30082	1.47241	1.04017	1.04461	0.899702	1.38581	1.2683	1.43686	1.04856	1.16825	1.06244	1.15716	1.33872	1.31361	1.59577	1.15518	1.12284	1.69207	1.17643	1.0059	1.78983	0.945515	1.5832	1.31832	1.3221	1.06396	0.933976	1.14073	1.08775	1.05526	1.24912	1.26281
1.18255	1.01484	0.525718	1.25482	1.01522	1.46495	1.58454	1.72253	1.32361	0.9375	1.46835	1.29316	1.72816	1.34924	1.37799	1.08154	1.22908	1.40854	1.46665	1.37095	1.23921	1.27235	1.02929	1.63808	1.30934	1.46263	1.06337	1.1342	1.32342	0.831337	1.47669	1.10836	1.23644	1.48676	1.43939	1.5115	1.01985	1.47094	1.5378	0.980293	1.518	1.32377	1.29776	0.891928	0.884633	0.954289	1.14799	0.869203	1.39649	1.25976
0.888227	1.01484	0.535454	1.13913	1.26851	1.56509	1.34914	1.6759	1.29868	0.903078	1.60694	1.34264	1.91642	1.36373	1.38947	1.244	1.53034	1.24892	1.59563	1.12596	0.918171	1.35705	0.990566	1.08644	1.25188	1.53028	1.03045	1.34913	1.19941	0.802587	1.04413	1.23151	1.42318	1.22471	1.00649	1.43287	1.09196	1.41028	1.80692	1.03463	1.34106	1.34828	1.37347	1.19629	1.03618	1.12601	1.56254	1.28575	1.30175	1.19586
0.998598	1.02162	0.632809	1.49956	1.49689	1.4392	1.10614	1.61177	1.56915	0.728942	1.31477	1.12492	2.23645	1.38649	1.41244	1.34844	1.32513	1.05047	1.52561	1.23732	1.18356	1.17071	1.03227	1.46653	1.3155	1.31765	0.796708	1.28529	1.04578	0.862482	1.18583	1.42649	1.63256	1.08298	1.25541	1.54645	0.850903	1.10699	1.37975	0.878134	1.56147	1.34828	1.44376	1.38156	1.16306	1.14318	1.21176	1.16912	0.978947	1.27193
1.06692	1.12107	1.0563	1.36161	0.940484	1.21602	1.14158	1.58263	1.75523	0.775513	1.22487	0.874203	1.58133	1.1361	1.48708	1.29971	1.2138	1.26618	1.80199	1.37095	1.23921	1.01261	1.12165	1.25462	1.15748	1.53995	1.06502	1.347	1.14943	0.970292	1.49534	1.09809	1.41469	1.03753	1.57738	1.66295	1.12492	1.2182	1.22597	0.782495	1.71668	1.42183	1.18421	0.984561	1.05733	0.561779	1.25782	0.841433	1.06316	1.35105
1.03013	1.32223	0.769106	1.41056	0.952941	1.04721	1.59467	1.48936	1.37924	0.876755	1.2436	0.738949	2.25151	1.1899	1.39522	1.06065	0.967108	1.05263	1.59563	1.21505	0.99522	1.53021	1.06504	1.26472	1.1821	1.41753	0.719342	1.18953	0.940276	1.00623	1.45805	1.16223	1.16288	1.08031	1.28247	1.42413	1.27532	1.12216	1.10209	0.836835	1.20447	1.18486	1.45458	1.21482	1.04147	1.11865	1.07358	0.935851	0.887719	1.0072
1.25613	1.1821	0.944345	1.2615	1.20623	1.69385	1.36686	1.23871	1.35047	0.743116	1.28106	1.01935	2.4247	1.03884	1.28612	1.08618	0.829574	1.17127	1.48876	1.43529	0.845402	0.903444	0.926514	1.27481	1.17184	1.42075	0.864198	1.21719	0.925469	0.955918	0.816656	1.13401	1.55899	1.37713	1.02543	1.3688	1.43809	1.0893	1.3883	0.843356	1.52732	1.33194	1.45728	1.18041	1.20359	1.16281	1.35349	1.00528	0.97193	0.876357
1.34285	1.16402	0.997891	1.1547	1.35986	1.44206	1.48836	1.40775	1.27566	0.943575	1.10126	0.917088	2.72967	0.811202	1.34641	1.17206	0.943094	1.32873	1.135	1.55407	1.07013	1.14436	0.887786	1.07299	1.28472	1.35954	0.971193	1.02355	1.20496	1.03258	0.973275	0.913367	1.1742	1.0295	1.06872	1.45908	1.27945	1.4027	1.40538	1.11723	1.35037	1.43817	1.45458	1.18041	1.26351	1.04015	1.50939	1.18023	1.22456	0.870271
0.974947	1.09395	0.954081	1.17695	1.39723	1.39056	1.62251	1.84494	1.43487	0.917252	0.636784	0.755443	2.43976	0.949852	1.289	0.933003	0.86232	1.0742	1.59194	1.31156	0.950275	1.32505	0.902681	1.07972	0.892735	1.20812	1.25267	1.07249	1.32157	0.963105	1.15973	0.992902	1.20249	1.06427	1.31223	1.39792	0.96628	1.08172	1.15762	0.967251	1.93088	1.18213	1.33832	1.0322	1.20007	1.0794	1.56254	1.06082	0.814035	0.745512
1.10109	1.26121	0.812916	0.936666	1.18962	1.25894	1.49342	1.56806	1.45981	0.848407	0.805344	0.996261	2.85768	1.12782	1.2201	1.23936	1.20725	0.994392	1.30819	1.10616	0.66562	1.34764	1.26465	1.18399	0.946094	1.34987	1.21811	1.08739	0.886599	0.946334	1.34618	1.2392	1.06951	0.951956	1.11201	1.53189	0.986883	1.42291	1.71294	1.02376	2.07678	1.31832	1.30317	1.10101	1.07672	1.153	1.53419	1.13857	1.15789	0.593366
1.36913	1.12559	0.588999	1.09241	0.865744	1.07582	1.22258	1.20956	1.22578	0.929401	0.947684	0.950077	2.82756	1.46099	1.13971	1.0769	1.09373	1.01165	1.15342	1.0344	0.631376	1.43045	1.05462	1.30172	1.00971	1.15013	0.94321	1.16399	0.951382	1.023	1.10752	1.19302	1.43167	1.09903	1.25541	1.58722	1.27326	1.18281	1.83255	0.741197	1.99917	1.07318	1.33291	1.21482	1.1102	1.10884	1.8389	1.1358	1.10526	0.635967
1.01174	0.89731	0.559792	1.27039	0.950865	0.804006	1.37192	1.40192	1.15672	0.957748	1.02635	1.08533	2.39834	1.20232	0.91866	1.03512	0.818658	1.1195	1.28977	1.44519	0.631376	1.28741	1.00546	2.07198	1.26419	1.11469	0.900412	1.08739	0.807009	0.881648	1.156	1.13658	1.40904	0.949282	1.46104	1.38336	1.00955	1.01348	1.27296	1.13462	1.52111	1.04322	1.36265	1.49802	1.045	1.26339	1.60505	1.14968	1.78596	0.690739
1.28241	1.06457	0.769106	0.829872	0.784775	1.07582	1.53392	1.53308	1.22578	0.994195	1.00387	1.21729	2.5	1.44237	0.838278	0.8216	0.77063	1.31579	1.404	1.33135	0.935293	1.18765	1.25422	1.52035	1.27446	1.19201	0.83786	1.0044	0.842177	0.951126	1.65196	1.40084	1.49675	0.976023	1.14177	1.24648	1.18467	0.894693	0.948313	0.706419	1.369	1.2475	1.2491	0.984561	1.12077	1.42285	1.28971	0.988614	1.22105	0.778984
1.30869	0.940255	0.730164	1.1636	0.919723	1.08441	1.36939	1.76042	1.26798	1.05089	1.39343	0.946778	2.05196	1.58309	0.628708	0.928361	1.10683	1.54443	1.43348	1.11111	0.817579	1.20271	0.857994	1.37235	1.23341	1.43041	0.877366	0.99163	0.84958	1.0254	1.12244	0.690156	1.08648	0.91452	1.09307	1.19406	0.949797	1.26622	1.26869	0.804231	1.28829	1.25567	1.41943	1.47155	1.08024	1.11375	1.19759	0.999722	0.85614	0.675525
1.00911	0.876968	1.07091	1.03678	0.855363	1.41917	1.13905	1.39027	1.33512	0.913202	1.52828	0.85441	1.66039	0.99124	0.757895	0.863376	1.16795	1.35677	1.43348	1.34373	0.864664	1.08037	0.947368	1.19072	1.23752	1.55928	1.08807	1.1874	0.814413	0.996646	0.913611	0.954417	1.41752	0.922542	1.04167	1.11251	0.723165	1.20051	1.64032	0.799884	1.41867	1.02143	1.43025	1.04808	1.03795	1.20206	1.20822	1.04693	0.719298	0.800284
1.15364	1.15046	1.15853	0.743103	0.666436	1.30186	1.33648	1.50393	1.16056	0.923326	1.31103	0.653178	1.92395	1.58929	1.16842	1.14653	0.923446	1.32873	1.50719	1.02945	1.05515	0.982496	0.971202	1.47662	1.34834	1.72036	1.10947	1.15548	1.07354	1.33685	0.715973	1.57274	1.36942	1.28354	0.979437	1.09213	0.9704	1.19545	1.03802	0.98464	1.55836	1.13855	1.13014	0.910454	0.923402	1.05732	1.24365	0.92752	1	0.708997
1.27978	0.967377	0.798313	0.992287	0.608305	1.09585	1.31623	0.944331	1.3428	0.945599	1.00762	0.804926	1.62651	1.68035	1.19426	1.26953	0.803377	1.11519	1.19396	1.10369	0.926732	1.01261	0.925025	1.50017	1.16363	1.47552	0.786831	1.04057	1.31046	1.25779	0.95463	1.01599	1.20815	1.06159	1.05519	1.02514	0.937436	1.26874	1.18326	0.834662	1.01511	1.34556	1.30317	1.24393	1.1613	0.954289	0.977914	0.935851	1.42105	1.03459
1.05378	0.854366	0.812916	1.03011	0.695502	1.09299	0.949207	1.20082	1.36965	1.42346	1.08628	0.923686	1.44578	1.51893	1.60766	1.06994	0.766264	1.16911	1.07603	1.27691	0.708425	1.25353	0.962264	1.47326	1.09796	1.39175	1.04033	1.00227	1.15684	1.07571	0.935985	0.60549	1.44016	0.986719	1.18506	1.16494	1.16201	1.36984	1.31995	0.71294	1.01821	1.32649	1.21395	1.23599	1.16306	1.06959	0.892878	1.0386	0.894737	1.12283
1.08532	1.11429	0.910271	1.28374	0.618685	1.1073	1.1112	1.58263	1.00326	0.959773	1.20989	1.06224	1.5738	1.2644	1.49856	1.06994	1.04352	1.20794	1.10183	1.28928	0.804737	1.06908	1.01589	1.50353	1.12875	1.33054	0.971193	1.0044	1.32157	1.13081	1.00684	1.14171	1.24493	0.850343	1.33929	1.22901	0.96834	1.29655	1.23452	0.710767	0.999586	1.00236	1.23828	1.16983	0.796523	1.19715	1.13736	1.1469	1.21404	0.985901
1.0932	1.17758	0.939478	1.20365	0.676817	1.46495	1.20992	0.894783	1.03971	0.813985	1.13497	0.992962	2.02184	0.893978	1.19139	1.15813	0.842672	1.36109	1.64722	0.895818	0.945994	1.01449	1.00695	1.77598	1.19237	1.47552	0.959671	1.03206	1.18645	0.852899	1.42076	1.53425	1.41469	1.20599	1.38799	1.19697	1.30829	0.99326	0.807347	0.780322	0.987169	1.19303	1.38158	1.02955	1.00623	0.910132	0.967285	0.908081	1.17895	1.20499
1.04853	1.50983	0.691222	0.845446	0.768166	1.09585	1.3947	1.08715	1.07616	0.965848	1.45711	0.96987	1.57756	1.11747	1.23445	1.20919	0.803377	1.26833	1.23818	0.88097	0.783335	1.22718	1.13654	1.41944	1.09386	1.25322	1.02551	1.07462	1.28455	0.850503	1.28278	1.66253	1.32698	1.02416	1.30952	1.47364	1.38246	0.932603	1.31995	0.975946	1.07719	1.6016	1.57354	1.1116	0.859962	1.04751	1.1657	0.960844	1.09474	1.13196
1.11685	1.14141	1.31429	1.24815	0.770242	1.37053	1.55923	1.297	1.23537	0.919276	1.6856	1.06554	1.92771	1.0616	0.976077	1.21383	0.958376	1.46894	1.14974	1.19772	0.918171	1.32317	0.999503	1.84662	0.88863	1.3692	1.40082	1.09803	1.07725	0.99425	0.812927	1.7472	1.28454	1.03218	1.31223	1.14455	1.09608	1.22325	1.56343	0.973772	1.2293	1.61249	1.00847	1.14865	1.07672	0.99354	0.71572	1.04138	1.17544	1.01329
0.95918	1.09169	1.47493	1.47731	0.705882	1.28469	1.60732	1.02011	1.6689	1.02659	1.51704	1.1777	1.72816	1.08229	1.1311	1.10475	0.801193	1.23382	1.31925	1.46498	1.02732	1.11425	0.916087	2.20316	1.14927	1.41753	1.04198	0.944815	0.980997	1.12362	0.689869	1.54965	1.40621	1.00544	1.18506	1.09504	1.12286	0.813816	1.86245	0.90639	1.39073	1.2012	0.957102	1.06925	0.95336	1.22414	0.981457	1.22744	0.957895	0.894614
0.843553	0.926693	0.773974	1.21032	0.909343	1.92275	0.954269	1.69921	1.47899	0.783612	1.30353	1.21399	1.70181	1.27475	1.02775	1.19527	0.783729	1.13891	1.30451	1.41302	0.66348	1.25541	1.03674	1.79953	0.962512	1.14691	1.27901	0.712867	1.25864	1.06373	0.745805	1.71128	1.0497	0.647116	1.07413	1.35133	1.47723	1.30413	1.89663	0.823794	1.47454	1.26112	1.14636	1.12219	1.01151	0.954289	1.02398	0.84421	0.933333	0.976772
0.977575	0.786559	0.793445	1.12133	0.63737	1.299	1.25295	1.2183	1.04738	0.700594	1.14246	1.27667	1.12575	1.17955	1.08517	1.01656	0.978024	0.977135	1.40032	1.26454	1.39331	1.04084	1.071	0.908174	1.14106	1.06959	1.21317	1.16825	1.22717	1.03737	0.794282	1.5753	0.959163	0.992067	1.14177	1.28434	1.34331	1.18534	1.3883	0.760759	1.49627	1.13583	1.28425	1.14601	0.911067	1.05978	1.19405	0.991391	1.10877	1.17456
[truncated: 377 more rows]
[truncated: 67 more columns]

## Sheet: Fig. 4
Fig.4 B			Fig. 4C					Fig. 4D, E, G
nlp-10 +AVG::NLP-10	lite-1; nlp-10 +AVG::NLP-10		nlp-10 +AVG::NLP-10		lite-1; nlp-10 +AVG::NLP-10			WT (juSi164)																						lite-1																nlp-10
[truncated: 1,500 more rows]
[truncated: 126 more columns]

## Sheet: Fig. 5
Fig. 5A, C,D																																	Fig. 5B				Statistics 5B
[truncated: 1,501 more rows]

## Sheet: Fig. S3
Fig. S3A,C,E											Fig. S3B			Fig. S3D					Fig. S3F				Statistics S3B				Statistics S3D																Statistics S3F
[truncated: 1,501 more rows]

[truncated: 4 more sheets: Fig. S4, Fig. S5, Fig. S7, Fig. S8]
