# Supplementary material for: Neurons and molecules involved in noxious light sensation in Caenorhabditis elegans
Source: G3 (Bethesda). 2025 Apr 16;15(6):jkaf086. doi: 10.1093/g3journal/jkaf086 (PMC12135013; doi:10.1093/g3journal/jkaf086)
Supplement: jkaf086_Supplementary_Data [file jkaf086_supplementary_data.zip › Supplemental_Code_1_G3-2025-405808.bsh]

/* ***************************************************************************************** */
/* Projector calibration																     */
/* ------------------------------------------------------------------------------------      */
/* Micromanager beanshell script to perform calibration of camera and projected image. Run   */   
/* this script prior to the actual experiment and transfer calibration parameters according- */    
/* ly. Use point selection tool to click on projected calibration circles.                   */                             
/* ----------------------------------------------------------------------------------------- */
/* Before running the script, start �Manager live mode.									     */
/* ----------------------------------------------------------------------------------------- */
/* Amelie Bergs                      						         						 */
/* ***************************************************************************************** */


// Imports:
import ij.*;
import ij.process.*; 
import org.micromanager.api.AcquisitionOptions;
import java.lang.Math;
import ij.measure.*;
package ij.process;
import java.awt.*;
import *;
import ij.text.*;
import ij.measure.ResultsTable;
import java.util.ArrayList;
import java.lang.String;
import ij.ImagePlus;
import ij.IJ; 
import org.micromanager.api.MMWindow; 
import ij.gui.Roi;
import ij.gui.OvalRoi;
import ij.measure.CurveFitter;
import ij.plugin.frame.Fitter;
import ij.process.ImageProcessor;
import ij.process.ImageStatistics;
import bsh.Interpreter;
import bsh.EvalError;
import ij.WindowManager;
import org.micromanager.utils.ImageUtils;
import mmcorej.CMMCore;
import org.micromanager.internal.WindowManager;
import ij.process.ShortStatistics;
import ij.process.ShortProcessor;
import mmcorej.TaggedImage;
import org.micromanager.acquisition.MMAcquisition;
import ij.process.ImageProcessor;
import ij.process.FloatProcessor;
import ij.process.ByteProcessor;
import ij.gui.*;
import Differentials_;
import ij.process.ImageConverter;
import cismm.ETLControlForm;
import java.lang.Float;
import java.time.LocalDate;
import java.io.File;
import java.io.FileNotFoundException;
import java.io.PrintWriter;
import ij.IJ;
import ij.WindowManager;
import ij.gui.GenericDialog;
import ij.gui.ImageWindow;
import ij.gui.Plot;
import ij.gui.PlotWindow;
import ij.plugin.filter.MaximumFinder;
import ij.util.ArrayUtil;
import ij.util.Tools;
import java.awt.Color;
import java.awt.Robot;
import java.awt.event.KeyEvent;
import java.io.FileWriter;
import java.io.PrintWriter;
import org.micromanager.data.Coords;
import org.micromanager.data.Image;
import org.micromanager.data.Datastore;
import org.micromanager.display.DisplayWindow;
import ij.gui.GenericDialogPlus;
import ij.plugin.frame.RoiManager;
import javax.swing.JButton;
import javax.swing.JPanel;
import java.awt.FlowLayout;
import java.awt.event.ActionEvent;
import java.awt.event.ActionListener;
import javax.swing.event.ChangeListener;
import javax.swing.event.ChangeEvent;

DecimalFormat f = new DecimalFormat("#0.00");																								// Set decimal format for output
DecimalFormat f2 = new DecimalFormat("#0.0000");
DecimalFormat f3 = new DecimalFormat("#0");	
DecimalFormat f4 = new DecimalFormat("#0.000");	


// *****************************************************************************************
// ----------------
// (1) Preparation:
// ----------------
	 
	gui.clearMessageWindow();
	gui.message("Multicell OVC - projector calibration");

	// Directory for save files
 	gui.message("Choose directory for offset coordinates.");
	DirectoryChooser dr = new DirectoryChooser("Choose directory"); 																// Choose directory for saving file
	dr.setDefaultDirectory("D:\temp"); 	
	acqDir = dr.getDirectory(); 
	gd = new ij.gui.GenericDialog("Save files:"); 																						// Enter file name in user dialog
	gd.addStringField("File name: ", ""); 
	gd.showDialog(); 
	if (gd.wasCanceled()) 
	        return; 
	title = gd.getNextString();
	
	timeStamp = new SimpleDateFormat("yyyy/MM/dd HH:mm").format(Calendar.getInstance().getTime());						// Add time stamp
	timeStamp_title = new SimpleDateFormat("_yyyy_MM_dd").format(Calendar.getInstance().getTime());						// Time stamp for file name

		


		ImageWindow currentWindow = WindowManager.getCurrentWindow();
		IJ.run("Duplicate...", "title=Projection");
		imp = IJ.getImage();

		IJ.run("Subtract...", "value=65000");
		
		// get second screen
		GraphicsEnvironment ge = GraphicsEnvironment.getLocalGraphicsEnvironment();
		GraphicsDevice[] screens = ge.getScreenDevices();
		
		// Check if there is second screen
		if (screens.length > 1) {
		// Dimensions of second screen
		Rectangle screenSize = screens[1].getDefaultConfiguration().getBounds();
		
		// Shift window to second screen
		WindowManager.getCurrentWindow().setLocation(screenSize.x, screenSize.y);
	
		
		Robot robot = new Robot();
		robot.keyPress(KeyEvent.VK_WINDOWS);
		robot.keyPress(KeyEvent.VK_UP);
		robot.keyRelease(KeyEvent.VK_UP);
		robot.keyRelease(KeyEvent.VK_WINDOWS);
		
		Color black = Color.BLACK;
		WindowManager.getCurrentWindow().setBackground(black);
		}

gui.message("Change location and size setting, until calibration pattern is completely visible in �Manager live window. Button 'show / update' will display or update selected settings.");


//-------------------------------------------------------------------------


// Dialog window

JButton button = new JButton("Show / update");
JPanel panel = new JPanel();
panel.setLayout(new FlowLayout());
panel.add(button);


			int max_x = 4;
			int max_y = 4;
			int max_size = imp.getWidth()/2;
			int scaling = imp.getWidth()/5;


int size = imp.getWidth()/20;
int x_position = 1;
int y_position = 1;

JSlider slider1 = new JSlider(JSlider.HORIZONTAL, 0, max_size, size);
slider1.setMajorTickSpacing(scaling);
slider1.setPaintTicks(true);
slider1.setPaintLabels(true);

JLabel sliderLabel = new JLabel("Size:");
sliderLabel.setHorizontalAlignment(SwingConstants.CENTER);
slider1.addChangeListener(new ChangeListener() {
public void stateChanged(ChangeEvent e) {
size = slider1.getValue();
}
});


JSlider slider2 = new JSlider(JSlider.HORIZONTAL, 0, max_x, x_position);
slider2.setMajorTickSpacing(1);
slider2.setPaintTicks(true);
slider2.setPaintLabels(true);

JLabel sliderLabel2 = new JLabel("x direction:");
sliderLabel2.setHorizontalAlignment(SwingConstants.CENTER);
slider2.addChangeListener(new ChangeListener() {
public void stateChanged(ChangeEvent e) {
x_position = slider2.getValue();
}
});

JSlider slider3 = new JSlider(JSlider.VERTICAL, 0, max_y, y_position);
slider3.setMajorTickSpacing(1);
slider3.setPaintTicks(true);
slider3.setPaintLabels(true);

JLabel sliderLabel3 = new JLabel("y direction:");
sliderLabel3.setHorizontalAlignment(SwingConstants.CENTER);
slider3.addChangeListener(new ChangeListener() {
public void stateChanged(ChangeEvent e) {
y_position = slider3.getValue();
}
});

String[] colortable = {"blue","green","red"};

import ActionListener;
gd = new ij.gui.GenericDialog("Select size and position of calibration circles");		
gd.addChoice("Color", colortable, colortable[2]);
gd.add(sliderLabel);
gd.add(slider1);
gd.add(sliderLabel2);
gd.add(slider2);
gd.add(sliderLabel3);
gd.add(slider3);
gd.add(panel);
gd.addMessage("Press 'ok', when done.");


double x1 = 0;
double y1 = 0;
double x1_center = 0;
double y1_center = 0;
double x2 = 0;
double y2 = 0;
double x2_center = 0;
double y2_center = 0;
double x3 = 0;
double y3 = 0;
double x3_center = 0;
double y3_center = 0;
double x4 = 0;
double y4 = 0;
double x4_center = 0;
double y4_center = 0;
double x5_center = 0;
double y5_center = 0;
double width = 0;
double height = 0;

String color = "red";

button.addActionListener(new java.awt.event.ActionListener(){
actionPerformed(e){
gd.addChoice("Color", colortable, colortable[2]);
color = gd.getNextChoice(); 
gui.message("color: "+color);
			
			ImagePlus imp = IJ.getImage();
			rm = RoiManager.getInstance();
				if (rm==null) rm = new RoiManager();
					if (rm.getCount() > 0) { // ROIs l�schen wenn welche vom update davor drin sind
					IJ.run(imp, "Select All", "");
					rm.runCommand("Deselect");
					rm.runCommand("Delete");
					}

			width = imp.getWidth();
			height = imp.getHeight();
			
			gui.message("Image width: "+width + " pixel. Image height: "+height +" pixel.");

			x1 = (width/2)-(0.5*size);
			y1 = (height/2)-(0.5*size);
			x1_center = x1 + size/2;
			y1_center = y1 + size/2;
			
			Roi roi1 = new OvalRoi(x1, y1, size, size);
			imp.setRoi(roi1);
			IJ.run("Add to Manager", "");
			rm.select(0);
			rm.runCommand("Rename", "cal_circle_1_center");
			rm.runCommand("Set Fill Color", color);


			x2 = (x_position*0.1)*width-(0.5*size);
			y2 = (0.5*height)-(0.5*size);
			x2_center = x2 + size/2;
			y2_center = y2 + size/2;
			
			Roi roi2 = new OvalRoi(x2, y2, size, size);
			imp.setRoi(roi2);
			IJ.run("Add to Manager", "");
			rm.select(1);
			rm.runCommand("Rename", "cal_circle_2_left");
			rm.runCommand("Set Fill Color", color);

			x3 = (1-(x_position*0.1))*width-(0.5*size);
			y3 = (0.5*height)-(0.5*size);
			x3_center = x3 + size/2;
			y3_center = y3 + size/2;
			
			Roi roi3 = new OvalRoi(x3, y3, size, size);
			imp.setRoi(roi3);
			IJ.run("Add to Manager", "");
			rm.select(2);
			rm.runCommand("Rename", "cal_circle_3_right");
			rm.runCommand("Set Fill Color", color);

			x4 = (0.5*width)-(0.5*size);
			y4 = (y_position*0.1)*height-(0.5*size);
			x4_center = x4 + size/2;
			y4_center = y4 + size/2;
			
			Roi roi4 = new OvalRoi(x4, y4, size, size);
			imp.setRoi(roi4);
			IJ.run("Add to Manager", "");
			rm.select(3);
			rm.runCommand("Rename", "cal_circle_4_up");
			rm.runCommand("Set Fill Color", color);
			
		
			x5 = (0.5*width)-(0.5*size);
			y5 = (1-(y_position*0.1))*height-(0.5*size);
			x5_center = x5 + size/2;
			y5_center = y5 + size/2;
			
			Roi roi5 = new OvalRoi(x5, y5, size, size);
			imp.setRoi(roi5);
			IJ.run("Add to Manager", "");
			rm.select(4);
			rm.runCommand("Rename", "cal_circle_5_down");
			rm.runCommand("Set Fill Color", color);
			
			IJ.run("Select All");
			rm.runCommand("Show All");

		
gui.message("ROIs were reset!");

}

});
gd.showDialog();

if (gd.wasCanceled()) 
		        return; 

gui.message(" x1_center: "+ x1_center +" y1_center: "+y1_center+" x2_center: "+ x2_center +" y2_center: "+y2_center+" x3_center: "+ x3_center +" y3_center: "+y3_center+" x4_center: "+ x4_center +" y4_center: "+y4_center+
" x5_center: "+ x5_center +" y5_center: "+y5_center);
gui.message(" x5_center: "+ x5_center +" y5_center: "+y5_center);


gui.message("Calibration circles projected - please use  Mananager snap function. Continue with 'ok'.");
new WaitForUserDialog("Calibration circles projected - please use �Mananager snap function. Continue with 'ok'.").show();
IJ.selectWindow("Projection");
IJ.run("Close");
imp = IJ.getImage();

ImagePlus imp = IJ.getImage();
rm = RoiManager.getInstance();
IJ.run(imp, "Select All", "");
rm.runCommand("Deselect");
rm.runCommand("Delete");
//-------------------------------------------------------------------------

 		gui.message("Calibration for projection.");
 		gui.message("Choose point selection tool in ImageJ.");
				
		new WaitForUserDialog("Click on the center of CENTER circle.").show();
		
		imp = IJ.getImage();
		rm = RoiManager.getInstance();
		if (rm==null) rm = new RoiManager();
		
		IJ.run("Add to Manager", "");
		rm.addRoi(imp.getRoi());
		rm.select(0);
		rm.runCommand("Rename", "Click_1_center");
		imp.show();  
		rm.select(0);
		ImagePlus curImage = WindowManager.getCurrentImage();
		Roi roi = curImage.getRoi();
		click_1_x = roi.getBounds().x;
		click_1_y = roi.getBounds().y;

		new WaitForUserDialog("Click on the center of LEFT circle.").show();

		IJ.run("Add to Manager", "");
		rm.addRoi(imp.getRoi());
		rm.select(1);
		rm.runCommand("Rename", "Click_2_left");
		imp.show();  
		rm.select(1);
		ImagePlus curImage = WindowManager.getCurrentImage();
		Roi roi = curImage.getRoi();
		click_2_x = roi.getBounds().x;
		click_2_y = roi.getBounds().y;

		new WaitForUserDialog("Click on the center of RIGHT circle.").show();

		IJ.run("Add to Manager", "");
		rm.addRoi(imp.getRoi());
		rm.select(2);
		rm.runCommand("Rename", "Click_3_right");
		imp.show();  
		rm.select(2);
		ImagePlus curImage = WindowManager.getCurrentImage();
		Roi roi = curImage.getRoi();
		click_3_x = roi.getBounds().x;
		click_3_y = roi.getBounds().y;
		
		new WaitForUserDialog("Click on the center of UPPER circle.").show();

		IJ.run("Add to Manager", "");
		rm.addRoi(imp.getRoi());
		rm.select(3);
		rm.runCommand("Rename", "Click_4_up");
		imp.show();  
		rm.select(3);
		ImagePlus curImage = WindowManager.getCurrentImage();
		Roi roi = curImage.getRoi();
		click_4_x = roi.getBounds().x;
		click_4_y = roi.getBounds().y;		

		new WaitForUserDialog("Click on the center of LOWER circle.").show();

		IJ.run("Add to Manager", "");
		rm.addRoi(imp.getRoi());
		rm.select(4);
		rm.runCommand("Rename", "Click_5_down");
		imp.show();  
		rm.select(4);
		ImagePlus curImage = WindowManager.getCurrentImage();
		Roi roi = curImage.getRoi();
		click_5_x = roi.getBounds().x;
		click_5_y = roi.getBounds().y;		


		// Scaling factor 
		// x direction:
		double x_scale_3_2 = (x3_center-x2_center) / (click_3_x-click_2_x);
		double x_scale_3_1 = (x3_center-x1_center) / (click_3_x-click_1_x);
		double x_scale_1_2 = (x1_center-x2_center) / (click_1_x-click_2_x);

		double mean_x_scale = (x_scale_3_2 + x_scale_3_1 + x_scale_1_2)/3;

		// y direction:
		double y_scale_5_4 = (y5_center-y4_center) / (click_5_y-click_4_y);
		double y_scale_5_1 = (y5_center-y1_center) / (click_5_y-click_1_y);
		double y_scale_1_4 = (y1_center-y4_center) / (click_1_y-click_4_y);

		double mean_y_scale = (y_scale_5_4 + y_scale_5_1 +  y_scale_1_4)/3;


		// Offset

		double x_offset_1 = x1_center-click_1_x;
		double y_offset_1 = y1_center-click_1_y;
		
		double x_offset_4 = x4_center-click_4_x;
		double x_offset_5 = x5_center-click_5_x;

		double y_offset_2 = y2_center-click_2_y;
		double y_offset_3 = y3_center-click_3_y;

		//Mean Offsets:
		double x_offset_mean = ((x_offset_1+x_offset_4+x_offset_5)/3);
	  	double y_offset_mean = ((y_offset_1+y_offset_2+y_offset_3)/3);
		
		
	
		File file = new File(acqDir + title + timeStamp_title + "_calibration_data.txt"); 																// File location
		FileWriter fileWriter = new FileWriter(file, true); 																				// Create a file writer object with above file
		PrintWriter writer = new PrintWriter(fileWriter); 																					// Create a file object with above file writer
		
	{
		writer.println("Projector calibration file. Title: " + title + " Date: " + timeStamp);
		writer.println("Image size:  " + width + " (width) x " + height + " (height) pixels");
		writer.println("");
		writer.println("Projected circle coordinates"+ " \t " + "Clicked center coordinates");
		writer.println("x1_center: "+f3.format(x1_center)+ " \t " +" click_1_x: "+click_1_x);
		writer.println("y1_center: "+f3.format(y1_center)+ " \t " +" click_1_y: "+click_1_y);
		writer.println("x2_center: "+f3.format(x2_center)+ " \t " +" click_2_x: "+click_2_x);
		writer.println("y2_center: "+f3.format(y2_center)+ " \t " +" click_2_y: "+click_2_y);
		writer.println("x3_center: "+f3.format(x3_center)+ " \t " +" click_3_x: "+click_3_x);
		writer.println("y3_center: "+f3.format(y3_center)+ " \t " +" click_3_y: "+click_3_y);
		writer.println("x4_center: "+f3.format(x4_center)+ " \t " +" click_4_x: "+click_4_x);
		writer.println("y4_center: "+f3.format(y4_center)+ " \t " +" click_4_y: "+click_4_y);
		
		
		writer.println("");
		writer.println("Scaling factor circle 3+2"+ " \t " + "Scaling factor circle 3+1"+ " \t " + "Scaling factor circle 1+2");
		writer.println("x_scale_3_2: " + f4.format(x_scale_3_2) + " \t " + " x_scale_3_1: "+f4.format(x_scale_3_1)+ " \t " + " x_scale_1_2: "+f4.format(x_scale_1_2));
		writer.println("y_scale_5_4: " + f4.format(y_scale_5_4) + " \t " + " y_scale_5_1: "+f4.format(y_scale_5_1)+ " \t " + " y_scale_1_4: "+f4.format(y_scale_1_4));
		
		
		
		writer.println("");
		writer.println("*********************************************************");
		writer.println("Use following parameters to correct ROIs in main program:");
		writer.println("Mean x offset: " + f3.format(x_offset_mean));
		writer.println("Mean y offset: " + f3.format(y_offset_mean));		
		writer.println("Mean x scaling factor: " +  f4.format(mean_x_scale));
		writer.println("Mean y scaling factor: " +  f4.format(mean_y_scale));
		writer.println("*********************************************************");
	}


writer.close(); 														

Desktop desktop = Desktop.getDesktop();
if(file.exists()) desktop.open(file); 

IJ.selectWindow("ROI Manager");
IJ.run("Close");
gui.message("Keep file open to correct projector ROI coordinates in main OVC program!");
