# Supplementary material for: Neurons and molecules involved in noxious light sensation in Caenorhabditis elegans
Source: G3 (Bethesda). 2025 Apr 16;15(6):jkaf086. doi: 10.1093/g3journal/jkaf086 (PMC12135013; doi:10.1093/g3journal/jkaf086)
Supplement: jkaf086_Supplementary_Data [file jkaf086_supplementary_data.zip › Supplemental_Code_2_G3-2025-405808.bsh]

/* ***************************************************************************************** */
/* Patterned stimulation - pulse protocol																		*/
/* ------------------------------------------------------------------------------------      */
/* Micromanager beanshell script to perform a pulse protocol experiment with patterned sti-  */
/* mulation using a projector. Run projector calibration beforehand and enter offset         */
/* variables in the input tab of this script. Please check your camera resolution (e.g.,     */
/* 256x256 px) and change "x and y coordinate origin" accordingly in the input tab. Note:    */
/* This script outputs bleaching corrected data with regard to an initial calibration phase. */   
/* ----------------------------------------------------------------------------------------- */
/* To run the script, first take a snapshot of your sample to which you want to apply        */
/* patterned stimulation.																                     */
/* ----------------------------------------------------------------------------------------- */
/* Amelie Bergs                      						         						            */
/* ***************************************************************************************** */

// Imports for Image Processing:
import ij.*;
import ij.process.*; 
import org.micromanager.api.AcquisitionOptions;
import java.lang.Math;
import ij.measure.*;
package ij.process;
import java.awt.*;
import *;
import ij.text.*;
import ij.measure.ResultsTable;
import java.util.ArrayList;
import java.lang.String;
import ij.ImagePlus;
import ij.IJ; 
import org.micromanager.api.MMWindow; 
import ij.gui.Roi;
import ij.measure.CurveFitter;
import ij.plugin.frame.Fitter;
import ij.process.ImageProcessor;
import ij.process.ImageStatistics;
import bsh.Interpreter;
import bsh.EvalError;
import ij.WindowManager;
import org.micromanager.utils.ImageUtils;
import mmcorej.CMMCore;
import org.micromanager.internal.WindowManager;
import ij.process.ShortStatistics;
import ij.process.ShortProcessor;
import mmcorej.TaggedImage;
import org.micromanager.acquisition.MMAcquisition;
import ij.process.ImageProcessor;
import ij.process.FloatProcessor;
import ij.process.ByteProcessor;
import ij.gui.*;
import Differentials_;
import ij.process.ImageConverter;
import cismm.ETLControlForm;
import java.lang.Float;
import java.time.LocalDate;
import java.io.File;
import java.io.FileNotFoundException;
import java.io.PrintWriter;
import ij.IJ;
import ij.WindowManager;
import ij.gui.GenericDialog;
import ij.gui.ImageWindow;
import ij.gui.Plot;
import ij.gui.PlotWindow;
import ij.plugin.filter.MaximumFinder;
import ij.util.ArrayUtil;
import ij.util.Tools;
import java.awt.Color;
import java.awt.Robot;
import java.awt.event.KeyEvent;

// Imports for save data as file:
import java.io.FileWriter;
import java.io.PrintWriter;

import org.micromanager.data.Coords;
import org.micromanager.data.Image;
import org.micromanager.data.Datastore;
import org.micromanager.display.DisplayWindow;

DecimalFormat f = new DecimalFormat("#0.00");																								// Set decimal format for output
DecimalFormat f2 = new DecimalFormat("#0.0000");

// Lists:

// Cell 1
ArrayList cell_1_wavelengths_List = new ArrayList();			// Array to store wavelength values
ArrayList cell_1_dF_F0_List = new ArrayList(); 					// Array to store DF_F0 values
ArrayList cell_1_F_raw_List = new ArrayList(); 					// Array to store F values
ArrayList cell_1_F_correct_List = new ArrayList(); 			// Array to store corrected gray values
ArrayList cell_1_dF_F0_correct_List = new ArrayList(); 		// Array to store corrected DF_F0 values
ArrayList cell_1_step_List = new ArrayList(); 					// Array to store number of step information

// Cell 2
ArrayList cell_2_wavelengths_List = new ArrayList();			// Array to store wavelength values
ArrayList cell_2_dF_F0_List = new ArrayList(); 					// Array to store DF_F0 values
ArrayList cell_2_F_raw_List = new ArrayList(); 					// Array to store F values
ArrayList cell_2_F_correct_List = new ArrayList(); 			// Array to store corrected gray values
ArrayList cell_2_dF_F0_correct_List = new ArrayList(); 		// Array to store corrected DF_F0 values
ArrayList cell_2_step_List = new ArrayList(); 					// Array to store number of step information

// Background
ArrayList background_F_raw_List = new ArrayList(); 			// Array to store F values

// universal for all rois
ArrayList time_List = new ArrayList(); 							// Array to store time points
ArrayList info_List = new ArrayList(); 	

// ----------
// Functions:
// ----------

// Function wavelength->hex:
String rgb(double wavelength) {
import java.lang.String;

double blue = 1.0;
double green = 1.0;
double red = 1.0;


if (wavelength < 550){
	blue = (wavelength-550)/((-1)*90);
 	green = 1-((wavelength-550)/((-1)*90));
 	red = 0;
} else {
	blue = 0;
	green = (wavelength-620)/((-1)*70);
	red = 1- ((wavelength-620)/((-1)*70));
}

// Umrechnung der RGB-Werte in Hex-Farbcodes
int r = (int) Math.round(red * 255);
int g = (int) Math.round(green * 255);
int b = (int) Math.round(blue * 255);

String hexRot = Integer.toHexString(r);
String hexGruen = Integer.toHexString(g);
String hexBlau = Integer.toHexString(b);

if (hexRot.length() == 1) hexRot = "0" + hexRot;
if (hexGruen.length() == 1) hexGruen = "0" + hexGruen;
if (hexBlau.length() == 1) hexBlau = "0" + hexBlau;

String hexFarbcode =  "#" + hexRot + hexGruen + hexBlau;
												
	return hexFarbcode;
}

//----------------------------------

// Function feedback-loop algorithm:
double cell_1_feedbackloop(cell_1_a, cell_1_b, cell_1_c, frame, cell_1_F, cell_1_F0, cell_1_F_correct_List, cell_1_dF_F0_correct_List, cell_1_holding_dF_F0, cell_1_wavelengths_List, increment, multiplier_strength) {
	// Corrects gray values based on exponential fitting function, calculates corrected DF/F0 and adapts wavelength accordingly (with weigthed increment)
	exp_offset = cell_1_a*Math.exp(-cell_1_b*frame)+cell_1_c;																// calculates exponential offset with varibales from exponential fit
	cell_1_ratio = (cell_1_a*Math.exp(-cell_1_b*0)+cell_1_c)/ (cell_1_a*Math.exp(-cell_1_b*frame)+cell_1_c);										// calculates ratio between current and first offset
	cell_1_F_correct = cell_1_F * cell_1_ratio;																					// multiplies current F value to get corrected value
	cell_1_F_correct_List.add(frame, cell_1_F_correct);
	cell_1_dF_F0_correct = ((cell_1_F_correct - cell_1_F0) / cell_1_F0) * 100;													// calculates corrected DF/F0 value
	cell_1_dF_F0_correct_List.add(frame, cell_1_dF_F0_correct); 		
	
}
double cell_2_feedbackloop(cell_2_a, cell_2_b, cell_2_c, frame, cell_2_F, cell_2_F0, cell_2_F_correct_List, cell_2_dF_F0_correct_List, cell_2_holding_dF_F0, cell_2_wavelengths_List, increment, multiplier_strength) {
	// Corrects gray values based on exponential fitting function, calculates corrected DF/F0 and adapts wavelength accordingly (with weigthed increment)
	exp_offset = cell_2_a*Math.exp(-cell_2_b*frame)+cell_2_c;																// calculates exponential offset with varibales from exponential fit
	cell_2_ratio = (cell_2_a*Math.exp(-cell_2_b*0)+cell_2_c)/ (cell_2_a*Math.exp(-cell_2_b*frame)+cell_2_c);										// calculates ratio between current and first offset
	cell_2_F_correct = cell_2_F * cell_2_ratio;																					// multiplies current F value to get corrected value
	cell_2_F_correct_List.add(frame, cell_2_F_correct);
	cell_2_dF_F0_correct = ((cell_2_F_correct - cell_2_F0) / cell_2_F0) * 100;													// calculates corrected DF/F0 value
	cell_2_dF_F0_correct_List.add(frame, cell_2_dF_F0_correct); 		
	
}

// *****************************************************************************************
// ----------------
// (1) Preparation:
// ----------------
	 // gui.closeAllAcquisitions();
 	gui.clearMessageWindow();
	gui.message("Voltage Imaging Projector");
	
	// Directory for save files
	gui.message("Choose directory.");
	DirectoryChooser dr = new DirectoryChooser("Choose directory"); 																// Choose directory for saving file
	dr.setDefaultDirectory("D:\temp"); 	
	acqDir = dr.getDirectory(); 
	gd = new ij.gui.GenericDialog("Save files:"); 																						// Enter file name in user dialog
	gd.addStringField("File name: ", ""); 
	gd.showDialog(); 
	if (gd.wasCanceled()) 
	        return; 
	title = gd.getNextString();
	
	timeStamp = new SimpleDateFormat("yyyy/MM/dd HH:mm").format(Calendar.getInstance().getTime());						// Add time stamp
	timeStamp_title = new SimpleDateFormat("_yyyy_MM_dd").format(Calendar.getInstance().getTime());						// Time stamp for file name
	
		String[] binningtable = {"1","2","4","8"};	// Arrays for dropdown menus
		String[] colorchoice = {"blue","green","yellow","red"};
		

	//Input:
		gd = new ij.gui.GenericDialog("Voltage Imaging Projector");		
	
		gd.addMessage("Cell 1");
		gd.addChoice("Pulse color", colorchoice, colorchoice[0]);
		gd.addMessage("Cell 2");
		gd.addCheckbox("Cell 2 - Record only?", true);
		gd.addChoice("Pulse color", colorchoice, colorchoice[1]);
		gd.addMessage("Pulse protocol:");
		gd.addNumericField("First delay (frames): ", 100, 0);	
		gd.addNumericField("Pulse duration (frames): ", 100, 0);	
		gd.addNumericField("Interstimulus (frames): ", 100, 0);
		gd.addSlider("Number of repetitions:",1,50,1);	
		gd.addMessage("Parameters:");
		gd.addNumericField("Number of frames for calibration: ", 500, 0);
		gd.addCheckbox("No light during calibration?...", true);
		gd.addNumericField("... or choose calibration starting wavelength (nm): ", 530, 0);
		gd.addMessage("Camera + acquisition parameters:");
		gd.addNumericField("Exposure time (ms): ", 10, 0);          
		gd.addChoice("Binning", binningtable, binningtable[2]);
		 
		gd.addMessage("Offset variables for projector calibration:");
		gd.addNumericField("x centerpoint offset: ", 0, 0);
		gd.addNumericField("y centerpoint offset: ", 0, 0);	
		gd.addNumericField("Scale factor x direction: ", 1, 0);
		gd.addNumericField("Scale factor y direction: ", 1, 0);	
		gd.addNumericField("x coordinate origin: ", 128, 0);	// change with regard to your camera image resolution!
		gd.addNumericField("y coordinate origin: ", 128, 0);	
		gd.showDialog(); 
		if (gd.wasCanceled()) 
		        return; 
	//Get output:
		// Cell 1
		String pulse_wl_cell_1 = gd.getNextChoice();
		boolean check = gd.getNextBoolean();
		String pulse_wl_cell_2 = gd.getNextChoice();	
		int nrFrames_first_delay = gd.getNextNumber();
		int nrFrames_pulse_duration = gd.getNextNumber();
		int nrFrames_interstimulus = gd.getNextNumber();
		int nr_rep = gd.getNextNumber();
		int nrFrames_cal = gd.getNextNumber();
		boolean check_black = gd.getNextBoolean();
		double start_wavelength = gd.getNextNumber(); 
		int exposure = gd.getNextNumber(); 
		String binning = gd.getNextChoice();
		
		int x_offset_centerpoint = gd.getNextNumber(); 
		int y_offset_centerpoint = gd.getNextNumber();
		double x_scale = gd.getNextNumber();
		double y_scale = gd.getNextNumber();
		double x_origin_rot = gd.getNextNumber();
		double y_origin_rot = gd.getNextNumber();
		
		int binning_int = Integer.parseInt(binning);	
		
		int nrFrames = nrFrames_first_delay + (nrFrames_pulse_duration + nrFrames_interstimulus)*nr_rep + nrFrames_cal;			// calculates total number of frames
		gui.message("Number of frames: " + nrFrames);

		
	
// ROI selection:		
		ImageWindow currentWindow = WindowManager.getCurrentWindow();
		IJ.run("Duplicate...", "title=Projection");
		imp = IJ.getImage();

		Color black = Color.BLACK;
		WindowManager.getCurrentWindow().setBackground(black);
		
		gui.message("Please select ROIs.");
				
		new WaitForUserDialog("Please select ROI - Cell 1").show();	
		imp = IJ.getImage();
		rm = RoiManager.getInstance();
		if (rm==null) rm = new RoiManager();
		IJ.run("Add to Manager", "");
		rm.addRoi(imp.getRoi());
		rm.select(0);
		ImagePlus curImage = WindowManager.getCurrentImage();
		Roi roi = curImage.getRoi();
		x_cell_1  = roi.getBounds().x;
		y_cell_1 = roi.getBounds().y;
      gui.message("Cell 1 x: " +x_cell_1+" y: "+y_cell_1);
		rm.runCommand("Rename", "Cell_1");
		rm.runCommand("Set Color", "black");
		rm.select(0);
		ImagePlus curImage = WindowManager.getCurrentImage(); // Roi duplizieren und um korrigierte Koordinaten verschieben
		Roi roi = curImage.getRoi(); 
		roi.setLocation(x_cell_1 + x_offset_centerpoint, y_cell_1 + y_offset_centerpoint);
		IJ.run("Add to Manager", "");
		rm.addRoi(imp.getRoi());
		rm.select(1);
		rm.runCommand("Rename", "Cell_1_moved");
		rm.select(1);
		ImagePlus curImage = WindowManager.getCurrentImage();
		Roi roi = curImage.getRoi();
		x_cell_1_moved = roi.getBounds().x;
		y_cell_1_moved = roi.getBounds().y;
		rm.select(1);
		rm.runCommand("Measure"); 
		double x_cell_1_moved_center = ResultsTable.getResultsTable().getValue("XM", 0);
      double y_cell_1_moved_center = ResultsTable.getResultsTable().getValue("YM", 0);
		ImagePlus curImage = WindowManager.getCurrentImage(); // Roi duplizieren und um korrigierte Koordinaten verschieben
		Roi roi_2 = curImage.getRoi(); 
		x_offset_magnification_cell_1 = ((x_cell_1_moved_center - x_origin_rot) * (x_scale-1));
		y_offset_magnification_cell_1 = ((y_cell_1_moved_center - y_origin_rot) * (y_scale-1));
		roi_2.setLocation(x_cell_1_moved + x_offset_magnification_cell_1, y_cell_1_moved + y_offset_magnification_cell_1);
		IJ.run(imp, "Scale... ", "x=" + x_scale + " y=" + y_scale +" centered"); // scale 
		rm.addRoi(imp.getRoi());
		rm.select(2);
		rm.runCommand("Rename", "Cell_1_offset");
	
	// Zweite ROI:
		new WaitForUserDialog("Please select ROI - Cell 2").show();
		IJ.run("Add to Manager", "");
		rm.addRoi(imp.getRoi());
		rm.select(3);
		ImagePlus curImage = WindowManager.getCurrentImage();
		Roi roi_3 = curImage.getRoi();
		x_cell_2  = roi_3.getBounds().x;
		y_cell_2 = roi_3.getBounds().y;
      gui.message("Cell 1 x: " +x_cell_2+" y: "+y_cell_2);
		rm.runCommand("Rename", "Cell_2");
		rm.runCommand("Set Color", "black");
		rm.select(3);
		ImagePlus curImage = WindowManager.getCurrentImage(); // Roi duplizieren und um korrigierte Koordinaten verschieben
		Roi roi_3 = curImage.getRoi(); 
		roi_3.setLocation(x_cell_2 + x_offset_centerpoint, y_cell_2 + y_offset_centerpoint);
		IJ.run("Add to Manager", "");
		rm.addRoi(imp.getRoi());
		rm.select(4);
		rm.runCommand("Rename", "Cell_2_moved");
		rm.select(4);
		ImagePlus curImage = WindowManager.getCurrentImage();
		Roi roi_4 = curImage.getRoi();
		x_cell_2_moved  = roi_4.getBounds().x;
		y_cell_2_moved = roi_4.getBounds().y;
		rm.select(4);
		rm.runCommand("Measure"); 
		double x_cell_2_moved_center = ResultsTable.getResultsTable().getValue("XM", 1);
      double y_cell_2_moved_center = ResultsTable.getResultsTable().getValue("YM", 1);
      ResultsTable.getResultsTable().reset();
      ResultsTable.getResultsWindow().close();
		ImagePlus curImage = WindowManager.getCurrentImage(); // Roi duplizieren und um korrigierte Koordinaten verschieben
		Roi roi_4 = curImage.getRoi(); 
		x_offset_magnification_cell_2 = ((x_cell_2_moved_center - x_origin_rot) * (x_scale-1));
		y_offset_magnification_cell_2 = ((y_cell_2_moved_center - y_origin_rot) * (y_scale-1));
		roi_4.setLocation(x_cell_2_moved + x_offset_magnification_cell_2, y_cell_2_moved + y_offset_magnification_cell_2);
		IJ.run(imp, "Scale... ", "x=" + x_scale + " y=" + y_scale +" centered"); // scale 
		rm.addRoi(imp.getRoi());
		rm.select(5);
		rm.runCommand("Rename", "Cell_2_offset");

		new WaitForUserDialog("Please select ROI - Background").show();
		IJ.run("Add to Manager", "");
		rm.addRoi(imp.getRoi());
		rm.select(6);
		rm.runCommand("Rename", "Background");

		imp.show();
		
		IJ.run("Select All");
		rm.runCommand("Set Color", "black");
		//IJ.run("Subtract...", "value=65000");
		rm.select(0);
		rm.runCommand("Fill");
		rm.runCommand("Show All");


		
// Zweiten Bildschirm holen f�r beamer
		GraphicsEnvironment ge = GraphicsEnvironment.getLocalGraphicsEnvironment();
		GraphicsDevice[] screens = ge.getScreenDevices();
		
		// �berpr�fen Sie, ob es einen zweiten Bildschirm gibt
		if (screens.length > 1) {
		// Holen Sie sich die Dimensionen des zweiten Bildschirms
		Rectangle screenSize = screens[1].getDefaultConfiguration().getBounds();
		
		// Verschieben und maximieren Sie das Fenster auf dem zweiten Bildschirm
		WindowManager.getCurrentWindow().setLocation(screenSize.x, screenSize.y);
		//WindowManager.getCurrentWindow().setSize(screenSize.width, screenSize.height);
		Robot robot = new Robot();
	   robot.keyPress(KeyEvent.VK_WINDOWS);
      robot.keyPress(KeyEvent.VK_UP);
      robot.keyRelease(KeyEvent.VK_UP);
      robot.keyRelease(KeyEvent.VK_WINDOWS);
		Color black = Color.BLACK;
		WindowManager.getCurrentWindow().setBackground(black);
		}

	
		imp.show();		
		IJ.run("Select All");
		rm.runCommand("Set Color", "black");
		IJ.run("Subtract...", "value=65000");
		//rm.select(0);
		//rm.runCommand("Fill");
		rm.runCommand("Show All");

// ****************************************************************************** 
// ----------------
// (2) Acquisition:
// ----------------

	// clear all previous acquisitions:
		gui.closeAllAcquisitions();
			
	// Preparation of acquisition:
		//mmc.setExposure(exposure);
		cameraName = mmc.getCameraDevice();	
		gui.refreshGUI();
		
		// file locations:
		projector = gui.getUniqueAcquisitionName(title + timeStamp_title + "_acquisition_file");
		rootDirName = acqDir;
		
		// # of frames:
		nrChannels = nrSlices = nrPositions = 1;
		gui.openAcquisition(projector, rootDirName,
		nrFrames, nrChannels, nrSlices, nrPositions,
		 /* show */ false,
		 /* save */ true);			
		
		width = (int) mmc.getImageWidth();
		height = (int) mmc.getImageHeight();
		bytesPerPixel = (int) mmc.getBytesPerPixel();
		bitDepth = (int) mmc.getImageBitDepth();


		// Variables for feedbackloop:
		
		// Cell 1:
		
		double cell_1_new_wavelength = start_wavelength;													// Initialize wavelength
		double cell_1_dF_F0;			
		double cell_1_F0 = 0;																						// Initialize F0
		cell_1_dF_F0_correct = 0;
		cell_1_F_correct = 0;
		cell_1_wavelengths_List.add(0,start_wavelength); 												// Add wavelength starting value
		String cell_1_Info = "start1";

		// Cell 2:
		
		double cell_2_new_wavelength = start_wavelength;													// Initialize wavelength
		double cell_2_dF_F0;			
		double cell_2_F0 = 0;																						// Initialize F0
		cell_2_dF_F0_correct = 0;
		cell_2_F_correct = 0;
		cell_2_wavelengths_List.add(0,start_wavelength); 												// Add wavelength starting value
		String cell_2_Info = "start2";
		String Info = "start";
		// Background:
		background_F_correct = 0;

		
																	
		gui.initializeAcquisition(projector, width, height, bytesPerPixel, bitDepth);
		
		mmc.startSequenceAcquisition(nrFrames, 0, true);
		frame = 0;			//initialize frame
		i = 0;
		exposureMs = mmc.getExposure();

		IJ.run("Labels...", "color=white font=12 show use draw bold");
		rm.runCommand("Show All"); // !

		String color_1 = "black";
		String color_2 = "black";
		gui.message("Acquisition is running... Calibration..."); 
		
		now = System.currentTimeMillis();
		while (mmc.getRemainingImageCount() > 0 || mmc.isSequenceRunning(mmc.getCameraDevice())) {
		   if (mmc.getRemainingImageCount() > 0) {
		      img = mmc.popNextTaggedImage();
				
				rm.select(0); //Cell 1 Grauwert von urspr�nglich gesetzter Roi, diese wird dupliziert und mit korrigierten koordinaten projiziert
				Roi roi_1 = imp.getRoi();
				ImageProcessor proc = ImageUtils.makeProcessor(img);
				proc.setRoi(roi_1);
				double cell_1_F = proc.getStatistics().mean;

				rm.select(3); //Cell 2
				Roi roi_2 = imp.getRoi();
				proc.setRoi(roi_2);
				double cell_2_F = proc.getStatistics().mean;


				rm.select(2); //Cell 1 color
				rm.runCommand("Set Fill Color", color_1);
				rm.select(5); //Cell 2 color
				rm.runCommand("Set Fill Color", color_2);


				rm.select(6); //Background
				Roi roi_3 = imp.getRoi();
				proc.setRoi(roi_3);
				double background_F = proc.getStatistics().mean;
			      
		      gui.addImageToAcquisition(projector, frame, 0, 0, 0, img);

		      cell_1_dF_F0 = (((cell_1_F - background_F) - cell_1_F0) / cell_1_F0) * 100; 														// Calculation of dF/F0
		      cell_2_dF_F0 = (((cell_2_F - background_F) - cell_2_F0) / cell_2_F0) * 100; 														// Calculation of dF/F0


					// Calibration phase
					if (frame < nrFrames_cal && frame != (nrFrames_cal-1)) {						
						
						// Cell 1:
						cell_1_F_correct_List.add(frame, 0);
						cell_1_dF_F0_correct_List.add(frame, 0); 
						color_1 = rgb(start_wavelength);
						
						// Cell 2:
						cell_2_F_correct_List.add(frame, 0);
						cell_2_dF_F0_correct_List.add(frame, 0);						
						color_2 = rgb(start_wavelength);				
						
						Info = ("Calibration");
						
						
						if (check_black == true) {
							color_1 = "black";
							color_2 = "black";
							}
					}
					// Bleaching correction: Exponential fit with offset (ImageJ CurveFitter)
					else if  (frame == (nrFrames_cal-1)){										
										
              		n = cell_1_F_raw_List.size();													// Find out, how many raw F values are stored 
              		
						double[] cell_1_x = new double [n]; 													// Frames
						double[] cell_2_x = new double [n]; 													// Frames
						double[] cell_1_y = new double [n]; 													// F values cell 1
						double[] cell_2_y = new double [n]; 													// F values cell 2

							for (int i=2;i<n;i++){
									cell_1_x[i]=Double.valueOf(i);    
									cell_1_y[i]=Double.valueOf(cell_1_F_raw_List.get(i));			    
							}
							for (int i=2;i<n;i++){
									cell_2_x[i]=Double.valueOf(i);    
									cell_2_y[i]=Double.valueOf(cell_2_F_raw_List.get(i));			    
							}
							
					
						cell_1_y[0] = Double.valueOf(cell_1_F_raw_List.get(4)); 
						cell_1_y[1] = Double.valueOf(cell_1_F_raw_List.get(4));
						cell_1_y[2] = Double.valueOf(cell_1_F_raw_List.get(4));
						
						cell_2_y[0] = Double.valueOf(cell_1_F_raw_List.get(4)); 
						cell_2_y[1] = Double.valueOf(cell_1_F_raw_List.get(4));
						cell_2_y[2] = Double.valueOf(cell_1_F_raw_List.get(4));
					
						// Cell 1 fit:
						CurveFitter cell_1_fitter=new CurveFitter(cell_1_x, cell_1_y); 
						cell_1_fitter.doFit(11); 																// 11 = exponential fit with offset				 
						//Fitter.plot(cell_1_fitter); 
						double[] cell_1_respara = cell_1_fitter.getParams(); 									// Cell 1 Extract parameters of exponntial function 
						cell_1_a = cell_1_respara[0];
						cell_1_b = cell_1_respara[1];
						cell_1_c = cell_1_respara[2];
						cell_1_R = cell_1_fitter.getRSquared();
						// Cell 2 fit:
						CurveFitter cell_2_fitter=new CurveFitter(cell_2_x, cell_2_y); 
						cell_2_fitter.doFit(11); 
						//Fitter.plot(cell_1_fitter); 	
						double[] cell_2_respara = cell_2_fitter.getParams(); 									// Cell 1 Extract parameters of exponntial function 
						cell_2_a = cell_2_respara[0];
						cell_2_b = cell_2_respara[1];
						cell_2_c = cell_2_respara[2];
						cell_2_R = cell_2_fitter.getRSquared();
						
						cell_1_F_correct_List.add(frame, 0);
						cell_1_dF_F0_correct_List.add(frame, 0);
						cell_2_F_correct_List.add(frame, 0);
						cell_2_dF_F0_correct_List.add(frame, 0);
					
						gui.message("Exponential fit for bleaching correction done."); 
				   	gui.message("Bleach correction function: Cell 1: exp. offset = " + f2.format(cell_1_a) + " * exp(-" + f2.format(cell_1_b) + " * x) + " + f2.format(cell_1_c)+"Cell 2: exp. offset = " 
				   	+ f2.format(cell_2_a) + " * exp(-" + f2.format(cell_2_b) + " * x) + " + f2.format(cell_2_c));
				   	
				   	Info = ("Exponential fit for bleaching correction done.");				   
					}
					// Calculation of F0 (based on ~first 50 frames)
					else if (frame == nrFrames_cal){												
						cell_1_MeanSum = 0;
						cell_2_MeanSum = 0;
							for (int i=5;i<55;i++){
									cell_1_MeanSum = Double.valueOf(cell_1_F_raw_List.get(i)*(cell_1_a*Math.exp(-cell_1_b*0)+cell_1_c)/ (cell_1_a*Math.exp(-cell_1_b*i)+cell_1_c)) + cell_1_MeanSum;
									cell_2_MeanSum = Double.valueOf(cell_2_F_raw_List.get(i)*(cell_2_a*Math.exp(-cell_2_b*0)+cell_2_c)/ (cell_2_a*Math.exp(-cell_2_b*i)+cell_2_c)) + cell_2_MeanSum;
							}
												
						cell_1_F0 = cell_1_MeanSum/50;
						cell_2_F0 = cell_2_MeanSum/50;
						
					
						Info = ("Calculating F0. Cell 1: "+ f.format(cell_1_F0) + " Cell 2: "+ f2.format(cell_2_F0));	

						
						cell_1_F_correct_List.add(frame, 0);
						cell_1_dF_F0_correct_List.add(frame, 0);
						cell_2_F_correct_List.add(frame, 0);
						cell_2_dF_F0_correct_List.add(frame, 0);
					}

					// Pulse protocol:

					else if (i < nr_rep) {	

							if (frame > nrFrames_cal && frame <= nrFrames_first_delay+nrFrames_cal){
								

								
								Info = ("First delay: calibration wavelength.");

								exp_offset = cell_1_a*Math.exp(-cell_1_b*frame)+cell_1_c;																
								cell_1_ratio = (cell_1_a*Math.exp(-cell_1_b*0)+cell_1_c)/ (cell_1_a*Math.exp(-cell_1_b*frame)+cell_1_c);							
								cell_1_F_correct = cell_1_F * cell_1_ratio;																					
								cell_1_F_correct_List.add(frame, cell_1_F_correct);
								cell_1_dF_F0_correct = ((cell_1_F_correct - cell_1_F0) / cell_1_F0) * 100;												
								cell_1_dF_F0_correct_List.add(frame, cell_1_dF_F0_correct); 


								exp_offset = cell_2_a*Math.exp(-cell_2_b*frame)+cell_2_c;																
								cell_2_ratio = (cell_2_a*Math.exp(-cell_2_b*0)+cell_2_c)/ (cell_2_a*Math.exp(-cell_2_b*frame)+cell_2_c);										
								cell_2_F_correct = cell_2_F * cell_2_ratio;																					
								cell_2_F_correct_List.add(frame, cell_2_F_correct);
								cell_2_dF_F0_correct = ((cell_2_F_correct - cell_2_F0) / cell_2_F0) * 100;													
								cell_2_dF_F0_correct_List.add(frame, cell_2_dF_F0_correct); 
								
							} else if (frame > nrFrames_cal+ nrFrames_first_delay+i*(nrFrames_interstimulus+nrFrames_pulse_duration) && frame <= nrFrames_cal+(i+1)*nrFrames_pulse_duration + i*nrFrames_interstimulus 
							+ nrFrames_first_delay) {
								gui.message("numberrepitions: "+nr_rep);
								

								Info = ("Pulse at: " + pulse_wl_cell_1 + " nm (Cell 1) and "+ pulse_wl_cell_2 + " nm (Cell 2)");
								color_1 = pulse_wl_cell_1;
								if (check_black == true && check == true) {
								color_2 = "black";
								}else if (check == true && check_black == false) {
									color_2 = rgb(start_wavelength);
								} else {
									color_2 = pulse_wl_cell_2;
								}
								
								exp_offset = cell_1_a*Math.exp(-cell_1_b*frame)+cell_1_c;																
								cell_1_ratio = (cell_1_a*Math.exp(-cell_1_b*0)+cell_1_c)/ (cell_1_a*Math.exp(-cell_1_b*frame)+cell_1_c);							
								cell_1_F_correct = cell_1_F * cell_1_ratio;																					
								cell_1_F_correct_List.add(frame, cell_1_F_correct);
								cell_1_dF_F0_correct = ((cell_1_F_correct - cell_1_F0) / cell_1_F0) * 100;												
								cell_1_dF_F0_correct_List.add(frame, cell_1_dF_F0_correct); 

								exp_offset = cell_2_a*Math.exp(-cell_2_b*frame)+cell_2_c;																
								cell_2_ratio = (cell_2_a*Math.exp(-cell_2_b*0)+cell_2_c)/ (cell_2_a*Math.exp(-cell_2_b*frame)+cell_2_c);										
								cell_2_F_correct = cell_2_F * cell_2_ratio;																					
								cell_2_F_correct_List.add(frame, cell_2_F_correct);
								cell_2_dF_F0_correct = ((cell_2_F_correct - cell_2_F0) / cell_2_F0) * 100;													
								cell_2_dF_F0_correct_List.add(frame, cell_2_dF_F0_correct); 

							
							} else if (frame > nrFrames_cal+ nrFrames_first_delay+(i+1)*nrFrames_pulse_duration+ i*nrFrames_interstimulus && frame <= nrFrames_cal+(i+1)*(nrFrames_pulse_duration + nrFrames_interstimulus) 
							+ nrFrames_first_delay) {
								
								Info = ("Interstimulus period.");
								exp_offset = cell_1_a*Math.exp(-cell_1_b*frame)+cell_1_c;																
								cell_1_ratio = (cell_1_a*Math.exp(-cell_1_b*0)+cell_1_c)/ (cell_1_a*Math.exp(-cell_1_b*frame)+cell_1_c);							
								cell_1_F_correct = cell_1_F * cell_1_ratio;																					
								cell_1_F_correct_List.add(frame, cell_1_F_correct);
								cell_1_dF_F0_correct = ((cell_1_F_correct - cell_1_F0) / cell_1_F0) * 100;												
								cell_1_dF_F0_correct_List.add(frame, cell_1_dF_F0_correct); 

								exp_offset = cell_2_a*Math.exp(-cell_2_b*frame)+cell_2_c;																
								cell_2_ratio = (cell_2_a*Math.exp(-cell_2_b*0)+cell_2_c)/ (cell_2_a*Math.exp(-cell_2_b*frame)+cell_2_c);										
								cell_2_F_correct = cell_2_F * cell_2_ratio;																					
								cell_2_F_correct_List.add(frame, cell_2_F_correct);
								cell_2_dF_F0_correct = ((cell_2_F_correct - cell_2_F0) / cell_2_F0) * 100;													
								cell_2_dF_F0_correct_List.add(frame, cell_2_dF_F0_correct); 

							
								if (check_black == true) {
								color_1 = "black";
								color_2 = "black";
								}else {
									color_1 = rgb(start_wavelength);
									color_2 = rgb(start_wavelength);
								}

							
							} else {
								i++;
								continue;
							}
					}


				// Fill array lists:
				if (frame <= nrFrames_cal){
				cell_1_dF_F0_List.add(frame, 0); 																								// Adds current dF_F0 to ArrayList
				cell_2_dF_F0_List.add(frame, 0); 
				cell_1_F_raw_List.add(frame, cell_1_F); 				// Adds current F value (gray value) ArrayList
				cell_2_F_raw_List.add(frame, cell_2_F); 
				background_F_raw_List.add(frame, background_F);
				
				info_List.add(frame, Info);
				
				} else {
				cell_1_dF_F0_List.add(frame, cell_1_dF_F0); 																								// Adds current dF_F0 to ArrayList
				cell_2_dF_F0_List.add(frame, cell_2_dF_F0); 
				cell_1_F_raw_List.add(frame, cell_1_F); 				// Adds current F value (gray value) ArrayList
				cell_2_F_raw_List.add(frame, cell_2_F); 
				background_F_raw_List.add(frame, background_F);
				info_List.add(frame, Info);
				}
	      	
	      	frame++; 
	           }
	   else {
	      mmc.sleep(Math.min(0.5 * exposureMs, 20));
	   }
	}
	double t = System.currentTimeMillis() - now;								// Calculate elapsed time
	mmc.stopSequenceAcquisition();
	fps = nrFrames*1.0 / t * 1000;
	double t_sec = t/1000;

	gui.message("Acquisition finished. Elapsed time:  " + f.format(t) + " ms (" + f.format(fps) + " fps)"); 
   IJ.run("Labels...", "color=white font=12 show use draw bold");

// ****************************************************************************** 
// -----------------------
// (3) Write data to file:
// -----------------------


// Fill time list:
for (int i = 0; i < nrFrames; i++){
	time_List.add(i, (t_sec/nrFrames)+i*( t_sec/nrFrames));
}

File file = new File(acqDir + title + timeStamp_title + ".txt"); 																// File location
FileWriter fileWriter = new FileWriter(file, true); 																				// Create a file writer object with above file
PrintWriter writer = new PrintWriter(fileWriter); 																					// Create a file object with above file writer

if (check == false){
writer.println("Title: " + title + " Date: " + timeStamp);
writer.println("Parameters: Exposure time: " + exposure + " ms Binning: " + binning +"x" + binning +" Video duration: " + f.format(t_sec) + " s Framerate: " + f.format(fps));

writer.println("");
writer.println("Cell 1 (Pulse at " + pulse_wl_cell_1 + " nm)");

writer.println("Bleaching correction function: exp. offset = " + f.format(cell_1_a) + " * exp(-" + f2.format(cell_1_b) + " * x) + " + f.format(cell_1_c) + " R^2: " + f2.format(cell_1_R));
writer.println("");
writer.println("Cell 2 (Pulse at " + pulse_wl_cell_2 + " nm)");

writer.println("Bleaching correction function: exp. offset = " + f.format(cell_2_a) + " * exp(-" + f2.format(cell_2_b) + " * x) + " + f.format(cell_2_c) + " R^2: " + f2.format(cell_2_R));
writer.println("");


writer.println("# Measurement"  + " \t " + "Time" + " \t " + "Cell_1_F" + " \t " + "Cell_1_F_bleach_correct" + " \t " + "Cell_1_dF/F0" + " \t " + "Cell_1_dF/F0_bleach_correct" + " \t "  
+ " \t "+ " \t " 

+ "Cell_2_F" + " \t " + "Cell_2_F_bleach_correct" + " \t " + "Cell_2_dF/F0" + " \t " + "Cell_2_dF/F0_bleach_correct"  + " \t "+  " \t "+ " \t "+ "Background_F"+ " \t "+ "Info");

	for (int i = 0; i < nrFrames; i++){ 																								// Perform write operation of array
		writer.println(i + " \t " + f2.format(time_List.get(i)) + " \t " + f.format(cell_1_F_raw_List.get(i)) + " \t " + f.format(cell_1_F_correct_List.get(i)) + " \t " 
		+ f.format(cell_1_dF_F0_List.get(i))+ " \t " + f.format(cell_1_dF_F0_correct_List.get(i))  
		
		+ " \t "+ " \t "  + f.format(cell_2_F_raw_List.get(i)) + " \t " + f.format(cell_2_F_correct_List.get(i)) + " \t " 
		+ f.format(cell_2_dF_F0_List.get(i))+ " \t " + f.format(cell_2_dF_F0_correct_List.get(i))    + " \t "
		+ " \t " + f.format(background_F_raw_List.get(i)) + " \t " + info_List.get(i)); 
	}	
} else {
writer.println("Title: " + title + " Date: " + timeStamp);
writer.println("Parameters: Exposure time: " + exposure + " ms Binning: " + binning +"x" + binning +" Video duration: " + f.format(t_sec) + " s Framerate: " + f.format(fps));

writer.println("");
writer.println("Cell 1 (Pulse at " + pulse_wl_cell_1);

writer.println("Bleaching correction function: exp. offset = " + f.format(cell_1_a) + " * exp(-" + f2.format(cell_1_b) + " * x) + " + f.format(cell_1_c) + " R^2: " + f2.format(cell_1_R));
writer.println("");
writer.println("Cell 2: Record only");
writer.println("Bleaching correction function: exp. offset = " + f.format(cell_2_a) + " * exp(-" + f2.format(cell_2_b) + " * x) + " + f.format(cell_2_c) + " R^2: " + f2.format(cell_2_R));
writer.println("");
	
	writer.println("# Measurement"  + " \t " + "Time" + " \t " + "Cell_1_F" + " \t " + "Cell_1_F_bleach_correct" + " \t " + "Cell_1_dF/F0" + " \t " + "Cell_1_dF/F0_bleach_correct" 
+ " \t "+ " \t " 

+ "Cell_2_F" + " \t " + "Cell_2_F_bleach_correct" + " \t " + "Cell_2_dF/F0" + " \t " + "Cell_2_dF/F0_bleach_correct" + " \t "+ " \t "+ "Background_F"+ " \t "+ "Info");

	for (int i = 0; i < nrFrames; i++){ 																								// Perform write operation of array
		writer.println(i + " \t " + f2.format(time_List.get(i)) + " \t " + f.format(cell_1_F_raw_List.get(i)) + " \t " + f.format(cell_1_F_correct_List.get(i)) + " \t " 
		+ f.format(cell_1_dF_F0_List.get(i))+ " \t " + f.format(cell_1_dF_F0_correct_List.get(i))   
		
		+ " \t "+ " \t "  + f.format(cell_2_F_raw_List.get(i)) + " \t " + f.format(cell_2_F_correct_List.get(i)) + " \t " 
		+ f.format(cell_2_dF_F0_List.get(i))+ " \t " + f.format(cell_2_dF_F0_correct_List.get(i))    + " \t "
		+ " \t " + f.format(background_F_raw_List.get(i))+ " \t " + info_List.get(i)); 
	}
}

writer.close(); 														

Desktop desktop = Desktop.getDesktop();
if(file.exists()) desktop.open(file); 

rm.runCommand("Save", acqDir + title + timeStamp_title + "_RoiSet.zip");
IJ.selectWindow("Projection");
IJ.run("Close");
IJ.selectWindow("ROI Manager");
IJ.run("Close");
gui.message("Acquistion, results text file and ROI set saved as: "+ title + timeStamp_title + ". Directory: "+acqDir); 
